# Supplementary material for: Determination of the stability of sodium cyclamate during deep-frying using HPLC
Source: PLoS One. 2024 Aug 8;19(8):e0308220. doi: 10.1371/journal.pone.0308220 (PMC11309463; doi:10.1371/journal.pone.0308220)
Supplement: S1 File — (XLSX) [file pone.0308220.s001.xlsx]

## Sheet: Fig2
2(a) Soybean oil as the matrix								2(b) corn oil as the matrix
		Soybean oil								Corn oil
Time	Peak area							Time	Peak area
min	mAU*S							min	mAU*S
	160℃	170℃	180℃	190℃	200℃				160℃	170℃	180℃	190℃	200℃
5	1032	956	896	937	981			5	1102	983	964	902	893
10	997	1023	887	962	871			10	1023	1031	863	886	862
15	975	1001	966	862	560			15	997	865	894	769	482
20	1023	963	976	712	402			20	968	891	1001	680	302
25	985	951	953	650	286			25	938	945	899	620	198
2(c) protein powder as the matrix								2(d) soybean powder as the matrix
		Protein powder								Soybean powder
Time	Peak area							Time	Peak area
min	mAU*S							min	mAU*S
	160℃	170℃	180℃	190℃	200℃				160℃	170℃	180℃	190℃	200℃
5	1962	1996	1797	1956	1952			5	1926	1885	1962	1982	1856
10	1898	1953	1805	1920	1232			10	2056	2003	1863	1871	1902
15	2005	1898	1757	1889	623			15	2001	1823	1756	1723	960
20	1882	1923	1621	952	447			20	1865	1796	1536	1236	610
25	1967	1811	1756	902	395			25	1900	1986	1325	1123	552
2(e) potato starch as the matri								2(f) corn starch as the matrix
		Potato starch								Corn starch
Time	Peak area							Time	Peak area
min	mAU*S							min	mAU*S
	160℃	170℃	180℃	190℃	200℃				160℃	170℃	180℃	190℃	200℃
5	1856	1756	1823	1632	1902			5	1723	1752	1789	1689	1780
10	1895	1832	1835	1765	1756			10	1823	1865	1596	1450	1695
15	1752	1726	1837	1200	665			15	1652	1723	1756	1123	580
20	1862	1695	1783	1035	326			20	1823	1652	1856	960	360
25	1900	1789	1762	672	227			25	1698	1755	1901	620	280

## Sheet: Fig3
Fig. 3 (a),(c),(e) Chromatograms at a frying temperature of 160 ℃ for 25 min, and (b),(d),(f) chromatograms at a frying temperature of 200 ℃ for 25 min
3a				3b				3c				3d				3e				3f
Time	Luminous			Time	Luminous			Time	Luminous			Time	Luminous			Time	Luminous			Time	Luminous
min				min				min				min				min				min
	Soybean oil	Corn oil	Sodium cyclamate		Soybean oil	Corn oil	Sodium cyclamate		Protein powder	Soy powder	Sodium cyclamate		Protein powder	Soy powder	Sodium cyclamate		Potato starch	Corn starch	Sodium cyclamate		Potato starch	Corn starch	Sodium cyclamate
0.0002	-0.00647	0.05085	0.01138	0.00103	0.00563	0.00563	0.01138	0.00667	-0.00647	-0.00226	0.01138	0.00292	0.01068	0.00579	0.01138	0.0002	-0.00598	0.05085	0.01138	0.00645	0.01227	0.02026	0.05085
0.00687	-0.00615	0.04829	0.01152	0.0077	0.00456	0.00456	0.01152	0.01333	-0.00615	-0.00279	0.01152	0.00958	0.01149	0.00577	0.01152	0.00687	-0.00571	0.04829	0.01152	0.01312	0.01272	0.02079	0.04829
0.01353	-0.0062	0.04561	0.01159	0.01437	0.00381	0.00381	0.01159	0.02	-0.0062	-0.00343	0.01159	0.01625	0.01206	0.00557	0.01159	0.01353	-0.00585	0.04561	0.01159	0.01978	0.01319	0.02089	0.04561
0.0202	-0.00667	0.04278	0.01117	0.02103	0.00321	0.00321	0.01117	0.02667	-0.00667	-0.00383	0.01117	0.02292	0.01188	0.00538	0.01117	0.0202	-0.00612	0.04278	0.01117	0.02645	0.01355	0.02081	0.04278
0.02687	-0.00692	0.04022	0.01021	0.0277	0.00263	0.00263	0.01021	0.03333	-0.00692	-0.00358	0.01021	0.02958	0.01065	0.00532	0.01021	0.02687	-0.00662	0.04022	0.01021	0.03312	0.01366	0.02065	0.04022
0.03353	-0.00682	0.0383	0.00937	0.03437	0.00204	0.00204	0.00937	0.04	-0.00682	-0.00302	0.00937	0.03625	0.00864	0.00507	0.00937	0.03353	-0.00734	0.0383	0.00937	0.03978	0.01355	0.02058	0.0383
0.0402	-0.0068	0.03663	0.00939	0.04103	0.00176	0.00176	0.00939	0.04667	-0.0068	-0.00259	0.00939	0.04292	0.00629	0.00436	0.00939	0.0402	-0.0081	0.03663	0.00939	0.04645	0.01331	0.02039	0.03663
0.04687	-0.007	0.03501	0.00992	0.0477	0.00159	0.00159	0.00992	0.05333	-0.007	-0.00245	0.00992	0.04958	0.00387	0.0035	0.00992	0.04687	-0.00872	0.03501	0.00992	0.05312	0.01313	0.02021	0.03501
0.05353	-0.00723	0.03338	0.01015	0.05437	0.0013	0.0013	0.01015	0.06	-0.00723	-0.00256	0.01015	0.05625	0.00165	0.00285	0.01015	0.05353	-0.0094	0.03338	0.01015	0.05978	0.013	0.02028	0.03338
0.0602	-0.00739	0.03192	0.0103	0.06103	0.00076	0.00076	0.0103	0.06667	-0.00739	-0.00253	0.0103	0.06292	2.23517e-05	0.00266	0.0103	0.0602	-0.01033	0.03192	0.0103	0.06645	0.01276	0.0207	0.03192
0.06687	-0.00791	0.03036	0.01072	0.0677	0.00011	0.00011	0.01072	0.07333	-0.00791	-0.00238	0.01072	0.06958	-0.000827014	0.00294	0.01072	0.06687	-0.01131	0.03036	0.01072	0.07312	0.01244	0.02127	0.03036
0.07353	-0.00864	0.02846	0.01117	0.07437	-0.00051	-0.00051	0.01117	0.08	-0.00864	-0.0018	0.01117	0.07625	-0.00103	0.00357	0.01117	0.07353	-0.01179	0.02846	0.01117	0.07978	0.01202	0.02176	0.02846
0.0802	-0.00913	0.02646	0.01115	0.08103	-0.00113	-0.00113	0.01115	0.08667	-0.00913	-0.00133	0.01115	0.08292	-0.000804663	0.00443	0.01115	0.0802	-0.01187	0.02646	0.01115	0.08645	0.01156	0.02225	0.02646
0.08687	-0.00933	0.02442	0.01074	0.0877	-0.00187	-0.00187	0.01074	0.09333	-0.00933	-0.00082	0.01074	0.08958	-0.000178814	0.00516	0.01074	0.08687	-0.01152	0.02442	0.01074	0.09312	0.01116	0.02234	0.02442
0.09353	-0.00972	0.02258	0.01041	0.09437	-0.00252	-0.00252	0.01041	0.1	-0.00972	-0.00027	0.01041	0.09625	0.000692904	0.00551	0.01041	0.09353	-0.01092	0.02258	0.01041	0.09978	0.01083	0.02203	0.02258
0.1002	-0.01048	0.02079	0.01036	0.10103	-0.00276	-0.00276	0.01036	0.10667	-0.01048	0.00025	0.01036	0.10292	0.00152	0.00522	0.01036	0.1002	-0.01019	0.02079	0.01036	0.10645	0.01057	0.02156	0.02079
0.10687	-0.01117	0.01919	0.01049	0.1077	-0.00252	-0.00252	0.01049	0.11333	-0.01117	0.00056	0.01049	0.10958	0.0022	0.00437	0.01049	0.10687	-0.00986	0.01919	0.01049	0.11312	0.0105	0.02114	0.01919
0.11353	-0.01147	0.01777	0.01074	0.11437	-0.00221	-0.00221	0.01074	0.12	-0.01147	0.00016	0.01074	0.11625	0.00285	0.00343	0.01074	0.11353	-0.0103	0.01777	0.01074	0.11978	0.01081	0.02079	0.01777
0.1202	-0.01152	0.01661	0.01107	0.12103	-0.00209	-0.00209	0.01107	0.12667	-0.01152	-0.00016	0.01107	0.12292	0.00315	0.00248	0.01107	0.1202	-0.01098	0.01661	0.01107	0.12645	0.01144	0.02038	0.01661
0.12687	-0.01165	0.01585	0.01128	0.1277	-0.00218	-0.00218	0.01128	0.13333	-0.01165	-0.00022	0.01128	0.12958	0.00318	0.00162	0.01128	0.12687	-0.0115	0.01585	0.01128	0.13312	0.01206	0.02049	0.01585
0.13353	-0.01147	0.01535	0.0113	0.13437	-0.00244	-0.00244	0.0113	0.14	-0.01147	0	0.0113	0.13625	0.0032	0.00102	0.0113	0.13353	-0.01184	0.01535	0.0113	0.13978	0.01241	0.02111	0.01535
0.1402	-0.01069	0.01477	0.01118	0.14103	-0.00272	-0.00272	0.01118	0.14667	-0.01069	0.00026	0.01118	0.14292	0.00373	0.00096	0.01118	0.1402	-0.01234	0.01477	0.01118	0.14645	0.01263	0.02152	0.01477
0.14687	-0.00957	0.01393	0.01113	0.1477	-0.00297	-0.00297	0.01113	0.15333	-0.00957	0.00044	0.01113	0.14958	0.00492	0.00146	0.01113	0.14687	-0.01276	0.01393	0.01113	0.15312	0.01265	0.02147	0.01393
0.15353	-0.00863	0.01318	0.01115	0.15437	-0.00311	-0.00311	0.01115	0.16	-0.00863	0.00102	0.01115	0.15625	0.00691	0.00229	0.01115	0.15353	-0.01308	0.01318	0.01115	0.15978	0.01223	0.02113	0.01318
0.1602	-0.00813	0.01268	0.01124	0.16103	-0.00308	-0.00308	0.01124	0.16667	-0.00813	0.00142	0.01124	0.16292	0.01037	0.00339	0.01124	0.1602	-0.01349	0.01268	0.01124	0.16645	0.01147	0.02106	0.01268
0.16687	-0.00779	0.01218	0.01148	0.1677	-0.00291	-0.00291	0.01148	0.17333	-0.00779	0.00146	0.01148	0.16958	0.01524	0.0044	0.01148	0.16687	-0.01432	0.01218	0.01148	0.17312	0.01068	0.02106	0.01218
0.17353	-0.00739	0.0115	0.01182	0.17437	-0.00262	-0.00262	0.01182	0.18	-0.00739	0.00136	0.01182	0.17625	0.02109	0.00492	0.01182	0.17353	-0.01529	0.0115	0.01182	0.17978	0.01033	0.02087	0.0115
0.1802	-0.00709	0.01078	0.01211	0.18103	-0.00255	-0.00255	0.01211	0.18667	-0.00709	0.00142	0.01211	0.18292	0.02679	0.00488	0.01211	0.1802	-0.01591	0.01078	0.01211	0.18645	0.01031	0.02056	0.01078
0.18687	-0.00713	0.01	0.01206	0.1877	-0.00272	-0.00272	0.01206	0.19333	-0.00713	0.00153	0.01206	0.18958	0.03158	0.0046	0.01206	0.18687	-0.01638	0.01	0.01206	0.19312	0.0104	0.02024	0.01
0.19353	-0.00758	0.00922	0.0118	0.19437	-0.00302	-0.00302	0.0118	0.2	-0.00758	0.00159	0.0118	0.19625	0.03514	0.0044	0.0118	0.19353	-0.0165	0.00922	0.0118	0.19978	0.01065	0.01999	0.00922
0.2002	-0.00815	0.00826	0.01142	0.20103	-0.00322	-0.00322	0.01142	0.20667	-0.00815	0.00186	0.01142	0.20292	0.0377	0.00446	0.01142	0.2002	-0.0163	0.00826	0.01142	0.20645	0.01091	0.0198	0.00826
0.20687	-0.00874	0.00717	0.01106	0.2077	-0.00314	-0.00314	0.01106	0.21333	-0.00874	0.00244	0.01106	0.20958	0.03966	0.00488	0.01106	0.20687	-0.01596	0.00717	0.01106	0.21312	0.01104	0.01957	0.00717
0.21353	-0.00933	0.00626	0.01072	0.21437	-0.00296	-0.00296	0.01072	0.22	-0.00933	0.00265	0.01072	0.21625	0.04043	0.00576	0.01072	0.21353	-0.01596	0.00626	0.01072	0.21978	0.011	0.01926	0.00626
0.2202	-0.0097	0.00587	0.01059	0.22103	-0.00285	-0.00285	0.01059	0.22667	-0.0097	0.00201	0.01059	0.22292	0.03953	0.00697	0.01059	0.2202	-0.01643	0.00587	0.01059	0.22645	0.01103	0.01907	0.00587
0.22687	-0.00989	0.00603	0.01064	0.2277	-0.00289	-0.00289	0.01064	0.23333	-0.00989	0.00096	0.01064	0.22958	0.03726	0.00803	0.01064	0.22687	-0.01714	0.00603	0.01064	0.23312	0.01124	0.01901	0.00603
0.23353	-0.01005	0.00622	0.01086	0.23437	-0.00282	-0.00282	0.01086	0.24	-0.01005	-0.00011	0.01086	0.23625	0.03485	0.00869	0.01086	0.23353	-0.0178	0.00622	0.01086	0.23978	0.01132	0.01893	0.00622
0.2402	-0.01018	0.00651	0.01125	0.24103	-0.00262	-0.00262	0.01125	0.24667	-0.01018	-0.00082	0.01125	0.24292	0.0324	0.00902	0.01125	0.2402	-0.01831	0.00651	0.01125	0.24645	0.01124	0.01871	0.00651
0.24687	-0.01002	0.00698	0.01168	0.2477	-0.00236	-0.00236	0.01168	0.25333	-0.01002	-0.00139	0.01168	0.24958	0.0292	0.00931	0.01168	0.24687	-0.0185	0.00698	0.01168	0.25312	0.0111	0.01851	0.00698
0.25353	-0.00959	0.00723	0.01237	0.25437	-0.00216	-0.00216	0.01237	0.26	-0.00959	-0.00171	0.01237	0.25625	0.02562	0.0098	0.01237	0.25353	-0.01822	0.00723	0.01237	0.25978	0.01094	0.01865	0.00723
0.2602	-0.00925	0.00682	0.01307	0.26103	-0.00196	-0.00196	0.01307	0.26667	-0.00925	-0.00131	0.01307	0.26292	0.02292	0.01056	0.01307	0.2602	-0.01754	0.00682	0.01307	0.26645	0.01051	0.01901	0.00682
0.26687	-0.00893	0.00603	0.01383	0.2677	-0.00202	-0.00202	0.01383	0.27333	-0.00893	-0.0004	0.01383	0.26958	0.02191	0.01185	0.01383	0.26687	-0.01621	0.00603	0.01383	0.27312	0.00972	0.01948	0.00603
0.27353	-0.00841	0.0053	0.01428	0.27437	-0.0025	-0.0025	0.01428	0.28	-0.00841	0.00062	0.01428	0.27625	0.02133	0.01365	0.01428	0.27353	-0.01462	0.0053	0.01428	0.27978	0.00889	0.02	0.0053
0.2802	-0.00767	0.00474	0.01432	0.28103	-0.00313	-0.00313	0.01432	0.28667	-0.00767	0.00114	0.01432	0.28292	0.02007	0.01574	0.01432	0.2802	-0.01308	0.00474	0.01432	0.28645	0.00837	0.02037	0.00474
0.28687	-0.00694	0.0043	0.01408	0.2877	-0.00379	-0.00379	0.01408	0.29333	-0.00694	0.00086	0.01408	0.28958	0.01827	0.01775	0.01408	0.28687	-0.01176	0.0043	0.01408	0.29312	0.00843	0.02054	0.0043
0.29353	-0.00641	0.00383	0.01343	0.29437	-0.00427	-0.00427	0.01343	0.3	-0.00641	4e-05	0.01343	0.29625	0.01615	0.01916	0.01343	0.29353	-0.01063	0.00383	0.01343	0.29978	0.00872	0.02034	0.00383
0.3002	-0.00626	0.00358	0.01259	0.30103	-0.00452	-0.00452	0.01259	0.30667	-0.00626	-0.00096	0.01259	0.30292	0.01366	0.01988	0.01259	0.3002	-0.00979	0.00358	0.01259	0.30645	0.00896	0.01982	0.00358
0.30687	-0.00656	0.00344	0.01168	0.3077	-0.00444	-0.00444	0.01168	0.31333	-0.00656	-0.0017	0.01168	0.30958	0.01044	0.01995	0.01168	0.30687	-0.00959	0.00344	0.01168	0.31312	0.00905	0.01916	0.00344
0.31353	-0.00705	0.00333	0.0113	0.31437	-0.00405	-0.00405	0.0113	0.32	-0.00705	-0.00215	0.0113	0.31625	0.0075	0.01975	0.0113	0.31353	-0.00998	0.00333	0.0113	0.31978	0.0092	0.01846	0.00333
0.3202	-0.00751	0.0032	0.01156	0.32103	-0.00373	-0.00373	0.01156	0.32667	-0.00751	-0.00253	0.01156	0.32292	0.00564	0.01932	0.01156	0.3202	-0.0107	0.0032	0.01156	0.32645	0.00953	0.01806	0.0032
0.32687	-0.00825	0.00282	0.01214	0.3277	-0.00339	-0.00339	0.01214	0.33333	-0.00825	-0.00269	0.01214	0.32958	0.00504	0.01907	0.01214	0.32687	-0.01146	0.00282	0.01214	0.33312	0.00945	0.0181	0.00282
0.33353	-0.00954	0.00245	0.01273	0.33437	-0.00316	-0.00316	0.01273	0.34	-0.00954	-0.00262	0.01273	0.33625	0.00576	0.01965	0.01273	0.33353	-0.01219	0.00245	0.01273	0.33978	0.0089	0.01843	0.00245
0.3402	-0.01101	0.00202	0.01331	0.34103	-0.00305	-0.00305	0.01331	0.34667	-0.01101	-0.0027	0.01331	0.34292	0.00776	0.02132	0.01331	0.3402	-0.01284	0.00202	0.01331	0.34645	0.00808	0.01887	0.00202
0.34687	-0.01206	0.00159	0.01402	0.3477	-0.00296	-0.00296	0.01402	0.35333	-0.01206	-0.0032	0.01402	0.34958	0.01095	0.02354	0.01402	0.34687	-0.01335	0.00159	0.01402	0.35312	0.00749	0.01925	0.00159
0.35353	-0.01268	0.00141	0.01457	0.35437	-0.00296	-0.00296	0.01457	0.36	-0.01268	-0.00414	0.01457	0.35625	0.01395	0.02515	0.01457	0.35353	-0.01392	0.00141	0.01457	0.35978	0.00733	0.01971	0.00141
0.3602	-0.01319	0.00113	0.01479	0.36103	-0.00297	-0.00297	0.01479	0.36667	-0.01319	-0.00507	0.01479	0.36292	0.01592	0.02573	0.01479	0.3602	-0.01459	0.00113	0.01479	0.36645	0.00733	0.02024	0.00113
0.36687	-0.01341	0.00085	0.01487	0.3677	-0.00309	-0.00309	0.01487	0.37333	-0.01341	-0.00564	0.01487	0.36958	0.0167	0.02519	0.01487	0.36687	-0.01544	0.00085	0.01487	0.37312	0.00738	0.02066	0.00085
0.37353	-0.01297	0.00055	0.01489	0.37437	-0.00317	-0.00317	0.01489	0.38	-0.01297	-0.00571	0.01489	0.37625	0.01661	0.02374	0.01489	0.37353	-0.01611	0.00055	0.01489	0.37978	0.00758	0.02099	0.00055
0.3802	-0.01198	0.00048	0.01483	0.38103	-0.003	-0.003	0.01483	0.38667	-0.01198	-0.00521	0.01483	0.38292	0.016	0.02152	0.01483	0.3802	-0.01651	0.00048	0.01483	0.38645	0.00802	0.02113	0.00048
0.38687	-0.01104	0.00054	0.0146	0.3877	-0.00267	-0.00267	0.0146	0.39333	-0.01104	-0.00459	0.0146	0.38958	0.01518	0.01911	0.0146	0.38687	-0.01671	0.00054	0.0146	0.39312	0.0084	0.02114	0.00054
0.39353	-0.01081	0.00056	0.01434	0.39437	-0.00228	-0.00228	0.01434	0.4	-0.01081	-0.00396	0.01434	0.39625	0.01504	0.01704	0.01434	0.39353	-0.0165	0.00056	0.01434	0.39978	0.00854	0.02095	0.00056
0.4002	-0.01109	0.00063	0.01426	0.40103	-0.00201	-0.00201	0.01426	0.40667	-0.01109	-0.00326	0.01426	0.40292	0.01599	0.01572	0.01426	0.4002	-0.01586	0.00063	0.01426	0.40645	0.0083	0.02053	0.00063
0.40687	-0.01165	0.0009	0.01427	0.4077	-0.00204	-0.00204	0.01427	0.41333	-0.01165	-0.00256	0.01427	0.40958	0.01749	0.01512	0.01427	0.40687	-0.01483	0.0009	0.01427	0.41312	0.00814	0.02011	0.0009
0.41353	-0.01216	0.00133	0.0146	0.41437	-0.00241	-0.00241	0.0146	0.42	-0.01216	-0.00206	0.0146	0.41625	0.01863	0.01447	0.0146	0.41353	-0.01391	0.00133	0.0146	0.41978	0.00808	0.01981	0.00133
0.4202	-0.01241	0.00159	0.01518	0.42103	-0.00302	-0.00302	0.01518	0.42667	-0.01241	-0.00194	0.01518	0.42292	0.01915	0.01315	0.01518	0.4202	-0.01309	0.00159	0.01518	0.42645	0.00806	0.01983	0.00159
0.42687	-0.01246	0.00143	0.01591	0.4277	-0.00368	-0.00368	0.01591	0.43333	-0.01246	-0.002	0.01591	0.42958	0.01922	0.01091	0.01591	0.42687	-0.01241	0.00143	0.01591	0.43312	0.00826	0.01999	0.00143
0.43353	-0.01217	0.00083	0.01647	0.43437	-0.00437	-0.00437	0.01647	0.44	-0.01217	-0.00235	0.01647	0.43625	0.01893	0.00846	0.01647	0.43353	-0.0122	0.00083	0.01647	0.43978	0.00824	0.02024	0.00083
0.4402	-0.01165	5e-05	0.01656	0.44103	-0.00509	-0.00509	0.01656	0.44667	-0.01165	-0.00307	0.01656	0.44292	0.01822	0.00629	0.01656	0.4402	-0.01261	5e-05	0.01656	0.44645	0.00823	0.02068	5e-05
0.44687	-0.01112	-0.00071	0.01661	0.4477	-0.00568	-0.00568	0.01661	0.45333	-0.01112	-0.00392	0.01661	0.44958	0.01757	0.00433	0.01661	0.44687	-0.01357	-0.00071	0.01661	0.45312	0.00805	0.02119	-0.00071
0.45353	-0.01115	-0.00118	0.01676	0.45437	-0.00606	-0.00606	0.01676	0.46	-0.01115	-0.00472	0.01676	0.45625	0.01746	0.00254	0.01676	0.45353	-0.01436	-0.00118	0.01676	0.45978	0.00781	0.02145	-0.00118
0.4602	-0.01204	-0.00125	0.01694	0.46103	-0.00637	-0.00637	0.01694	0.46667	-0.01204	-0.00533	0.01694	0.46292	0.01821	0.00149	0.01694	0.4602	-0.0151	-0.00125	0.01694	0.46645	0.00765	0.02141	-0.00125
0.46687	-0.01336	-0.00078	0.01709	0.4677	-0.00672	-0.00672	0.01709	0.47333	-0.01336	-0.00561	0.01709	0.46958	0.01942	0.00154	0.01709	0.46687	-0.01583	-0.00078	0.01709	0.47312	0.0076	0.02131	-0.00078
0.47353	-0.0147	-7e-05	0.01742	0.47437	-0.00678	-0.00678	0.01742	0.48	-0.0147	-0.00538	0.01742	0.47625	0.02081	0.00255	0.01742	0.47353	-0.01664	-7e-05	0.01742	0.47978	0.00799	0.02129	-7e-05
0.4802	-0.01574	0.00077	0.01799	0.48103	-0.00627	-0.00627	0.01799	0.48667	-0.01574	-0.00486	0.01799	0.48292	0.02228	0.00381	0.01799	0.4802	-0.01718	0.00077	0.01799	0.48645	0.0084	0.02124	0.00077
0.48687	-0.01629	0.00153	0.01835	0.4877	-0.00537	-0.00537	0.01835	0.49333	-0.01629	-0.00432	0.01835	0.48958	0.02351	0.00503	0.01835	0.48687	-0.01726	0.00153	0.01835	0.49312	0.00867	0.0212	0.00153
0.49353	-0.01609	0.00175	0.01837	0.49437	-0.00465	-0.00465	0.01837	0.5	-0.01609	-0.00392	0.01837	0.49625	0.02395	0.00655	0.01837	0.49353	-0.01708	0.00175	0.01837	0.49978	0.00883	0.02156	0.00175
0.5002	-0.01511	0.00159	0.01839	0.50103	-0.00409	-0.00409	0.01839	0.50667	-0.01511	-0.00373	0.01839	0.50292	0.02324	0.0084	0.01839	0.5002	-0.01673	0.00159	0.01839	0.50645	0.00872	0.0222	0.00159
0.50687	-0.01369	0.00156	0.01854	0.5077	-0.00343	-0.00343	0.01854	0.51333	-0.01369	-0.00378	0.01854	0.50958	0.02208	0.01037	0.01854	0.50687	-0.01636	0.00156	0.01854	0.51312	0.00837	0.02293	0.00156
0.51353	-0.01208	0.00165	0.01854	0.51437	-0.00278	-0.00278	0.01854	0.52	-0.01208	-0.00399	0.01854	0.51625	0.02095	0.01162	0.01854	0.51353	-0.01563	0.00165	0.01854	0.51978	0.0078	0.02349	0.00165
0.5202	-0.01062	0.00126	0.01836	0.52103	-0.00251	-0.00251	0.01836	0.52667	-0.01062	-0.00405	0.01836	0.52292	0.01986	0.01208	0.01836	0.5202	-0.01458	0.00126	0.01836	0.52645	0.00765	0.02399	0.00126
0.52687	-0.00984	0.00039	0.01834	0.5277	-0.00267	-0.00267	0.01834	0.53333	-0.00984	-0.00409	0.01834	0.52958	0.01862	0.01219	0.01834	0.52687	-0.01335	0.00039	0.01834	0.53312	0.00801	0.02442	0.00039
0.53353	-0.01003	-0.00018	0.01848	0.53437	-0.0027	-0.0027	0.01848	0.54	-0.01003	-0.00399	0.01848	0.53625	0.0178	0.01252	0.01848	0.53353	-0.01264	-0.00018	0.01848	0.53978	0.00851	0.02468	-0.00018
0.5402	-0.01099	-0.00045	0.01852	0.54103	-0.00229	-0.00229	0.01852	0.54667	-0.01099	-0.00362	0.01852	0.54292	0.01769	0.01305	0.01852	0.5402	-0.01252	-0.00045	0.01852	0.54645	0.00889	0.02456	-0.00045
0.54687	-0.01219	-0.0011	0.01833	0.5477	-0.00207	-0.00207	0.01833	0.55333	-0.01219	-0.00316	0.01833	0.54958	0.01785	0.01363	0.01833	0.54687	-0.01265	-0.0011	0.01833	0.55312	0.00902	0.02399	-0.0011
0.55353	-0.01311	-0.0017	0.01826	0.55437	-0.00244	-0.00244	0.01826	0.56	-0.01311	-0.00274	0.01826	0.55625	0.01802	0.01449	0.01826	0.55353	-0.01264	-0.0017	0.01826	0.55978	0.00907	0.02322	-0.0017
0.5602	-0.01376	-0.00133	0.01863	0.56103	-0.00317	-0.00317	0.01863	0.56667	-0.01376	-0.00244	0.01863	0.56292	0.01822	0.01582	0.01863	0.5602	-0.01273	-0.00133	0.01863	0.56645	0.00867	0.02263	-0.00133
0.56687	-0.01393	-4e-05	0.01909	0.5677	-0.00398	-0.00398	0.01909	0.57333	-0.01393	-0.00217	0.01909	0.56958	0.01866	0.01728	0.01909	0.56687	-0.01317	-4e-05	0.01909	0.57312	0.00803	0.02236	-4e-05
0.57353	-0.01378	0.00116	0.01951	0.57437	-0.00475	-0.00475	0.01951	0.58	-0.01378	-0.00199	0.01951	0.57625	0.01896	0.01819	0.01951	0.57353	-0.01349	0.00116	0.01951	0.57978	0.00748	0.02235	0.00116
0.5802	-0.01342	0.00214	0.01962	0.58103	-0.00557	-0.00557	0.01962	0.58667	-0.01342	-0.00209	0.01962	0.58292	0.01932	0.01828	0.01962	0.5802	-0.01344	0.00214	0.01962	0.58645	0.00755	0.02272	0.00214
0.58687	-0.01326	0.0032	0.01962	0.5877	-0.00605	-0.00605	0.01962	0.59333	-0.01326	-0.00235	0.01962	0.58958	0.01957	0.01755	0.01962	0.58687	-0.01305	0.0032	0.01962	0.59312	0.00823	0.0233	0.0032
0.59353	-0.0134	0.00403	0.0194	0.59437	-0.006	-0.006	0.0194	0.6	-0.0134	-0.00269	0.0194	0.59625	0.01919	0.0164	0.0194	0.59353	-0.01269	0.00403	0.0194	0.59978	0.00887	0.02401	0.00403
0.6002	-0.01352	0.00416	0.0189	0.60103	-0.0056	-0.0056	0.0189	0.60667	-0.01352	-0.00315	0.0189	0.60292	0.01793	0.01527	0.0189	0.6002	-0.01217	0.00416	0.0189	0.60645	0.00943	0.02448	0.00416
0.60687	-0.01344	0.00402	0.01837	0.6077	-0.00481	-0.00481	0.01837	0.61333	-0.01344	-0.00364	0.01837	0.60958	0.01635	0.01457	0.01837	0.60687	-0.01159	0.00402	0.01837	0.61312	0.00992	0.02453	0.00402
0.61353	-0.01305	0.00392	0.01829	0.61437	-0.00398	-0.00398	0.01829	0.62	-0.01305	-0.00404	0.01829	0.61625	0.01532	0.01399	0.01829	0.61353	-0.01143	0.00392	0.01829	0.61978	0.01056	0.02408	0.00392
0.6202	-0.01279	0.00354	0.01884	0.62103	-0.00355	-0.00355	0.01884	0.62667	-0.01279	-0.00406	0.01884	0.62292	0.01475	0.01312	0.01884	0.6202	-0.01176	0.00354	0.01884	0.62645	0.01102	0.02363	0.00354
0.62687	-0.01282	0.00273	0.01975	0.6277	-0.00368	-0.00368	0.01975	0.63333	-0.01282	-0.00352	0.01975	0.62958	0.01439	0.01204	0.01975	0.62687	-0.01206	0.00273	0.01975	0.63312	0.01105	0.02369	0.00273
0.63353	-0.01341	0.00207	0.02084	0.63437	-0.00405	-0.00405	0.02084	0.64	-0.01341	-0.00238	0.02084	0.63625	0.01426	0.01096	0.02084	0.63353	-0.01214	0.00207	0.02084	0.63978	0.01088	0.02398	0.00207
0.6402	-0.01427	0.00191	0.02195	0.64103	-0.00413	-0.00413	0.02195	0.64667	-0.01427	-0.00085	0.02195	0.64292	0.01443	0.0101	0.02195	0.6402	-0.01246	0.00191	0.02195	0.64645	0.01072	0.024	0.00191
0.64687	-0.01508	0.00186	0.02287	0.6477	-0.00414	-0.00414	0.02287	0.65333	-0.01508	0.00083	0.02287	0.64958	0.0148	0.00963	0.02287	0.64687	-0.01302	0.00186	0.02287	0.65312	0.01093	0.02371	0.00186
0.65353	-0.01555	0.00202	0.02312	0.65437	-0.00416	-0.00416	0.02312	0.66	-0.01555	0.00242	0.02312	0.65625	0.0155	0.00966	0.02312	0.65353	-0.01352	0.00202	0.02312	0.65978	0.01138	0.02357	0.00202
0.6602	-0.01548	0.00258	0.02301	0.66103	-0.00388	-0.00388	0.02301	0.66667	-0.01548	0.00364	0.02301	0.66292	0.01665	0.01014	0.02301	0.6602	-0.01378	0.00258	0.02301	0.66645	0.01185	0.02379	0.00258
0.66687	-0.01504	0.00334	0.02272	0.6677	-0.0034	-0.0034	0.02272	0.67333	-0.01504	0.00419	0.02272	0.66958	0.01795	0.0108	0.02272	0.66687	-0.01434	0.00334	0.02272	0.67312	0.01223	0.02401	0.00334
0.67353	-0.01422	0.00367	0.02249	0.67437	-0.00288	-0.00288	0.02249	0.68	-0.01422	0.00411	0.02249	0.67625	0.01906	0.01177	0.02249	0.67353	-0.0152	0.00367	0.02249	0.67978	0.01244	0.02414	0.00367
0.6802	-0.01337	0.00352	0.0224	0.68103	-0.00253	-0.00253	0.0224	0.68667	-0.01337	0.00378	0.0224	0.68292	0.01983	0.01292	0.0224	0.6802	-0.01584	0.00352	0.0224	0.68645	0.01256	0.02431	0.00352
0.68687	-0.01273	0.00317	0.02255	0.6877	-0.00238	-0.00238	0.02255	0.69333	-0.01273	0.00341	0.02255	0.68958	0.02031	0.01378	0.02255	0.68687	-0.01621	0.00317	0.02255	0.69312	0.0123	0.02458	0.00317
0.69353	-0.01255	0.00287	0.02284	0.69437	-0.0023	-0.0023	0.02284	0.7	-0.01255	0.0032	0.02284	0.69625	0.02012	0.01452	0.02284	0.69353	-0.01629	0.00287	0.02284	0.69978	0.01164	0.02492	0.00287
0.7002	-0.0127	0.0024	0.02307	0.70103	-0.00254	-0.00254	0.02307	0.70667	-0.0127	0.00307	0.02307	0.70292	0.01902	0.01556	0.02307	0.7002	-0.01595	0.0024	0.02307	0.70645	0.01087	0.0248	0.0024
0.70687	-0.0127	0.00206	0.02325	0.7077	-0.00264	-0.00264	0.02325	0.71333	-0.0127	0.00305	0.02325	0.70958	0.01731	0.01722	0.02325	0.70687	-0.01507	0.00206	0.02325	0.71312	0.01037	0.02436	0.00206
0.71353	-0.01245	0.00223	0.02323	0.71437	-0.00258	-0.00258	0.02323	0.72	-0.01245	0.00297	0.02323	0.71625	0.01545	0.01889	0.02323	0.71353	-0.01393	0.00223	0.02323	0.71978	0.01042	0.02389	0.00223
0.7202	-0.01203	0.00269	0.02287	0.72103	-0.00231	-0.00231	0.02287	0.72667	-0.01203	0.00268	0.02287	0.72292	0.01381	0.02027	0.02287	0.7202	-0.013	0.00269	0.02287	0.72645	0.01065	0.02388	0.00269
0.72687	-0.01156	0.00281	0.02246	0.7277	-0.00204	-0.00204	0.02246	0.73333	-0.01156	0.00255	0.02246	0.72958	0.01243	0.02128	0.02246	0.72687	-0.01235	0.00281	0.02246	0.73312	0.01108	0.02441	0.00281
0.73353	-0.01087	0.00247	0.02251	0.73437	-0.00197	-0.00197	0.02251	0.74	-0.01087	0.00247	0.02251	0.73625	0.01147	0.02161	0.02251	0.73353	-0.01208	0.00247	0.02251	0.73978	0.01138	0.02487	0.00247
0.7402	-0.01014	0.00241	0.02284	0.74103	-0.00194	-0.00194	0.02284	0.74667	-0.01014	0.00265	0.02284	0.74292	0.01123	0.02103	0.02284	0.7402	-0.01229	0.00241	0.02284	0.74645	0.01148	0.02507	0.00241
0.74687	-0.00987	0.00239	0.02325	0.7477	-0.00236	-0.00236	0.02325	0.75333	-0.00987	0.00282	0.02325	0.74958	0.01165	0.01942	0.02325	0.74687	-0.01265	0.00239	0.02325	0.75312	0.01142	0.02527	0.00239
0.75353	-0.01018	0.00204	0.02372	0.75437	-0.00327	-0.00327	0.02372	0.76	-0.01018	0.00297	0.02372	0.75625	0.0123	0.01744	0.02372	0.75353	-0.01293	0.00204	0.02372	0.75978	0.01128	0.02597	0.00204
0.7602	-0.01084	0.00168	0.02459	0.76103	-0.0046	-0.0046	0.02459	0.76667	-0.01084	0.0034	0.02459	0.76292	0.013	0.01539	0.02459	0.7602	-0.01313	0.00168	0.02459	0.76645	0.01124	0.02686	0.00168
0.76687	-0.01165	0.00192	0.02549	0.7677	-0.00564	-0.00564	0.02549	0.77333	-0.01165	0.00373	0.02549	0.76958	0.01378	0.01378	0.02549	0.76687	-0.01328	0.00192	0.02549	0.77312	0.01108	0.02731	0.00192
0.77353	-0.01267	0.00236	0.02584	0.77437	-0.00614	-0.00614	0.02584	0.78	-0.01267	0.00399	0.02584	0.77625	0.01449	0.01283	0.02584	0.77353	-0.01334	0.00236	0.02584	0.77978	0.01115	0.02705	0.00236
0.7802	-0.01366	0.00236	0.0257	0.78103	-0.00619	-0.00619	0.0257	0.78667	-0.01366	0.00396	0.0257	0.78292	0.0151	0.01242	0.0257	0.7802	-0.01331	0.00236	0.0257	0.78645	0.01153	0.02658	0.00236
0.78687	-0.01398	0.0026	0.02529	0.7877	-0.00598	-0.00598	0.02529	0.79333	-0.01398	0.00384	0.02529	0.78958	0.01578	0.01237	0.02529	0.78687	-0.01333	0.0026	0.02529	0.79312	0.01207	0.02607	0.0026
0.79353	-0.01355	0.00351	0.02473	0.79437	-0.00545	-0.00545	0.02473	0.8	-0.01355	0.00398	0.02473	0.79625	0.01714	0.01217	0.02473	0.79353	-0.01343	0.00351	0.02473	0.79978	0.01243	0.02536	0.00351
0.8002	-0.01258	0.00442	0.02402	0.80103	-0.00482	-0.00482	0.02402	0.80667	-0.01258	0.0042	0.02402	0.80292	0.01896	0.01162	0.02402	0.8002	-0.01339	0.00442	0.02402	0.80645	0.01252	0.02444	0.00442
0.80687	-0.01124	0.00445	0.02348	0.8077	-0.0045	-0.0045	0.02348	0.81333	-0.01124	0.00436	0.02348	0.80958	0.02066	0.01041	0.02348	0.80687	-0.01333	0.00445	0.02348	0.81312	0.01261	0.02371	0.00445
0.81353	-0.0096	0.0041	0.0232	0.81437	-0.0044	-0.0044	0.0232	0.82	-0.0096	0.00413	0.0232	0.81625	0.02199	0.00879	0.0232	0.81353	-0.01306	0.0041	0.0232	0.81978	0.01288	0.02374	0.0041
0.8202	-0.00801	0.00403	0.02329	0.82103	-0.00418	-0.00418	0.02329	0.82667	-0.00801	0.00376	0.02329	0.82292	0.0229	0.0071	0.02329	0.8202	-0.01271	0.00403	0.02329	0.82645	0.01329	0.02459	0.00403
0.82687	-0.007	0.00396	0.02386	0.8277	-0.00373	-0.00373	0.02386	0.83333	-0.007	0.00385	0.02386	0.82958	0.0235	0.00553	0.02386	0.82687	-0.01243	0.00396	0.02386	0.83312	0.0136	0.02572	0.00396
0.83353	-0.00666	0.0035	0.02506	0.83437	-0.00338	-0.00338	0.02506	0.84	-0.00666	0.00436	0.02506	0.83625	0.02317	0.00411	0.02506	0.83353	-0.01241	0.0035	0.02506	0.83978	0.01363	0.02667	0.0035
0.8402	-0.0067	0.00294	0.02656	0.84103	-0.00316	-0.00316	0.02656	0.84667	-0.0067	0.00481	0.02656	0.84292	0.02182	0.00291	0.02656	0.8402	-0.01274	0.00294	0.02656	0.84645	0.01349	0.02728	0.00294
0.84687	-0.00667	0.00268	0.0278	0.8477	-0.003	-0.003	0.0278	0.85333	-0.00667	0.00498	0.0278	0.84958	0.01992	0.00219	0.0278	0.84687	-0.01318	0.00268	0.0278	0.85312	0.01338	0.02757	0.00268
0.85353	-0.00638	0.00288	0.02877	0.85437	-0.00305	-0.00305	0.02877	0.86	-0.00638	0.00516	0.02877	0.85625	0.01819	0.00199	0.02877	0.85353	-0.01367	0.00288	0.02877	0.85978	0.01328	0.02757	0.00288
0.8602	-0.00586	0.00352	0.02955	0.86103	-0.00361	-0.00361	0.02955	0.86667	-0.00586	0.00522	0.02955	0.86292	0.01676	0.00235	0.02955	0.8602	-0.014	0.00352	0.02955	0.86645	0.01299	0.02719	0.00352
0.86687	-0.00548	0.00414	0.03028	0.8677	-0.00437	-0.00437	0.03028	0.87333	-0.00548	0.00463	0.03028	0.86958	0.01556	0.00305	0.03028	0.86687	-0.01416	0.00414	0.03028	0.87312	0.01282	0.02685	0.00414
0.87353	-0.00542	0.00443	0.03081	0.87437	-0.00492	-0.00492	0.03081	0.88	-0.00542	0.0034	0.03081	0.87625	0.01533	0.00399	0.03081	0.87353	-0.01419	0.00443	0.03081	0.87978	0.01319	0.02664	0.00443
0.8802	-0.00563	0.0046	0.03093	0.88103	-0.00507	-0.00507	0.03093	0.88667	-0.00563	0.00237	0.03093	0.88292	0.0166	0.00492	0.03093	0.8802	-0.01396	0.0046	0.03093	0.88645	0.01408	0.02642	0.0046
0.88687	-0.00605	0.00506	0.03094	0.8877	-0.00524	-0.00524	0.03094	0.89333	-0.00605	0.00215	0.03094	0.88958	0.01886	0.00536	0.03094	0.88687	-0.01338	0.00506	0.03094	0.89312	0.01509	0.026	0.00506
0.89353	-0.00673	0.00545	0.03114	0.89437	-0.00546	-0.00546	0.03114	0.9	-0.00673	0.00222	0.03114	0.89625	0.02062	0.00484	0.03114	0.89353	-0.01259	0.00545	0.03114	0.89978	0.01563	0.0257	0.00545
0.9002	-0.00729	0.00532	0.03159	0.90103	-0.00551	-0.00551	0.03159	0.90667	-0.00729	0.00255	0.03159	0.90292	0.02152	0.00326	0.03159	0.9002	-0.01212	0.00532	0.03159	0.90645	0.01593	0.0256	0.00532
0.90687	-0.00729	0.00495	0.03184	0.9077	-0.00531	-0.00531	0.03184	0.91333	-0.00729	0.00328	0.03184	0.90958	0.02199	0.00134	0.03184	0.90687	-0.01229	0.00495	0.03184	0.91312	0.01596	0.02528	0.00495
0.91353	-0.00658	0.00479	0.03142	0.91437	-0.00501	-0.00501	0.03142	0.92	-0.00658	0.00424	0.03142	0.91625	0.02227	-0.00025	0.03142	0.91353	-0.01271	0.00479	0.03142	0.91978	0.01583	0.02439	0.00479
0.9202	-0.00571	0.00466	0.03075	0.92103	-0.00489	-0.00489	0.03075	0.92667	-0.00571	0.00461	0.03075	0.92292	0.02215	-0.00129	0.03075	0.9202	-0.0132	0.00466	0.03075	0.92645	0.01546	0.0235	0.00466
0.92687	-0.00528	0.00453	0.03023	0.9277	-0.00464	-0.00464	0.03023	0.93333	-0.00528	0.00416	0.03023	0.92958	0.02167	-0.0017	0.03023	0.92687	-0.01347	0.00453	0.03023	0.93312	0.01507	0.02336	0.00453
0.93353	-0.00538	0.00466	0.0299	0.93437	-0.00402	-0.00402	0.0299	0.94	-0.00538	0.00381	0.0299	0.93625	0.02133	-0.00138	0.0299	0.93353	-0.01369	0.00466	0.0299	0.93978	0.01482	0.0236	0.00466
0.9402	-0.00605	0.00478	0.02933	0.94103	-0.00323	-0.00323	0.02933	0.94667	-0.00605	0.00401	0.02933	0.94292	0.02125	-0.00021	0.02933	0.9402	-0.0136	0.00478	0.02933	0.94645	0.01507	0.02392	0.00478
0.94687	-0.00702	0.0046	0.02865	0.9477	-0.00262	-0.00262	0.02865	0.95333	-0.00702	0.00428	0.02865	0.94958	0.02127	0.00104	0.02865	0.94687	-0.01308	0.0046	0.02865	0.95312	0.01596	0.02424	0.0046
0.95353	-0.00811	0.00422	0.02825	0.95437	-0.00236	-0.00236	0.02825	0.96	-0.00811	0.00421	0.02825	0.95625	0.0211	0.00155	0.02825	0.95353	-0.01233	0.00422	0.02825	0.95978	0.01706	0.02491	0.00422
0.9602	-0.00898	0.00394	0.02819	0.96103	-0.00226	-0.00226	0.02819	0.96667	-0.00898	0.00416	0.02819	0.96292	0.02079	0.00127	0.02819	0.9602	-0.01174	0.00394	0.02819	0.96645	0.01778	0.02573	0.00394
0.96687	-0.00934	0.00373	0.0282	0.9677	-0.00216	-0.00216	0.0282	0.97333	-0.00934	0.00445	0.0282	0.96958	0.02046	0.00083	0.0282	0.96687	-0.01181	0.00373	0.0282	0.97312	0.01784	0.02608	0.00373
0.97353	-0.00908	0.00336	0.02816	0.97437	-0.00238	-0.00238	0.02816	0.98	-0.00908	0.00498	0.02816	0.97625	0.02024	0.00083	0.02816	0.97353	-0.01223	0.00336	0.02816	0.97978	0.0177	0.02615	0.00336
0.9802	-0.00817	0.00313	0.0282	0.98103	-0.00271	-0.00271	0.0282	0.98667	-0.00817	0.00519	0.0282	0.98292	0.02027	0.00139	0.0282	0.9802	-0.01272	0.00313	0.0282	0.98645	0.01736	0.02625	0.00313
0.98687	-0.00712	0.00322	0.02838	0.9877	-0.00305	-0.00305	0.02838	0.99333	-0.00712	0.0053	0.02838	0.98958	0.02016	0.0025	0.02838	0.98687	-0.01312	0.00322	0.02838	0.99312	0.01686	0.02656	0.00322
0.99353	-0.00621	0.00351	0.02877	0.99437	-0.00305	-0.00305	0.02877	1	-0.00621	0.00535	0.02877	0.99625	0.01977	0.00406	0.02877	0.99353	-0.01336	0.00351	0.02877	0.99978	0.01629	0.0271	0.00351
1.0002	-0.0058	0.00378	0.02941	1.00103	-0.00264	-0.00264	0.02941	1.00667	-0.0058	0.00542	0.02941	1.00292	0.01892	0.00567	0.02941	1.0002	-0.01357	0.00378	0.02941	1.00645	0.01589	0.02764	0.00378
1.00687	-0.00592	0.00393	0.03015	1.0077	-0.00215	-0.00215	0.03015	1.01333	-0.00592	0.00557	0.03015	1.00958	0.01809	0.00688	0.03015	1.00687	-0.01346	0.00393	0.03015	1.01312	0.01583	0.02821	0.00393
1.01353	-0.00631	0.00379	0.0307	1.01437	-0.00163	-0.00163	0.0307	1.02	-0.00631	0.00566	0.0307	1.01625	0.01775	0.00756	0.0307	1.01353	-0.01312	0.00379	0.0307	1.01978	0.01585	0.02839	0.00379
1.0202	-0.0066	0.00354	0.0311	1.02103	-0.00124	-0.00124	0.0311	1.02667	-0.0066	0.00594	0.0311	1.02292	0.01788	0.00768	0.0311	1.0202	-0.01278	0.00354	0.0311	1.02645	0.01594	0.02825	0.00354
1.02687	-0.00665	0.0032	0.03143	1.0277	-0.00096	-0.00096	0.03143	1.03333	-0.00665	0.00598	0.03143	1.02958	0.01816	0.00745	0.03143	1.02687	-0.0124	0.0032	0.03143	1.03312	0.01595	0.02825	0.0032
1.03353	-0.0069	0.00274	0.03167	1.03437	-0.00113	-0.00113	0.03167	1.04	-0.0069	0.0062	0.03167	1.03625	0.01802	0.00721	0.03167	1.03353	-0.01214	0.00274	0.03167	1.03978	0.01577	0.02856	0.00274
1.0402	-0.00735	0.0025	0.03154	1.04103	-0.00182	-0.00182	0.03154	1.04667	-0.00735	0.00671	0.03154	1.04292	0.01787	0.00747	0.03154	1.0402	-0.01159	0.0025	0.03154	1.04645	0.01585	0.02906	0.0025
1.04687	-0.00767	0.00248	0.03134	1.0477	-0.00267	-0.00267	0.03134	1.05333	-0.00767	0.00745	0.03134	1.04958	0.01784	0.00814	0.03134	1.04687	-0.01089	0.00248	0.03134	1.05312	0.01647	0.02954	0.00248
1.05353	-0.00773	0.00259	0.03137	1.05437	-0.00337	-0.00337	0.03137	1.06	-0.00773	0.00817	0.03137	1.05625	0.01783	0.00881	0.03137	1.05353	-0.0103	0.00259	0.03137	1.05978	0.01743	0.03018	0.00259
1.0602	-0.00771	0.00284	0.03169	1.06103	-0.0041	-0.0041	0.03169	1.06667	-0.00771	0.00861	0.03169	1.06292	0.01746	0.00885	0.03169	1.0602	-0.00996	0.00284	0.03169	1.06645	0.0181	0.03109	0.00284
1.06687	-0.00768	0.00327	0.03204	1.0677	-0.00502	-0.00502	0.03204	1.07333	-0.00768	0.00919	0.03204	1.06958	0.01723	0.00849	0.03204	1.06687	-0.00999	0.00327	0.03204	1.07312	0.01828	0.03163	0.00327
1.07353	-0.00744	0.00394	0.0324	1.07437	-0.00565	-0.00565	0.0324	1.08	-0.00744	0.00991	0.0324	1.07625	0.01788	0.00821	0.0324	1.07353	-0.01018	0.00394	0.0324	1.07978	0.01844	0.03152	0.00394
1.0802	-0.00683	0.00451	0.03295	1.08103	-0.00571	-0.00571	0.03295	1.08667	-0.00683	0.01083	0.03295	1.08292	0.01937	0.0086	0.03295	1.0802	-0.01045	0.00451	0.03295	1.08645	0.01866	0.03085	0.00451
1.08687	-0.00606	0.00495	0.03345	1.0877	-0.00539	-0.00539	0.03345	1.09333	-0.00606	0.01175	0.03345	1.08958	0.02121	0.0096	0.03345	1.08687	-0.01082	0.00495	0.03345	1.09312	0.01883	0.03029	0.00495
1.09353	-0.00524	0.00531	0.03371	1.09437	-0.00492	-0.00492	0.03371	1.1	-0.00524	0.01242	0.03371	1.09625	0.02286	0.011	0.03371	1.09353	-0.01096	0.00531	0.03371	1.09978	0.01898	0.03001	0.00531
1.1002	-0.00439	0.0051	0.0337	1.10103	-0.00405	-0.00405	0.0337	1.10667	-0.00439	0.01296	0.0337	1.10292	0.02423	0.01302	0.0337	1.1002	-0.01087	0.0051	0.0337	1.10645	0.01939	0.02965	0.0051
1.10687	-0.00363	0.0047	0.03403	1.1077	-0.00255	-0.00255	0.03403	1.11333	-0.00363	0.01347	0.03403	1.10958	0.02515	0.01532	0.03403	1.10687	-0.01073	0.0047	0.03403	1.11312	0.02006	0.02926	0.0047
1.11353	-0.00299	0.00421	0.0345	1.11437	-0.00072	-0.00072	0.0345	1.12	-0.00299	0.01378	0.0345	1.11625	0.0255	0.01739	0.0345	1.11353	-0.01104	0.00421	0.0345	1.11978	0.02045	0.02905	0.00421
1.1202	-0.00252	0.0036	0.03482	1.12103	0.00091	0.00091	0.03482	1.12667	-0.00252	0.01366	0.03482	1.12292	0.02536	0.01851	0.03482	1.1202	-0.01205	0.0036	0.03482	1.12645	0.02061	0.02934	0.0036
1.12687	-0.00209	0.00283	0.03491	1.1277	0.00203	0.00203	0.03491	1.13333	-0.00209	0.01331	0.03491	1.12958	0.02503	0.01905	0.03491	1.12687	-0.01308	0.00283	0.03491	1.13312	0.02059	0.02976	0.00283
1.13353	-0.00191	0.00267	0.03515	1.13437	0.0026	0.0026	0.03515	1.14	-0.00191	0.0131	0.03515	1.13625	0.02478	0.01951	0.03515	1.13353	-0.01407	0.00267	0.03515	1.13978	0.02047	0.03003	0.00267
1.1402	-0.0021	0.00334	0.03576	1.14103	0.00256	0.00256	0.03576	1.14667	-0.0021	0.01308	0.03576	1.14292	0.02468	0.02008	0.03576	1.1402	-0.01495	0.00334	0.03576	1.14645	0.02023	0.03012	0.00334
1.14687	-0.00231	0.00411	0.03619	1.1477	0.00186	0.00186	0.03619	1.15333	-0.00231	0.01311	0.03619	1.14958	0.02464	0.02072	0.03619	1.14687	-0.01553	0.00411	0.03619	1.15312	0.02017	0.0301	0.00411
1.15353	-0.00224	0.0049	0.03645	1.15437	0.00054	0.00054	0.03645	1.16	-0.00224	0.01343	0.03645	1.15625	0.02477	0.0212	0.03645	1.15353	-0.01532	0.0049	0.03645	1.15978	0.02033	0.02986	0.0049
1.1602	-0.00192	0.00592	0.03664	1.16103	-0.00079	-0.00079	0.03664	1.16667	-0.00192	0.01393	0.03664	1.16292	0.02488	0.02157	0.03664	1.1602	-0.01445	0.00592	0.03664	1.16645	0.02047	0.02934	0.00592
1.16687	-0.00186	0.00717	0.03683	1.1677	-0.00186	-0.00186	0.03683	1.17333	-0.00186	0.01432	0.03683	1.16958	0.02496	0.02167	0.03683	1.16687	-0.01369	0.00717	0.03683	1.17312	0.02031	0.02865	0.00717
1.17353	-0.00208	0.00761	0.03698	1.17437	-0.00247	-0.00247	0.03698	1.18	-0.00208	0.01454	0.03698	1.17625	0.02524	0.02118	0.03698	1.17353	-0.01342	0.00761	0.03698	1.17978	0.01987	0.02779	0.00761
1.1802	-0.00229	0.00752	0.03709	1.18103	-0.0025	-0.0025	0.03709	1.18667	-0.00229	0.01478	0.03709	1.18292	0.02596	0.02005	0.03709	1.1802	-0.01343	0.00752	0.03709	1.18645	0.01938	0.02692	0.00752
1.18687	-0.00222	0.00753	0.03727	1.1877	-0.00192	-0.00192	0.03727	1.19333	-0.00222	0.01509	0.03727	1.18958	0.02693	0.01884	0.03727	1.18687	-0.01351	0.00753	0.03727	1.19312	0.019	0.0264	0.00753
1.19353	-0.00199	0.00783	0.03748	1.19437	-0.00089	-0.00089	0.03748	1.2	-0.00199	0.01525	0.03748	1.19625	0.02744	0.01799	0.03748	1.19353	-0.01374	0.00783	0.03748	1.19978	0.01886	0.02657	0.00783
1.2002	-0.00177	0.00799	0.03774	1.20103	0.00012	0.00012	0.03774	1.20667	-0.00177	0.01549	0.03774	1.20292	0.02731	0.01732	0.03774	1.2002	-0.0139	0.00799	0.03774	1.20645	0.01877	0.02717	0.00799
1.20687	-0.00122	0.00782	0.03824	1.2077	0.00121	0.00121	0.03824	1.21333	-0.00122	0.01628	0.03824	1.20958	0.02676	0.01659	0.03824	1.20687	-0.01404	0.00782	0.03824	1.21312	0.01869	0.02769	0.00782
1.21353	-7.45058e-05	0.00796	0.03877	1.21437	0.00229	0.00229	0.03877	1.22	-7.45058e-05	0.01764	0.03877	1.21625	0.02636	0.01584	0.03877	1.21353	-0.014	0.00796	0.03877	1.21978	0.01881	0.02823	0.00796
1.2202	0.00157	0.00829	0.03897	1.22103	0.00342	0.00342	0.03897	1.22667	0.00157	0.0192	0.03897	1.22292	0.02624	0.01507	0.03897	1.2202	-0.01384	0.00829	0.03897	1.22645	0.01908	0.02898	0.00829
1.22687	0.00304	0.00826	0.0389	1.2277	0.00443	0.00443	0.0389	1.23333	0.00304	0.02073	0.0389	1.22958	0.02648	0.01428	0.0389	1.22687	-0.01366	0.00826	0.0389	1.23312	0.0191	0.02973	0.00826
1.23353	0.00458	0.00785	0.03888	1.23437	0.00522	0.00522	0.03888	1.24	0.00458	0.02244	0.03888	1.23625	0.02731	0.01361	0.03888	1.23353	-0.01349	0.00785	0.03888	1.23978	0.01901	0.03014	0.00785
1.2402	0.00691	0.00737	0.03909	1.24103	0.00588	0.00588	0.03909	1.24667	0.00691	0.02449	0.03909	1.24292	0.02865	0.013	0.03909	1.2402	-0.01349	0.00737	0.03909	1.24645	0.01939	0.03035	0.00737
1.24687	0.01001	0.00705	0.03933	1.2477	0.00644	0.00644	0.03933	1.25333	0.01001	0.02628	0.03933	1.24958	0.03026	0.01241	0.03933	1.24687	-0.01346	0.00705	0.03933	1.25312	0.0204	0.03106	0.00705
1.25353	0.01301	0.0066	0.03953	1.25437	0.00711	0.00711	0.03953	1.26	0.01301	0.02781	0.03953	1.25625	0.03149	0.01208	0.03953	1.25353	-0.01323	0.0066	0.03953	1.25978	0.02161	0.0321	0.0066
1.2602	0.01541	0.00601	0.03988	1.26103	0.00765	0.00765	0.03988	1.26667	0.01541	0.02954	0.03988	1.26292	0.0324	0.012	0.03988	1.2602	-0.01238	0.00601	0.03988	1.26645	0.02274	0.03333	0.00601
1.26687	0.01781	0.00557	0.04036	1.2677	0.00831	0.00831	0.04036	1.27333	0.01781	0.03187	0.04036	1.26958	0.03328	0.01174	0.04036	1.26687	-0.01083	0.00557	0.04036	1.27312	0.02428	0.03468	0.00557
1.27353	0.02058	0.00514	0.04099	1.27437	0.0092	0.0092	0.04099	1.28	0.02058	0.03452	0.04099	1.27625	0.03408	0.01112	0.04099	1.27353	-0.00877	0.00514	0.04099	1.27978	0.02607	0.03646	0.00514
1.2802	0.02339	0.00457	0.04178	1.28103	0.0103	0.0103	0.04178	1.28667	0.02339	0.03701	0.04178	1.28292	0.03473	0.0105	0.04178	1.2802	-0.00661	0.00457	0.04178	1.28645	0.02765	0.03866	0.00457
1.28687	0.02576	0.00407	0.04273	1.2877	0.01125	0.01125	0.04273	1.29333	0.02576	0.03948	0.04273	1.28958	0.03542	0.0098	0.04273	1.28687	-0.00439	0.00407	0.04273	1.29312	0.02891	0.04093	0.00407
1.29353	0.02758	0.00376	0.04359	1.29437	0.01181	0.01181	0.04359	1.3	0.02758	0.04143	0.04359	1.29625	0.03628	0.00858	0.04359	1.29353	-0.00208	0.00376	0.04359	1.29978	0.02982	0.04331	0.00376
1.3002	0.02917	0.00378	0.04411	1.30103	0.01203	0.01203	0.04411	1.30667	0.02917	0.04256	0.04411	1.30292	0.03702	0.00709	0.04411	1.3002	-0.000134	0.00378	0.04411	1.30645	0.03034	0.04558	0.00378
1.30687	0.03079	0.00422	0.04436	1.3077	0.0119	0.0119	0.04436	1.31333	0.03079	0.04296	0.04436	1.30958	0.0371	0.00604	0.04436	1.30687	0.000954	0.00422	0.04436	1.31312	0.0301	0.0472	0.00422
1.31353	0.03229	0.00518	0.04436	1.31437	0.01166	0.01166	0.04436	1.32	0.03229	0.04301	0.04436	1.31625	0.03681	0.00583	0.04436	1.31353	0.00133	0.00518	0.04436	1.31978	0.02953	0.04763	0.00518
1.3202	0.03336	0.00671	0.044	1.32103	0.01163	0.01163	0.044	1.32667	0.03336	0.043	0.044	1.32292	0.0364	0.00654	0.044	1.3202	0.00168	0.00671	0.044	1.32645	0.02906	0.04708	0.00671
1.32687	0.03377	0.00845	0.04353	1.3277	0.01173	0.01173	0.04353	1.33333	0.03377	0.04265	0.04353	1.32958	0.03576	0.00833	0.04353	1.32687	0.00218	0.00845	0.04353	1.33312	0.02848	0.04602	0.00845
1.33353	0.03374	0.01042	0.04311	1.33437	0.01202	0.01202	0.04311	1.34	0.03374	0.04206	0.04311	1.33625	0.03468	0.01113	0.04311	1.33353	0.00245	0.01042	0.04311	1.33978	0.02754	0.04487	0.01042
1.3402	0.0336	0.01227	0.04292	1.34103	0.01252	0.01252	0.04292	1.34667	0.0336	0.04118	0.04292	1.34292	0.03359	0.01423	0.04292	1.3402	0.00226	0.01227	0.04292	1.34645	0.02668	0.04382	0.01227
1.34687	0.03317	0.01344	0.04315	1.3477	0.01327	0.01327	0.04315	1.35333	0.03317	0.03999	0.04315	1.34958	0.03358	0.01677	0.04315	1.34687	0.0022	0.01344	0.04315	1.35312	0.02643	0.0433	0.01344
1.35353	0.03225	0.01393	0.04346	1.35437	0.01403	0.01403	0.04346	1.36	0.03225	0.03872	0.04346	1.35625	0.03494	0.01823	0.04346	1.35353	0.00222	0.01393	0.04346	1.35978	0.02688	0.04365	0.01393
1.3602	0.03063	0.0141	0.04335	1.36103	0.01454	0.01454	0.04335	1.36667	0.03063	0.03731	0.04335	1.36292	0.03683	0.01851	0.04335	1.3602	0.0022	0.0141	0.04335	1.36645	0.02757	0.04457	0.0141
1.36687	0.02868	0.01396	0.0426	1.3677	0.01508	0.01508	0.0426	1.37333	0.02868	0.0361	0.0426	1.36958	0.03864	0.018	0.0426	1.36687	0.00188	0.01396	0.0426	1.37312	0.02819	0.0455	0.01396
1.37353	0.02702	0.01329	0.04175	1.37437	0.01565	0.01565	0.04175	1.38	0.02702	0.03542	0.04175	1.37625	0.04042	0.01696	0.04175	1.37353	0.00156	0.01329	0.04175	1.37978	0.02894	0.04577	0.01329
1.3802	0.02608	0.01207	0.04128	1.38103	0.01628	0.01628	0.04128	1.38667	0.02608	0.03549	0.04128	1.38292	0.04233	0.01593	0.04128	1.3802	0.00158	0.01207	0.04128	1.38645	0.02951	0.04531	0.01207
1.38687	0.02603	0.01094	0.04079	1.3877	0.01688	0.01688	0.04079	1.39333	0.02603	0.03619	0.04079	1.38958	0.04393	0.01536	0.04079	1.38687	0.00196	0.01094	0.04079	1.39312	0.02937	0.04438	0.01094
1.39353	0.02658	0.01006	0.04032	1.39437	0.01747	0.01747	0.04032	1.4	0.02658	0.03704	0.04032	1.39625	0.0448	0.01573	0.04032	1.39353	0.00267	0.01006	0.04032	1.39978	0.02813	0.04312	0.01006
1.4002	0.02761	0.00934	0.04042	1.40103	0.01797	0.01797	0.04042	1.40667	0.02761	0.03817	0.04042	1.40292	0.04534	0.01678	0.04042	1.4002	0.00362	0.00934	0.04042	1.40645	0.02614	0.04172	0.00934
1.40687	0.02858	0.00911	0.04122	1.4077	0.01829	0.01829	0.04122	1.41333	0.02858	0.03991	0.04122	1.40958	0.04603	0.01828	0.04122	1.40687	0.00489	0.00911	0.04122	1.41312	0.02449	0.04008	0.00911
1.41353	0.0287	0.00995	0.04212	1.41437	0.01841	0.01841	0.04212	1.42	0.0287	0.04222	0.04212	1.41625	0.04727	0.01996	0.04212	1.41353	0.00619	0.00995	0.04212	1.41978	0.02313	0.03854	0.00995
1.4202	0.0271	0.01252	0.04237	1.42103	0.01831	0.01831	0.04237	1.42667	0.0271	0.04476	0.04237	1.42292	0.04876	0.0215	0.04237	1.4202	0.00716	0.01252	0.04237	1.42645	0.02234	0.03741	0.01252
1.42687	0.02354	0.0165	0.04229	1.4277	0.01805	0.01805	0.04229	1.43333	0.02354	0.04668	0.04229	1.42958	0.05027	0.02228	0.04229	1.42687	0.00728	0.0165	0.04229	1.43312	0.02239	0.03705	0.0165
1.43353	0.01827	0.02114	0.0424	1.43437	0.01785	0.01785	0.0424	1.44	0.01827	0.04769	0.0424	1.43625	0.05168	0.02195	0.0424	1.43353	0.00632	0.02114	0.0424	1.43978	0.02354	0.03739	0.02114
1.4402	0.01226	0.02535	0.04316	1.44103	0.01772	0.01772	0.04316	1.44667	0.01226	0.04777	0.04316	1.44292	0.05355	0.0208	0.04316	1.4402	0.00397	0.02535	0.04316	1.44645	0.02542	0.038	0.02535
1.44687	0.00668	0.02827	0.04447	1.4477	0.01734	0.01734	0.04447	1.45333	0.00668	0.0468	0.04447	1.44958	0.05611	0.01916	0.04447	1.44687	0.000305	0.02827	0.04447	1.45312	0.02726	0.03862	0.02827
1.45353	0.002	0.02878	0.04621	1.45437	0.01642	0.01642	0.04621	1.46	0.002	0.04482	0.04621	1.45625	0.05873	0.01763	0.04621	1.45353	-0.00416	0.02878	0.04621	1.45978	0.02883	0.03936	0.02878
1.4602	-0.00197	0.02614	0.04829	1.46103	0.01509	0.01509	0.04829	1.46667	-0.00197	0.04189	0.04829	1.46292	0.06091	0.01688	0.04829	1.4602	-0.00893	0.02614	0.04829	1.46645	0.02969	0.04053	0.02614
1.46687	-0.00541	0.02103	0.05033	1.4677	0.01324	0.01324	0.05033	1.47333	-0.00541	0.03863	0.05033	1.46958	0.06265	0.01764	0.05033	1.46687	-0.0139	0.02103	0.05033	1.47312	0.02937	0.04197	0.02103
1.47353	-0.00773	0.01463	0.05208	1.47437	0.01057	0.01057	0.05208	1.48	-0.00773	0.03589	0.05208	1.47625	0.06456	0.01981	0.05208	1.47353	-0.01862	0.01463	0.05208	1.47978	0.02792	0.04369	0.01463
1.4802	-0.00897	0.00836	0.05318	1.48103	0.00718	0.00718	0.05318	1.48667	-0.00897	0.03464	0.05318	1.48292	0.0666	0.02281	0.05318	1.4802	-0.02248	0.00836	0.05318	1.48645	0.02595	0.0463	0.00836
1.48687	-0.00929	0.00312	0.05365	1.4877	0.00403	0.00403	0.05365	1.49333	-0.00929	0.03518	0.05365	1.48958	0.06856	0.0262	0.05365	1.48687	-0.02521	0.00312	0.05365	1.49312	0.02416	0.0508	0.00312
1.49353	-0.00799	-4e-05	0.0538	1.49437	0.00201	0.00201	0.0538	1.5	-0.00799	0.03746	0.0538	1.49625	0.07052	0.02991	0.0538	1.49353	-0.02702	-4e-05	0.0538	1.49978	0.02317	0.05762	-4e-05
1.5002	-0.00387	-0.00068	0.05428	1.50103	0.00171	0.00171	0.05428	1.50667	-0.00387	0.04154	0.05428	1.50292	0.0729	0.03373	0.05428	1.5002	-0.02737	-0.00068	0.05428	1.50645	0.02354	0.06649	-0.00068
1.50687	0.003	0.00115	0.05582	1.5077	0.00392	0.00392	0.05582	1.51333	0.003	0.04768	0.05582	1.50958	0.07594	0.03716	0.05582	1.50687	-0.02494	0.00115	0.05582	1.51312	0.02567	0.07708	0.00115
1.51353	0.01109	0.00583	0.05852	1.51437	0.00938	0.00938	0.05852	1.52	0.01109	0.05496	0.05852	1.51625	0.07907	0.03981	0.05852	1.51353	-0.01973	0.00583	0.05852	1.51978	0.02899	0.08898	0.00583
1.5202	0.01892	0.01275	0.06196	1.52103	0.01802	0.01802	0.06196	1.52667	0.01892	0.0613	0.06196	1.52292	0.08141	0.04163	0.06196	1.5202	-0.01285	0.01275	0.06196	1.52645	0.0325	0.10129	0.01275
1.52687	0.02567	0.02041	0.06572	1.5277	0.02795	0.02795	0.06572	1.53333	0.02567	0.06511	0.06572	1.52958	0.08225	0.04245	0.06572	1.52687	-0.00581	0.02041	0.06572	1.53312	0.035	0.11269	0.02041
1.53353	0.03003	0.0273	0.06946	1.53437	0.03731	0.03731	0.06946	1.54	0.03003	0.06606	0.06946	1.53625	0.08145	0.04199	0.06946	1.53353	0.000387	0.0273	0.06946	1.53978	0.03555	0.12179	0.0273
1.5402	0.03092	0.0325	0.07269	1.54103	0.04439	0.04439	0.07269	1.54667	0.03092	0.06468	0.07269	1.54292	0.07943	0.04026	0.07269	1.5402	0.00449	0.0325	0.07269	1.54645	0.0338	0.12753	0.0325
1.54687	0.02842	0.03538	0.07483	1.5477	0.048	0.048	0.07483	1.55333	0.02842	0.06109	0.07483	1.54958	0.07636	0.03742	0.07483	1.54687	0.00507	0.03538	0.07483	1.55312	0.03009	0.12908	0.03538
1.55353	0.02366	0.03505	0.07562	1.55437	0.04715	0.04715	0.07562	1.56	0.02366	0.0553	0.07562	1.55625	0.07282	0.0338	0.07562	1.55353	0.00224	0.03505	0.07562	1.55978	0.02518	0.12637	0.03505
1.5602	0.01784	0.03164	0.07528	1.56103	0.04191	0.04191	0.07528	1.56667	0.01784	0.04788	0.07528	1.56292	0.06925	0.02965	0.07528	1.5602	-0.00266	0.03164	0.07528	1.56645	0.01946	0.12014	0.03164
1.56687	0.01184	0.0266	0.07433	1.5677	0.03392	0.03392	0.07433	1.57333	0.01184	0.03971	0.07433	1.56958	0.06621	0.02564	0.07433	1.56687	-0.00831	0.0266	0.07433	1.57312	0.01355	0.11174	0.0266
1.57353	0.00635	0.02132	0.07312	1.57437	0.02486	0.02486	0.07312	1.58	0.00635	0.03184	0.07312	1.57625	0.06375	0.02221	0.07312	1.57353	-0.01401	0.02132	0.07312	1.57978	0.00859	0.10248	0.02132
1.5802	0.00183	0.01658	0.07177	1.58103	0.01596	0.01596	0.07177	1.58667	0.00183	0.02448	0.07177	1.58292	0.06158	0.01921	0.07177	1.5802	-0.01923	0.01658	0.07177	1.58645	0.00538	0.09324	0.01658
1.58687	-0.00143	0.01252	0.07026	1.5877	0.00796	0.00796	0.07026	1.59333	-0.00143	0.01776	0.07026	1.58958	0.05995	0.01668	0.07026	1.58687	-0.02339	0.01252	0.07026	1.59312	0.00368	0.08494	0.01252
1.59353	-0.00358	0.00916	0.06873	1.59437	0.00136	0.00136	0.06873	1.6	-0.00358	0.01199	0.06873	1.59625	0.05899	0.01515	0.06873	1.59353	-0.02656	0.00916	0.06873	1.59978	0.00259	0.07818	0.00916
1.6002	-0.00492	0.0064	0.06738	1.60103	-0.00373	-0.00373	0.06738	1.60667	-0.00492	0.00767	0.06738	1.60292	0.05888	0.015	0.06738	1.6002	-0.02944	0.0064	0.06738	1.60645	0.00175	0.07319	0.0064
1.60687	-0.00595	0.00414	0.06625	1.6077	-0.00754	-0.00754	0.06625	1.61333	-0.00595	0.00528	0.06625	1.60958	0.05928	0.01626	0.06625	1.60687	-0.03184	0.00414	0.06625	1.61312	0.00145	0.06942	0.00414
1.61353	-0.00672	0.00253	0.06539	1.61437	-0.01022	-0.01022	0.06539	1.62	-0.00672	0.00416	0.06539	1.61625	0.06022	0.01865	0.06539	1.61353	-0.03331	0.00253	0.06539	1.61978	0.00183	0.06607	0.00253
1.6202	-0.00715	0.00183	0.06498	1.62103	-0.0117	-0.0117	0.06498	1.62667	-0.00715	0.00367	0.06498	1.62292	0.06117	0.02218	0.06498	1.6202	-0.03366	0.00183	0.06498	1.62645	0.00247	0.06312	0.00183
1.62687	-0.0074	0.00167	0.0652	1.6277	-0.01249	-0.01249	0.0652	1.63333	-0.0074	0.00322	0.0652	1.62958	0.0617	0.02655	0.0652	1.62687	-0.0335	0.00167	0.0652	1.63312	0.00286	0.06099	0.00167
1.63353	-0.00747	0.00165	0.06597	1.63437	-0.01276	-0.01276	0.06597	1.64	-0.00747	0.00294	0.06597	1.63625	0.06165	0.0311	0.06597	1.63353	-0.03317	0.00165	0.06597	1.63978	0.0033	0.05977	0.00165
1.6402	-0.00738	0.00186	0.06692	1.64103	-0.01264	-0.01264	0.06692	1.64667	-0.00738	0.00308	0.06692	1.64292	0.06115	0.0355	0.06692	1.6402	-0.03247	0.00186	0.06692	1.64645	0.00412	0.05914	0.00186
1.64687	-0.0072	0.00259	0.06759	1.6477	-0.01211	-0.01211	0.06759	1.65333	-0.0072	0.00327	0.06759	1.64958	0.0603	0.03916	0.06759	1.64687	-0.0316	0.00259	0.06759	1.65312	0.00543	0.05875	0.00259
1.65353	-0.00695	0.00343	0.06767	1.65437	-0.01159	-0.01159	0.06767	1.66	-0.00695	0.00322	0.06767	1.65625	0.05897	0.04178	0.06767	1.65353	-0.03077	0.00343	0.06767	1.65978	0.00653	0.05902	0.00343
1.6602	-0.00685	0.00377	0.06726	1.66103	-0.01167	-0.01167	0.06726	1.66667	-0.00685	0.00265	0.06726	1.66292	0.05754	0.04311	0.06726	1.6602	-0.03038	0.00377	0.06726	1.66645	0.00718	0.05988	0.00377
1.66687	-0.007	0.00401	0.06661	1.6677	-0.01211	-0.01211	0.06661	1.67333	-0.007	0.00194	0.06661	1.66958	0.05626	0.0435	0.06661	1.66687	-0.03025	0.00401	0.06661	1.67312	0.0077	0.06086	0.00401
1.67353	-0.00741	0.00437	0.06601	1.67437	-0.01243	-0.01243	0.06601	1.68	-0.00741	0.00161	0.06601	1.67625	0.05475	0.04335	0.06601	1.67353	-0.03024	0.00437	0.06601	1.67978	0.00811	0.0614	0.00437
1.6802	-0.00797	0.00458	0.06594	1.68103	-0.01255	-0.01255	0.06594	1.68667	-0.00797	0.00148	0.06594	1.68292	0.05268	0.04278	0.06594	1.6802	-0.03015	0.00458	0.06594	1.68645	0.0086	0.06133	0.00458
1.68687	-0.00849	0.00414	0.0666	1.6877	-0.01254	-0.01254	0.0666	1.69333	-0.00849	0.00122	0.0666	1.68958	0.05034	0.04179	0.0666	1.68687	-0.02996	0.00414	0.0666	1.69312	0.00896	0.06105	0.00414
1.69353	-0.00878	0.00361	0.06784	1.69437	-0.01255	-0.01255	0.06784	1.7	-0.00878	0.00071	0.06784	1.69625	0.04847	0.04064	0.06784	1.69353	-0.0298	0.00361	0.06784	1.69978	0.00963	0.06082	0.00361
1.7002	-0.00872	0.0034	0.06939	1.70103	-0.01266	-0.01266	0.06939	1.70667	-0.00872	0.00043	0.06939	1.70292	0.04739	0.03975	0.06939	1.7002	-0.02971	0.0034	0.06939	1.70645	0.01067	0.06098	0.0034
1.70687	-0.00828	0.00327	0.07088	1.7077	-0.01293	-0.01293	0.07088	1.71333	-0.00828	0.0006	0.07088	1.70958	0.04662	0.03906	0.07088	1.70687	-0.02953	0.00327	0.07088	1.71312	0.01192	0.06139	0.00327
1.71353	-0.00785	0.00338	0.07218	1.71437	-0.01363	-0.01363	0.07218	1.72	-0.00785	0.00039	0.07218	1.71625	0.04575	0.0383	0.07218	1.71353	-0.02939	0.00338	0.07218	1.71978	0.01328	0.06184	0.00338
1.7202	-0.00742	0.004	0.07273	1.72103	-0.01463	-0.01463	0.07273	1.72667	-0.00742	-0.00059	0.07273	1.72292	0.04479	0.03661	0.07273	1.7202	-0.0295	0.004	0.07273	1.72645	0.01454	0.06212	0.004
1.72687	-0.00685	0.00528	0.07234	1.7277	-0.01584	-0.01584	0.07234	1.73333	-0.00685	-0.00208	0.07234	1.72958	0.04421	0.03408	0.07234	1.72687	-0.02968	0.00528	0.07234	1.73312	0.0157	0.06244	0.00528
1.73353	-0.00647	0.00654	0.07126	1.73437	-0.01683	-0.01683	0.07126	1.74	-0.00647	-0.00361	0.07126	1.73625	0.04376	0.03112	0.07126	1.73353	-0.02979	0.00654	0.07126	1.73978	0.0166	0.06281	0.00654
1.7402	-0.0067	0.00755	0.0698	1.74103	-0.01703	-0.01703	0.0698	1.74667	-0.0067	-0.00504	0.0698	1.74292	0.04284	0.02841	0.0698	1.7402	-0.03	0.00755	0.0698	1.74645	0.01723	0.06295	0.00755
1.74687	-0.00771	0.00864	0.06828	1.7477	-0.01661	-0.01661	0.06828	1.75333	-0.00771	-0.00656	0.06828	1.74958	0.04127	0.02661	0.06828	1.74687	-0.03055	0.00864	0.06828	1.75312	0.01769	0.06256	0.00864
1.75353	-0.0088	0.00969	0.06666	1.75437	-0.01594	-0.01594	0.06666	1.76	-0.0088	-0.00811	0.06666	1.75625	0.03982	0.02582	0.06666	1.75353	-0.03127	0.00969	0.06666	1.75978	0.01807	0.06171	0.00969
1.7602	-0.00978	0.01023	0.06508	1.76103	-0.01534	-0.01534	0.06508	1.76667	-0.00978	-0.00975	0.06508	1.76292	0.03892	0.02658	0.06508	1.7602	-0.03213	0.01023	0.06508	1.76645	0.0186	0.06115	0.01023
1.76687	-0.01066	0.01003	0.06397	1.7677	-0.01483	-0.01483	0.06397	1.77333	-0.01066	-0.01146	0.06397	1.76958	0.03799	0.02872	0.06397	1.76687	-0.03336	0.01003	0.06397	1.77312	0.01947	0.06086	0.01003
1.77353	-0.01124	0.00963	0.0637	1.77437	-0.01451	-0.01451	0.0637	1.78	-0.01124	-0.01291	0.0637	1.77625	0.03691	0.0319	0.0637	1.77353	-0.03484	0.00963	0.0637	1.77978	0.02071	0.06059	0.00963
1.7802	-0.01135	0.0095	0.06434	1.78103	-0.01453	-0.01453	0.06434	1.78667	-0.01135	-0.01374	0.06434	1.78292	0.03577	0.03577	0.06434	1.7802	-0.03589	0.0095	0.06434	1.78645	0.02223	0.06032	0.0095
1.78687	-0.01083	0.00939	0.0654	1.7877	-0.01488	-0.01488	0.0654	1.79333	-0.01083	-0.01404	0.0654	1.78958	0.0351	0.04007	0.0654	1.78687	-0.03606	0.00939	0.0654	1.79312	0.02388	0.06053	0.00939
1.79353	-0.01041	0.00909	0.06654	1.79437	-0.01542	-0.01542	0.06654	1.8	-0.01041	-0.01388	0.06654	1.79625	0.03465	0.04444	0.06654	1.79353	-0.0355	0.00909	0.06654	1.79978	0.02567	0.06155	0.00909
1.8002	-0.01028	0.00928	0.06793	1.80103	-0.01591	-0.01591	0.06793	1.80667	-0.01028	-0.01305	0.06793	1.80292	0.0343	0.048	0.06793	1.8002	-0.03427	0.00928	0.06793	1.80645	0.02745	0.06282	0.00928
1.80687	-0.01051	0.01034	0.0694	1.8077	-0.01618	-0.01618	0.0694	1.81333	-0.01051	-0.01159	0.0694	1.80958	0.03391	0.05074	0.0694	1.80687	-0.03235	0.01034	0.0694	1.81312	0.02892	0.06372	0.01034
1.81353	-0.01108	0.01174	0.07062	1.81437	-0.01599	-0.01599	0.07062	1.82	-0.01108	-0.00992	0.07062	1.81625	0.03327	0.05268	0.07062	1.81353	-0.03015	0.01174	0.07062	1.81978	0.02997	0.06414	0.01174
1.8202	-0.01182	0.0128	0.07105	1.82103	-0.01552	-0.01552	0.07105	1.82667	-0.01182	-0.00879	0.07105	1.82292	0.03276	0.05355	0.07105	1.8202	-0.0283	0.0128	0.07105	1.82645	0.0308	0.06426	0.0128
1.82687	-0.01296	0.01376	0.07071	1.8277	-0.01469	-0.01469	0.07071	1.83333	-0.01296	-0.0081	0.07071	1.82958	0.03268	0.05272	0.07071	1.82687	-0.02725	0.01376	0.07071	1.83312	0.03153	0.06411	0.01376
1.83353	-0.01396	0.01521	0.07009	1.83437	-0.0135	-0.0135	0.07009	1.84	-0.01396	-0.00791	0.07009	1.83625	0.03299	0.05038	0.07009	1.83353	-0.027	0.01521	0.07009	1.83978	0.0322	0.06364	0.01521
1.8402	-0.01453	0.01647	0.06964	1.84103	-0.0122	-0.0122	0.06964	1.84667	-0.01453	-0.00826	0.06964	1.84292	0.03316	0.04753	0.06964	1.8402	-0.02757	0.01647	0.06964	1.84645	0.03282	0.06285	0.01647
1.84687	-0.01468	0.01694	0.06965	1.8477	-0.01113	-0.01113	0.06965	1.85333	-0.01468	-0.00914	0.06965	1.84958	0.03304	0.0447	0.06965	1.84687	-0.02869	0.01694	0.06965	1.85312	0.03377	0.06231	0.01694
1.85353	-0.01459	0.01701	0.06991	1.85437	-0.01048	-0.01048	0.06991	1.86	-0.01459	-0.00998	0.06991	1.85625	0.03324	0.04249	0.06991	1.85353	-0.03	0.01701	0.06991	1.85978	0.03488	0.06218	0.01701
1.8602	-0.01457	0.01737	0.07045	1.86103	-0.01005	-0.01005	0.07045	1.86667	-0.01457	-0.0103	0.07045	1.86292	0.0339	0.04113	0.07045	1.8602	-0.03117	0.01737	0.07045	1.86645	0.03574	0.06254	0.01737
1.86687	-0.01457	0.01779	0.07122	1.8677	-0.00975	-0.00975	0.07122	1.87333	-0.01457	-0.01004	0.07122	1.86958	0.03462	0.04069	0.07122	1.86687	-0.03194	0.01779	0.07122	1.87312	0.03622	0.06326	0.01779
1.87353	-0.01451	0.01758	0.07226	1.87437	-0.00952	-0.00952	0.07226	1.88	-0.01451	-0.00924	0.07226	1.87625	0.03517	0.04075	0.07226	1.87353	-0.0321	0.01758	0.07226	1.87978	0.03648	0.06414	0.01758
1.8802	-0.01458	0.01717	0.07331	1.88103	-0.00932	-0.00932	0.07331	1.88667	-0.01458	-0.00786	0.07331	1.88292	0.03592	0.04125	0.07331	1.8802	-0.03151	0.01717	0.07331	1.88645	0.0368	0.06513	0.01717
1.88687	-0.01484	0.01731	0.07383	1.8877	-0.00917	-0.00917	0.07383	1.89333	-0.01484	-0.00594	0.07383	1.88958	0.03768	0.0421	0.07383	1.88687	-0.03018	0.01731	0.07383	1.89312	0.03698	0.06615	0.01731
1.89353	-0.0153	0.01772	0.07379	1.89437	-0.00905	-0.00905	0.07379	1.9	-0.0153	-0.0042	0.07379	1.89625	0.04006	0.04251	0.07379	1.89353	-0.0284	0.01772	0.07379	1.89978	0.03703	0.06721	0.01772
1.9002	-0.01559	0.01766	0.0736	1.90103	-0.00884	-0.00884	0.0736	1.90667	-0.01559	-0.00308	0.0736	1.90292	0.04204	0.04192	0.0736	1.9002	-0.02644	0.01766	0.0736	1.90645	0.03701	0.06834	0.01766
1.90687	-0.01527	0.01722	0.0738	1.9077	-0.00854	-0.00854	0.0738	1.91333	-0.01527	-0.00253	0.0738	1.90958	0.04297	0.04069	0.0738	1.90687	-0.02468	0.01722	0.0738	1.91312	0.03713	0.06933	0.01722
1.91353	-0.01445	0.01681	0.07441	1.91437	-0.00795	-0.00795	0.07441	1.92	-0.01445	-0.0017	0.07441	1.91625	0.04321	0.03961	0.07441	1.91353	-0.02325	0.01681	0.07441	1.91978	0.03739	0.0701	0.01681
1.9202	-0.01301	0.01638	0.0752	1.92103	-0.0071	-0.0071	0.0752	1.92667	-0.01301	-0.00046	0.0752	1.92292	0.04336	0.03874	0.0752	1.9202	-0.02213	0.01638	0.0752	1.92645	0.03751	0.07059	0.01638
1.92687	-0.01165	0.01558	0.07636	1.9277	-0.00619	-0.00619	0.07636	1.93333	-0.01165	0.00066	0.07636	1.92958	0.04322	0.03769	0.07636	1.92687	-0.02151	0.01558	0.07636	1.93312	0.03738	0.07062	0.01558
1.93353	-0.01085	0.01449	0.07814	1.93437	-0.00539	-0.00539	0.07814	1.94	-0.01085	0.00142	0.07814	1.93625	0.04271	0.03667	0.07814	1.93353	-0.02157	0.01449	0.07814	1.93978	0.03711	0.07034	0.01449
1.9402	-0.01112	0.0139	0.08042	1.94103	-0.00471	-0.00471	0.08042	1.94667	-0.01112	0.00218	0.08042	1.94292	0.0424	0.03615	0.08042	1.9402	-0.02208	0.0139	0.08042	1.94645	0.03697	0.06987	0.0139
1.94687	-0.01207	0.01408	0.08243	1.9477	-0.00408	-0.00408	0.08243	1.95333	-0.01207	0.00304	0.08243	1.94958	0.04265	0.03624	0.08243	1.94687	-0.02279	0.01408	0.08243	1.95312	0.0369	0.06957	0.01408
1.95353	-0.01312	0.01466	0.08368	1.95437	-0.00372	-0.00372	0.08368	1.96	-0.01312	0.00288	0.08368	1.95625	0.04311	0.037	0.08368	1.95353	-0.02322	0.01466	0.08368	1.95978	0.03662	0.06919	0.01466
1.9602	-0.01433	0.01505	0.08406	1.96103	-0.00378	-0.00378	0.08406	1.96667	-0.01433	0.00145	0.08406	1.96292	0.04318	0.0387	0.08406	1.9602	-0.02335	0.01505	0.08406	1.96645	0.03618	0.0687	0.01505
1.96687	-0.01546	0.01528	0.08397	1.9677	-0.0039	-0.0039	0.08397	1.97333	-0.01546	-0.00024	0.08397	1.96958	0.04297	0.04161	0.08397	1.96687	-0.02345	0.01528	0.08397	1.97312	0.03575	0.06842	0.01528
1.97353	-0.0162	0.01588	0.08376	1.97437	-0.00379	-0.00379	0.08376	1.98	-0.0162	-0.00123	0.08376	1.97625	0.04275	0.04529	0.08376	1.97353	-0.02371	0.01588	0.08376	1.97978	0.03569	0.06831	0.01588
1.9802	-0.01612	0.01658	0.08353	1.98103	-0.00325	-0.00325	0.08353	1.98667	-0.01612	-0.00187	0.08353	1.98292	0.04268	0.04896	0.08353	1.9802	-0.0244	0.01658	0.08353	1.98645	0.03595	0.06802	0.01658
1.98687	-0.01569	0.0169	0.08353	1.9877	-0.00226	-0.00226	0.08353	1.99333	-0.01569	-0.00304	0.08353	1.98958	0.04294	0.05208	0.08353	1.98687	-0.02509	0.0169	0.08353	1.99312	0.03619	0.06735	0.0169
1.99353	-0.01562	0.01723	0.08374	1.99437	-0.0011	-0.0011	0.08374	2	-0.01562	-0.00405	0.08374	1.99625	0.04336	0.0545	0.08374	1.99353	-0.02585	0.01723	0.08374	1.99978	0.03622	0.06673	0.01723
2.0002	-0.01616	0.01819	0.08431	2.00103	0.0002	0.0002	0.08431	2.00667	-0.01616	-0.00434	0.08431	2.00292	0.04351	0.0564	0.08431	2.0002	-0.02651	0.01819	0.08431	2.00645	0.0359	0.06642	0.01819
2.00687	-0.01674	0.01937	0.08505	2.0077	0.00136	0.00136	0.08505	2.01333	-0.01674	-0.00434	0.08505	2.00958	0.04265	0.05783	0.08505	2.00687	-0.02693	0.01937	0.08505	2.01312	0.03534	0.06609	0.01937
2.01353	-0.01708	0.01996	0.08561	2.01437	0.0022	0.0022	0.08561	2.02	-0.01708	-0.00481	0.08561	2.01625	0.04079	0.05867	0.08561	2.01353	-0.02687	0.01996	0.08561	2.01978	0.0343	0.06546	0.01996
2.0202	-0.01703	0.01999	0.08573	2.02103	0.00224	0.00224	0.08573	2.02667	-0.01703	-0.00556	0.08573	2.02292	0.0385	0.05888	0.08573	2.0202	-0.02612	0.01999	0.08573	2.02645	0.03279	0.06478	0.01999
2.02687	-0.01694	0.01982	0.08558	2.0277	0.00139	0.00139	0.08558	2.03333	-0.01694	-0.00569	0.08558	2.02958	0.03623	0.05849	0.08558	2.02687	-0.02514	0.01982	0.08558	2.03312	0.03118	0.06405	0.01982
2.03353	-0.01684	0.01925	0.08554	2.03437	0.00017	0.00017	0.08554	2.04	-0.01684	-0.00543	0.08554	2.03625	0.03455	0.05764	0.08554	2.03353	-0.02435	0.01925	0.08554	2.03978	0.02995	0.06329	0.01925
2.0402	-0.01679	0.01865	0.08564	2.04103	-0.00096	-0.00096	0.08564	2.04667	-0.01679	-0.00503	0.08564	2.04292	0.03386	0.05652	0.08564	2.0402	-0.02379	0.01865	0.08564	2.04645	0.02925	0.0623	0.01865
2.04687	-0.01691	0.01859	0.08558	2.0477	-0.00151	-0.00151	0.08558	2.05333	-0.01691	-0.0044	0.08558	2.04958	0.03425	0.0552	0.08558	2.04687	-0.02305	0.01859	0.08558	2.05312	0.02907	0.06138	0.01859
2.05353	-0.01723	0.01905	0.08529	2.05437	-0.00141	-0.00141	0.08529	2.06	-0.01723	-0.00314	0.08529	2.05625	0.03511	0.05412	0.08529	2.05353	-0.0219	0.01905	0.08529	2.05978	0.02931	0.06048	0.01905
2.0602	-0.01752	0.01933	0.08505	2.06103	-0.00045	-0.00045	0.08505	2.06667	-0.01752	-0.00168	0.08505	2.06292	0.03571	0.05378	0.08505	2.0602	-0.02049	0.01933	0.08505	2.06645	0.02988	0.05931	0.01933
2.06687	-0.01737	0.01906	0.08493	2.0677	0.00115	0.00115	0.08493	2.07333	-0.01737	-0.00034	0.08493	2.06958	0.03594	0.05465	0.08493	2.06687	-0.01868	0.01906	0.08493	2.07312	0.03058	0.05818	0.01906
2.07353	-0.0164	0.01889	0.08494	2.07437	0.00325	0.00325	0.08494	2.08	-0.0164	0.0013	0.08494	2.07625	0.03627	0.05685	0.08494	2.07353	-0.01615	0.01889	0.08494	2.07978	0.031	0.05736	0.01889
2.0802	-0.01445	0.01892	0.08505	2.08103	0.00601	0.00601	0.08505	2.08667	-0.01445	0.00377	0.08505	2.08292	0.03708	0.05997	0.08505	2.0802	-0.01286	0.01892	0.08505	2.08645	0.03121	0.05759	0.01892
2.08687	-0.0117	0.01905	0.08528	2.0877	0.00904	0.00904	0.08528	2.09333	-0.0117	0.00706	0.08528	2.08958	0.03833	0.06367	0.08528	2.08687	-0.00916	0.01905	0.08528	2.09312	0.03138	0.05861	0.01905
2.09353	-0.00817	0.01907	0.08591	2.09437	0.01206	0.01206	0.08591	2.1	-0.00817	0.01053	0.08591	2.09625	0.0398	0.06756	0.08591	2.09353	-0.00557	0.01907	0.08591	2.09978	0.03165	0.06052	0.01907
2.1002	-0.00458	0.01917	0.08682	2.10103	0.01483	0.01483	0.08682	2.10667	-0.00458	0.01375	0.08682	2.10292	0.04152	0.0716	0.08682	2.1002	-0.00227	0.01917	0.08682	2.10645	0.03196	0.06311	0.01917
2.10687	-0.00139	0.01985	0.08802	2.1077	0.01772	0.01772	0.08802	2.11333	-0.00139	0.01648	0.08802	2.10958	0.04353	0.07615	0.08802	2.10687	0.000581	0.01985	0.08802	2.11312	0.03238	0.06584	0.01985
2.11353	0.000618398	0.02102	0.08918	2.11437	0.0205	0.0205	0.08918	2.12	0.000618398	0.01866	0.08918	2.11625	0.04526	0.08159	0.08918	2.11353	0.00308	0.02102	0.08918	2.11978	0.03353	0.06832	0.02102
2.1202	0.00175	0.02224	0.09025	2.12103	0.02274	0.02274	0.09025	2.12667	0.00175	0.02036	0.09025	2.12292	0.04613	0.08761	0.09025	2.1202	0.00522	0.02224	0.09025	2.12645	0.03565	0.07065	0.02224
2.12687	0.00222	0.02298	0.09132	2.1277	0.02433	0.02433	0.09132	2.13333	0.00222	0.02261	0.09132	2.12958	0.04645	0.09422	0.09132	2.12687	0.00749	0.02298	0.09132	2.13312	0.03892	0.07508	0.02298
2.13353	0.0024	0.02366	0.09209	2.13437	0.02558	0.02558	0.09209	2.14	0.0024	0.02843	0.09209	2.13625	0.04788	0.10357	0.09209	2.13353	0.01163	0.02366	0.09209	2.13978	0.04622	0.08716	0.02366
2.1402	0.00276	0.02497	0.09266	2.14103	0.02664	0.02664	0.09266	2.14667	0.00276	0.04485	0.09266	2.14292	0.05237	0.1203	0.09266	2.1402	0.02196	0.02497	0.09266	2.14645	0.06659	0.11999	0.02497
2.14687	0.0034	0.027	0.09314	2.1477	0.02719	0.02719	0.09314	2.15333	0.0034	0.08442	0.09314	2.14958	0.06156	0.15026	0.09314	2.14687	0.04748	0.027	0.09314	2.15312	0.12119	0.19886	0.027
2.15353	0.00504	0.02936	0.09417	2.15437	0.02759	0.02759	0.09417	2.16	0.00504	0.16608	0.09417	2.15625	0.07746	0.19921	0.09417	2.15353	0.10389	0.02936	0.09417	2.15978	0.24915	0.36205	0.02936
2.1602	0.00781	0.03153	0.0962	2.16103	0.02781	0.02781	0.0962	2.16667	0.00781	0.31301	0.0962	2.16292	0.10271	0.27125	0.0962	2.1602	0.21321	0.03153	0.0962	2.16645	0.50923	0.65301	0.03153
2.16687	0.01257	0.03374	0.09967	2.1677	0.02851	0.02851	0.09967	2.17333	0.01257	0.54471	0.09967	2.16958	0.1392	0.36556	0.09967	2.16687	0.39763	0.03374	0.09967	2.17312	0.96758	1.10175	0.03374
2.17353	0.01995	0.03702	0.10557	2.17437	0.03152	0.03152	0.10557	2.18	0.01995	0.8638	0.10557	2.17625	0.18539	0.47324	0.10557	2.17353	0.66895	0.03702	0.10557	2.17978	1.66943	1.70264	0.03702
2.1802	0.03013	0.04283	0.11435	2.18103	0.04167	0.04167	0.11435	2.18667	0.03013	1.24574	0.11435	2.18292	0.23578	0.57867	0.11435	2.1802	1.01676	0.04283	0.11435	2.18645	2.60409	2.40009	0.04283
2.18687	0.04256	0.05453	0.12574	2.1877	0.06948	0.06948	0.12574	2.19333	0.04256	1.63882	0.12574	2.18958	0.28247	0.66366	0.12574	2.18687	1.40356	0.05453	0.12574	2.19312	3.68453	3.09368	0.05453
2.19353	0.05623	0.07962	0.13818	2.19437	0.13298	0.13298	0.13818	2.2	0.05623	1.97692	0.13818	2.19625	0.31783	0.71301	0.13818	2.19353	1.76986	0.07962	0.13818	2.19978	4.75568	3.66315	0.07962
2.2002	0.07086	0.13152	0.1499	2.20103	0.25802	0.25802	0.1499	2.20667	0.07086	2.1983	0.1499	2.20292	0.33619	0.71889	0.1499	2.2002	2.05044	0.13152	0.1499	2.20645	5.63257	4.00266	0.13152
2.20687	0.08628	0.22671	0.15943	2.2077	0.47181	0.47181	0.15943	2.21333	0.08628	2.26249	0.15943	2.20958	0.33472	0.68211	0.15943	2.20687	2.19336	0.22671	0.15943	2.21312	6.15267	4.05129	0.22671
2.21353	0.10206	0.37827	0.16546	2.21437	0.79035	0.79035	0.16546	2.22	0.10206	2.16208	0.16546	2.21625	0.31468	0.61215	0.16546	2.21353	2.17465	0.37827	0.16546	2.21978	6.22268	3.8103	0.37827
2.2202	0.1177	0.58923	0.1671	2.22103	1.20425	1.20425	0.1671	2.22667	0.1177	1.92407	0.1671	2.22292	0.2815	0.52338	0.1671	2.2202	2.00452	0.58923	0.1671	2.22645	5.84551	3.34165	0.58923
2.22687	0.13326	0.84617	0.16419	2.2277	1.67178	1.67178	0.16419	2.23333	0.13326	1.60147	0.16419	2.22958	0.24272	0.43119	0.16419	2.22687	1.72324	0.84617	0.16419	2.23312	5.11646	2.74599	0.84617
2.23353	0.14801	1.11801	0.15764	2.23437	2.12488	2.12488	0.15764	2.24	0.14801	1.25515	0.15764	2.23625	0.20491	0.34742	0.15764	2.23353	1.3881	1.11801	0.15764	2.23978	4.19058	2.12915	1.11801
2.2402	0.15987	1.3615	0.14915	2.24103	2.48595	2.48595	0.14915	2.24667	0.15987	0.93479	0.14915	2.24292	0.17184	0.27761	0.14915	2.2402	1.05469	1.3615	0.14915	2.24645	3.23159	1.57227	1.3615
2.24687	0.16572	1.53289	0.14027	2.2477	2.68897	2.68897	0.14027	2.25333	0.16572	0.66875	0.14027	2.24958	0.14547	0.22291	0.14027	2.24687	0.76246	1.53289	0.14027	2.25312	2.3656	1.11806	1.53289
2.25353	0.16379	1.60132	0.13192	2.25437	2.69849	2.69849	0.13192	2.26	0.16379	0.46489	0.13192	2.25625	0.12564	0.18204	0.13192	2.25353	0.52965	1.60132	0.13192	2.25978	1.65971	0.77543	1.60132
2.2602	0.15432	1.55673	0.12441	2.26103	2.52029	2.52029	0.12441	2.26667	0.15432	0.31845	0.12441	2.26292	0.11095	0.15286	0.12441	2.2602	0.35726	1.55673	0.12441	2.26645	1.12797	0.53202	1.55673
2.26687	0.13907	1.41257	0.11799	2.2677	2.19854	2.19854	0.11799	2.27333	0.13907	0.21881	0.11799	2.26958	0.10008	0.13237	0.11799	2.26687	0.23647	1.41257	0.11799	2.27312	0.75134	0.36702	1.41257
2.27353	0.12071	1.20126	0.11303	2.27437	1.79961	1.79961	0.11303	2.28	0.12071	0.15351	0.11303	2.27625	0.0919	0.11756	0.11303	2.27353	0.15559	1.20126	0.11303	2.27978	0.49704	0.259	1.20126
2.2802	0.10207	0.96335	0.10963	2.28103	1.39064	1.39064	0.10963	2.28667	0.10207	0.11159	0.10963	2.28292	0.08634	0.10646	0.10963	2.2802	0.10333	0.96335	0.10963	2.28645	0.33121	0.18997	0.96335
2.28687	0.08597	0.7344	0.10747	2.2877	1.02246	1.02246	0.10747	2.29333	0.08597	0.08517	0.10747	2.28958	0.08279	0.09794	0.10747	2.28687	0.07043	0.7344	0.10747	2.29312	0.22575	0.14681	0.7344
2.29353	0.07387	0.53767	0.10624	2.29437	0.722	0.722	0.10624	2.3	0.07387	0.06907	0.10624	2.29625	0.08105	0.09133	0.10624	2.29353	0.04987	0.53767	0.10624	2.29978	0.16002	0.12019	0.53767
2.3002	0.066	0.383	0.10588	2.30103	0.49478	0.49478	0.10588	2.30667	0.066	0.05963	0.10588	2.30292	0.08046	0.08629	0.10588	2.3002	0.03705	0.383	0.10588	2.30645	0.11934	0.10355	0.383
2.30687	0.06149	0.26972	0.10634	2.3077	0.3323	0.3323	0.10634	2.31333	0.06149	0.05418	0.10634	2.30958	0.08024	0.08278	0.10634	2.30687	0.02918	0.26972	0.10634	2.31312	0.09419	0.09289	0.26972
2.31353	0.05924	0.1908	0.10721	2.31437	0.22107	0.22107	0.10721	2.32	0.05924	0.05124	0.10721	2.31625	0.08055	0.08073	0.10721	2.31353	0.02429	0.1908	0.10721	2.31978	0.07825	0.08617	0.1908
2.3202	0.05842	0.1374	0.10828	2.32103	0.14757	0.14757	0.10828	2.32667	0.05842	0.04973	0.10828	2.32292	0.08114	0.08024	0.10828	2.3202	0.02152	0.1374	0.10828	2.32645	0.06788	0.0824	0.1374
2.32687	0.05855	0.10256	0.10955	2.3277	0.10069	0.10069	0.10955	2.33333	0.05855	0.04873	0.10955	2.32958	0.08156	0.08132	0.10955	2.32687	0.02001	0.10256	0.10955	2.33312	0.0609	0.08092	0.10256
2.33353	0.05935	0.08063	0.11112	2.33437	0.07151	0.07151	0.11112	2.34	0.05935	0.048	0.11112	2.33625	0.08098	0.0838	0.11112	2.33353	0.0194	0.08063	0.11112	2.33978	0.05639	0.08116	0.08063
2.3402	0.06073	0.0671	0.11313	2.34103	0.05336	0.05336	0.11313	2.34667	0.06073	0.04792	0.11313	2.34292	0.07977	0.08697	0.11313	2.3402	0.01956	0.0671	0.11313	2.34645	0.05443	0.08283	0.0671
2.34687	0.06229	0.05896	0.1156	2.3477	0.04202	0.04202	0.1156	2.35333	0.06229	0.04864	0.1156	2.34958	0.07865	0.08975	0.1156	2.34687	0.02077	0.05896	0.1156	2.35312	0.05474	0.08543	0.05896
2.35353	0.06396	0.05437	0.11873	2.35437	0.03478	0.03478	0.11873	2.36	0.06396	0.04995	0.11873	2.35625	0.07771	0.09137	0.11873	2.35353	0.0231	0.05437	0.11873	2.35978	0.05725	0.08892	0.05437
2.3602	0.06535	0.05194	0.12217	2.36103	0.03009	0.03009	0.12217	2.36667	0.06535	0.05183	0.12217	2.36292	0.07661	0.09149	0.12217	2.3602	0.02591	0.05194	0.12217	2.36645	0.06139	0.09299	0.05194
2.36687	0.06632	0.05037	0.12545	2.3677	0.02664	0.02664	0.12545	2.37333	0.06632	0.05429	0.12545	2.36958	0.07536	0.09032	0.12545	2.36687	0.0288	0.05037	0.12545	2.37312	0.06648	0.09713	0.05037
2.37353	0.06647	0.04915	0.12805	2.37437	0.02418	0.02418	0.12805	2.38	0.06647	0.05646	0.12805	2.37625	0.07429	0.08772	0.12805	2.37353	0.03128	0.04915	0.12805	2.37978	0.07174	0.10048	0.04915
2.3802	0.06574	0.04867	0.1297	2.38103	0.02303	0.02303	0.1297	2.38667	0.06574	0.05727	0.1297	2.38292	0.07334	0.08353	0.1297	2.3802	0.03307	0.04867	0.1297	2.38645	0.07626	0.10236	0.04867
2.38687	0.06431	0.049	0.13025	2.3877	0.02348	0.02348	0.13025	2.39333	0.06431	0.0562	0.13025	2.38958	0.0722	0.07835	0.13025	2.38687	0.03359	0.049	0.13025	2.39312	0.07926	0.10268	0.049
2.39353	0.06242	0.04963	0.12992	2.39437	0.02536	0.02536	0.12992	2.4	0.06242	0.05381	0.12992	2.39625	0.07078	0.07328	0.12992	2.39353	0.03261	0.04963	0.12992	2.39978	0.08	0.10103	0.04963
2.4002	0.06048	0.05035	0.12908	2.40103	0.02835	0.02835	0.12908	2.40667	0.06048	0.05069	0.12908	2.40292	0.06936	0.0696	0.12908	2.4002	0.03026	0.05035	0.12908	2.40645	0.07839	0.09763	0.05035
2.40687	0.05863	0.05156	0.12807	2.4077	0.03249	0.03249	0.12807	2.41333	0.05863	0.04747	0.12807	2.40958	0.06814	0.067	0.12807	2.40687	0.02748	0.05156	0.12807	2.41312	0.07529	0.09294	0.05156
2.41353	0.05738	0.0532	0.12728	2.41437	0.03783	0.03783	0.12728	2.42	0.05738	0.04461	0.12728	2.41625	0.06706	0.06491	0.12728	2.41353	0.025	0.0532	0.12728	2.41978	0.07155	0.08778	0.0532
2.4202	0.0566	0.05458	0.12683	2.42103	0.04406	0.04406	0.12683	2.42667	0.0566	0.0423	0.12683	2.42292	0.06604	0.06321	0.12683	2.4202	0.02301	0.05458	0.12683	2.42645	0.06753	0.08282	0.05458
2.42687	0.05626	0.05504	0.12704	2.4277	0.05064	0.05064	0.12704	2.43333	0.05626	0.04049	0.12704	2.42958	0.065	0.06222	0.12704	2.42687	0.02138	0.05504	0.12704	2.43312	0.06347	0.0781	0.05504
2.43353	0.05608	0.05504	0.12753	2.43437	0.05764	0.05764	0.12753	2.44	0.05608	0.03895	0.12753	2.43625	0.06387	0.06198	0.12753	2.43353	0.02006	0.05504	0.12753	2.43978	0.05969	0.0741	0.05504
2.4402	0.05593	0.05489	0.12819	2.44103	0.06553	0.06553	0.12819	2.44667	0.05593	0.03748	0.12819	2.44292	0.06261	0.06165	0.12819	2.4402	0.01884	0.05489	0.12819	2.44645	0.0567	0.07082	0.05489
2.44687	0.0559	0.05414	0.12915	2.4477	0.07438	0.07438	0.12915	2.45333	0.0559	0.03564	0.12915	2.44958	0.06124	0.06113	0.12915	2.44687	0.01699	0.05414	0.12915	2.45312	0.05406	0.06834	0.05414
2.45353	0.05586	0.0525	0.13052	2.45437	0.08348	0.08348	0.13052	2.46	0.05586	0.03318	0.13052	2.45625	0.06026	0.06094	0.13052	2.45353	0.01437	0.0525	0.13052	2.45978	0.05143	0.06654	0.0525
2.4602	0.05583	0.0503	0.13225	2.46103	0.09185	0.09185	0.13225	2.46667	0.05583	0.03044	0.13225	2.46292	0.05999	0.06144	0.13225	2.4602	0.01151	0.0503	0.13225	2.46645	0.04877	0.06552	0.0503
2.46687	0.05607	0.0481	0.13417	2.4677	0.09853	0.09853	0.13417	2.47333	0.05607	0.02819	0.13417	2.46958	0.06051	0.06201	0.13417	2.46687	0.00922	0.0481	0.13417	2.47312	0.04637	0.06553	0.0481
2.47353	0.05664	0.046	0.13666	2.47437	0.10267	0.10267	0.13666	2.48	0.05664	0.02667	0.13666	2.47625	0.06162	0.06244	0.13666	2.47353	0.00747	0.046	0.13666	2.47978	0.04464	0.06659	0.046
2.4802	0.05779	0.04414	0.13994	2.48103	0.10319	0.10319	0.13994	2.48667	0.05779	0.02579	0.13994	2.48292	0.06316	0.06333	0.13994	2.4802	0.00626	0.04414	0.13994	2.48645	0.04354	0.06848	0.04414
2.48687	0.05923	0.04285	0.14376	2.4877	0.09967	0.09967	0.14376	2.49333	0.05923	0.02551	0.14376	2.48958	0.06481	0.06469	0.14376	2.48687	0.00554	0.04285	0.14376	2.49312	0.04303	0.07085	0.04285
2.49353	0.06106	0.04192	0.14777	2.49437	0.0924	0.0924	0.14777	2.5	0.06106	0.02638	0.14777	2.49625	0.06593	0.06553	0.14777	2.49353	0.00564	0.04192	0.14777	2.49978	0.04274	0.07341	0.04192
2.5002	0.06327	0.04076	0.15192	2.50103	0.08255	0.08255	0.15192	2.50667	0.06327	0.02819	0.15192	2.50292	0.06626	0.06507	0.15192	2.5002	0.00628	0.04076	0.15192	2.50645	0.04248	0.07587	0.04076
2.50687	0.06545	0.03937	0.15622	2.5077	0.07148	0.07148	0.15622	2.51333	0.06545	0.02999	0.15622	2.50958	0.06594	0.06379	0.15622	2.50687	0.0069	0.03937	0.15622	2.51312	0.04214	0.0779	0.03937
2.51353	0.06757	0.03791	0.16013	2.51437	0.06039	0.06039	0.16013	2.52	0.06757	0.03085	0.16013	2.51625	0.0651	0.06211	0.16013	2.51353	0.00761	0.03791	0.16013	2.51978	0.04162	0.07916	0.03791
2.5202	0.06943	0.0364	0.16324	2.52103	0.05039	0.05039	0.16324	2.52667	0.06943	0.0307	0.16324	2.52292	0.06362	0.05975	0.16324	2.5202	0.00858	0.0364	0.16324	2.52645	0.04097	0.07989	0.0364
2.52687	0.07124	0.03473	0.1655	2.5277	0.04223	0.04223	0.1655	2.53333	0.07124	0.03001	0.1655	2.52958	0.06196	0.05668	0.1655	2.52687	0.00984	0.03473	0.1655	2.53312	0.04017	0.08023	0.03473
2.53353	0.07275	0.03369	0.16739	2.53437	0.03634	0.03634	0.16739	2.54	0.07275	0.02896	0.16739	2.53625	0.06069	0.05352	0.16739	2.53353	0.01072	0.03369	0.16739	2.53978	0.03955	0.08029	0.03369
2.5402	0.07399	0.03395	0.16933	2.54103	0.0326	0.0326	0.16933	2.54667	0.07399	0.02784	0.16933	2.54292	0.05968	0.05045	0.16933	2.5402	0.01113	0.03395	0.16933	2.54645	0.03897	0.07995	0.03395
2.54687	0.0753	0.0348	0.17139	2.5477	0.03055	0.03055	0.17139	2.55333	0.0753	0.02682	0.17139	2.54958	0.05871	0.04747	0.17139	2.54687	0.0115	0.0348	0.17139	2.55312	0.0386	0.07933	0.0348
2.55353	0.07662	0.03545	0.17378	2.55437	0.02952	0.02952	0.17378	2.56	0.07662	0.02645	0.17378	2.55625	0.05814	0.04445	0.17378	2.55353	0.01206	0.03545	0.17378	2.55978	0.03858	0.07859	0.03545
2.5602	0.07796	0.03559	0.17674	2.56103	0.02895	0.02895	0.17674	2.56667	0.07796	0.02719	0.17674	2.56292	0.05876	0.04158	0.17674	2.5602	0.01296	0.03559	0.17674	2.56645	0.03885	0.07792	0.03559
2.56687	0.07953	0.03564	0.18098	2.5677	0.0285	0.0285	0.18098	2.57333	0.07953	0.02968	0.18098	2.56958	0.06034	0.03935	0.18098	2.56687	0.01451	0.03564	0.18098	2.57312	0.03935	0.0772	0.03564
2.57353	0.08174	0.03559	0.18744	2.57437	0.02792	0.02792	0.18744	2.58	0.08174	0.03384	0.18744	2.57625	0.06241	0.03822	0.18744	2.57353	0.0172	0.03559	0.18744	2.57978	0.03995	0.07648	0.03559
2.5802	0.08459	0.03539	0.19667	2.58103	0.02705	0.02705	0.19667	2.58667	0.08459	0.03936	0.19667	2.58292	0.06478	0.03846	0.19667	2.5802	0.02101	0.03539	0.19667	2.58645	0.04096	0.07585	0.03539
2.58687	0.08758	0.03559	0.20878	2.5877	0.02631	0.02631	0.20878	2.59333	0.08758	0.04578	0.20878	2.58958	0.06681	0.03936	0.20878	2.58687	0.02544	0.03559	0.20878	2.59312	0.04197	0.07536	0.03559
2.59353	0.09051	0.03631	0.2232	2.59437	0.02617	0.02617	0.2232	2.6	0.09051	0.05247	0.2232	2.59625	0.06805	0.04013	0.2232	2.59353	0.02988	0.03631	0.2232	2.59978	0.04244	0.07489	0.03631
2.6002	0.09332	0.03734	0.23875	2.60103	0.02681	0.02681	0.23875	2.60667	0.09332	0.05808	0.23875	2.60292	0.06782	0.04036	0.23875	2.6002	0.034	0.03734	0.23875	2.60645	0.04217	0.07402	0.03734
2.60687	0.09549	0.03816	0.25377	2.6077	0.02775	0.02775	0.25377	2.61333	0.09549	0.06113	0.25377	2.60958	0.0664	0.03998	0.25377	2.60687	0.03766	0.03816	0.25377	2.61312	0.04163	0.07281	0.03816
2.61353	0.09675	0.03862	0.26565	2.61437	0.02868	0.02868	0.26565	2.62	0.09675	0.06125	0.26565	2.61625	0.06417	0.03883	0.26565	2.61353	0.04038	0.03862	0.26565	2.61978	0.04131	0.07134	0.03862
2.6202	0.09696	0.03951	0.27221	2.62103	0.02971	0.02971	0.27221	2.62667	0.09696	0.05868	0.27221	2.62292	0.06149	0.03701	0.27221	2.6202	0.04193	0.03951	0.27221	2.62645	0.0411	0.06969	0.03951
2.62687	0.09646	0.0418	0.27235	2.6277	0.03093	0.03093	0.27235	2.63333	0.09646	0.05431	0.27235	2.62958	0.05905	0.03503	0.27235	2.62687	0.04164	0.0418	0.27235	2.63312	0.04075	0.06801	0.0418
2.63353	0.09555	0.04663	0.26648	2.63437	0.03233	0.03233	0.26648	2.64	0.09555	0.04873	0.26648	2.63625	0.05689	0.03327	0.26648	2.63353	0.03973	0.04663	0.26648	2.63978	0.03993	0.0665	0.04663
2.6402	0.09438	0.05415	0.25596	2.64103	0.03401	0.03401	0.25596	2.64667	0.09438	0.04308	0.25596	2.64292	0.05537	0.03154	0.25596	2.6402	0.03663	0.05415	0.25596	2.64645	0.03871	0.06536	0.05415
2.64687	0.09362	0.06431	0.24219	2.6477	0.03669	0.03669	0.24219	2.65333	0.09362	0.03805	0.24219	2.64958	0.05448	0.02982	0.24219	2.64687	0.03272	0.06431	0.24219	2.65312	0.0372	0.0644	0.06431
2.65353	0.09324	0.07682	0.22717	2.65437	0.04039	0.04039	0.22717	2.66	0.09324	0.03377	0.22717	2.65625	0.05415	0.02865	0.22717	2.65353	0.02854	0.07682	0.22717	2.65978	0.0354	0.06366	0.07682
2.6602	0.09327	0.09034	0.2127	2.66103	0.04449	0.04449	0.2127	2.66667	0.09327	0.0302	0.2127	2.66292	0.05463	0.02864	0.2127	2.6602	0.02416	0.09034	0.2127	2.66645	0.03339	0.06323	0.09034
2.66687	0.09374	0.10262	0.1999	2.6677	0.04832	0.04832	0.1999	2.67333	0.09374	0.0271	0.1999	2.66958	0.05616	0.02982	0.1999	2.66687	0.02065	0.10262	0.1999	2.67312	0.03161	0.0631	0.10262
2.67353	0.09467	0.11151	0.18917	2.67437	0.05129	0.05129	0.18917	2.68	0.09467	0.02459	0.18917	2.67625	0.05915	0.03197	0.18917	2.67353	0.01801	0.11151	0.18917	2.67978	0.03069	0.06305	0.11151
2.6802	0.09589	0.11633	0.18056	2.68103	0.05303	0.05303	0.18056	2.68667	0.09589	0.02271	0.18056	2.68292	0.06314	0.03491	0.18056	2.6802	0.01609	0.11633	0.18056	2.68645	0.03098	0.06289	0.11633
2.68687	0.09688	0.11683	0.17408	2.6877	0.05313	0.05313	0.17408	2.69333	0.09688	0.02164	0.17408	2.68958	0.06779	0.03813	0.17408	2.68687	0.0146	0.11683	0.17408	2.69312	0.03203	0.06277	0.11683
2.69353	0.09765	0.11269	0.1694	2.69437	0.05196	0.05196	0.1694	2.7	0.09765	0.02161	0.1694	2.69625	0.07232	0.04125	0.1694	2.69353	0.01369	0.11269	0.1694	2.69978	0.03361	0.06272	0.11269
2.7002	0.09804	0.10427	0.16625	2.70103	0.04996	0.04996	0.16625	2.70667	0.09804	0.02224	0.16625	2.70292	0.07565	0.04381	0.16625	2.7002	0.01361	0.10427	0.16625	2.70645	0.03565	0.063	0.10427
2.70687	0.09814	0.09348	0.16439	2.7077	0.04759	0.04759	0.16439	2.71333	0.09814	0.0234	0.16439	2.70958	0.07697	0.04576	0.16439	2.70687	0.01401	0.09348	0.16439	2.71312	0.0377	0.06347	0.09348
2.71353	0.09791	0.08249	0.16329	2.71437	0.04538	0.04538	0.16329	2.72	0.09791	0.02447	0.16329	2.71625	0.07623	0.04672	0.16329	2.71353	0.01463	0.08249	0.16329	2.71978	0.03941	0.06394	0.08249
2.7202	0.0978	0.07229	0.16233	2.72103	0.0438	0.0438	0.16233	2.72667	0.0978	0.02486	0.16233	2.72292	0.07409	0.04691	0.16233	2.7202	0.01524	0.07229	0.16233	2.72645	0.04039	0.06461	0.07229
2.72687	0.09798	0.06334	0.16107	2.7277	0.0428	0.0428	0.16107	2.73333	0.09798	0.02445	0.16107	2.72958	0.07089	0.04689	0.16107	2.72687	0.01555	0.06334	0.16107	2.73312	0.041	0.06552	0.06334
2.73353	0.0983	0.05614	0.15931	2.73437	0.04213	0.04213	0.15931	2.74	0.0983	0.02352	0.15931	2.73625	0.0677	0.04678	0.15931	2.73353	0.01515	0.05614	0.15931	2.73978	0.04116	0.06667	0.05614
2.7402	0.09874	0.05098	0.15701	2.74103	0.04189	0.04189	0.15701	2.74667	0.09874	0.02261	0.15701	2.74292	0.06554	0.04657	0.15701	2.7402	0.01404	0.05098	0.15701	2.74645	0.0407	0.06756	0.05098
2.74687	0.09896	0.04745	0.15412	2.7477	0.04233	0.04233	0.15412	2.75333	0.09896	0.02188	0.15412	2.74958	0.06466	0.04607	0.15412	2.74687	0.01264	0.04745	0.15412	2.75312	0.04002	0.0684	0.04745
2.75353	0.09906	0.04498	0.15084	2.75437	0.04322	0.04322	0.15084	2.76	0.09906	0.02144	0.15084	2.75625	0.06428	0.04587	0.15084	2.75353	0.01151	0.04498	0.15084	2.75978	0.03927	0.06948	0.04498
2.7602	0.0992	0.04347	0.14753	2.76103	0.04417	0.04417	0.14753	2.76667	0.0992	0.02152	0.14753	2.76292	0.06433	0.04609	0.14753	2.7602	0.01084	0.04347	0.14753	2.76645	0.03885	0.07057	0.04347
2.76687	0.0997	0.04247	0.14454	2.7677	0.04523	0.04523	0.14454	2.77333	0.0997	0.02202	0.14454	2.76958	0.06497	0.04654	0.14454	2.76687	0.01056	0.04247	0.14454	2.77312	0.03827	0.07136	0.04247
2.77353	0.10055	0.04187	0.14196	2.77437	0.04651	0.04651	0.14196	2.78	0.10055	0.02277	0.14196	2.77625	0.06566	0.04686	0.14196	2.77353	0.0106	0.04187	0.14196	2.77978	0.03748	0.07156	0.04187
2.7802	0.10195	0.04177	0.13954	2.78103	0.04766	0.04766	0.13954	2.78667	0.10195	0.02344	0.13954	2.78292	0.0656	0.04671	0.13954	2.7802	0.01119	0.04177	0.13954	2.78645	0.03666	0.07137	0.04177
2.78687	0.10429	0.04181	0.13737	2.7877	0.04826	0.04826	0.13737	2.79333	0.10429	0.02377	0.13737	2.78958	0.06495	0.04619	0.13737	2.78687	0.01214	0.04181	0.13737	2.79312	0.03617	0.07104	0.04181
2.79353	0.10756	0.04167	0.13565	2.79437	0.04832	0.04832	0.13565	2.8	0.10756	0.02394	0.13565	2.79625	0.06466	0.04546	0.13565	2.79353	0.01313	0.04167	0.13565	2.79978	0.03635	0.07075	0.04167
2.8002	0.11098	0.04109	0.1342	2.80103	0.04844	0.04844	0.1342	2.80667	0.11098	0.02398	0.1342	2.80292	0.06488	0.04458	0.1342	2.8002	0.01389	0.04109	0.1342	2.80645	0.03671	0.07079	0.04109
2.80687	0.11372	0.04054	0.13251	2.8077	0.04865	0.04865	0.13251	2.81333	0.11372	0.02398	0.13251	2.80958	0.0647	0.04354	0.13251	2.80687	0.01454	0.04054	0.13251	2.81312	0.0371	0.07114	0.04054
2.81353	0.11577	0.0401	0.13063	2.81437	0.0488	0.0488	0.13063	2.82	0.11577	0.02369	0.13063	2.81625	0.06406	0.04245	0.13063	2.81353	0.01524	0.0401	0.13063	2.81978	0.03756	0.07183	0.0401
2.8202	0.11709	0.0393	0.12869	2.82103	0.04883	0.04883	0.12869	2.82667	0.11709	0.02339	0.12869	2.82292	0.06367	0.04152	0.12869	2.8202	0.01605	0.0393	0.12869	2.82645	0.038	0.07302	0.0393
2.82687	0.11716	0.03859	0.12664	2.8277	0.04877	0.04877	0.12664	2.83333	0.11716	0.02313	0.12664	2.82958	0.0637	0.04078	0.12664	2.82687	0.01692	0.03859	0.12664	2.83312	0.03805	0.07449	0.03859
2.83353	0.11566	0.03824	0.12446	2.83437	0.04885	0.04885	0.12446	2.84	0.11566	0.02328	0.12446	2.83625	0.06345	0.04022	0.12446	2.83353	0.01758	0.03824	0.12446	2.83978	0.03765	0.07603	0.03824
2.8402	0.11305	0.03828	0.12273	2.84103	0.04897	0.04897	0.12273	2.84667	0.11305	0.02389	0.12273	2.84292	0.06245	0.03983	0.12273	2.8402	0.01802	0.03828	0.12273	2.84645	0.03709	0.07698	0.03828
2.84687	0.11051	0.03859	0.12174	2.8477	0.04916	0.04916	0.12174	2.85333	0.11051	0.02509	0.12174	2.84958	0.06129	0.03966	0.12174	2.84687	0.01834	0.03859	0.12174	2.85312	0.03701	0.07743	0.03859
2.85353	0.10831	0.0388	0.12101	2.85437	0.04942	0.04942	0.12101	2.86	0.10831	0.02637	0.12101	2.85625	0.0603	0.03958	0.12101	2.85353	0.01846	0.0388	0.12101	2.85978	0.03748	0.07786	0.0388
2.8602	0.10634	0.03936	0.12043	2.86103	0.04982	0.04982	0.12043	2.86667	0.10634	0.02723	0.12043	2.86292	0.05915	0.03965	0.12043	2.8602	0.01793	0.03936	0.12043	2.86645	0.03853	0.0786	0.03936
2.86687	0.10495	0.04	0.12022	2.8677	0.0506	0.0506	0.12022	2.87333	0.10495	0.02804	0.12022	2.86958	0.05791	0.03994	0.12022	2.86687	0.01655	0.04	0.12022	2.87312	0.0402	0.0792	0.04
2.87353	0.10424	0.04054	0.12067	2.87437	0.05167	0.05167	0.12067	2.88	0.10424	0.02886	0.12067	2.87625	0.05686	0.04036	0.12067	2.87353	0.015	0.04054	0.12067	2.87978	0.04244	0.07933	0.04054
2.8802	0.10428	0.04123	0.12142	2.88103	0.05297	0.05297	0.12142	2.88667	0.10428	0.02947	0.12142	2.88292	0.05617	0.04096	0.12142	2.8802	0.01347	0.04123	0.12142	2.88645	0.04552	0.07941	0.04123
2.88687	0.10426	0.042	0.12231	2.8877	0.05461	0.05461	0.12231	2.89333	0.10426	0.02923	0.12231	2.88958	0.05558	0.04183	0.12231	2.88687	0.01197	0.042	0.12231	2.89312	0.04882	0.07974	0.042
2.89353	0.10391	0.04312	0.12335	2.89437	0.05668	0.05668	0.12335	2.9	0.10391	0.02841	0.12335	2.89625	0.05464	0.043	0.12335	2.89353	0.01031	0.04312	0.12335	2.89978	0.05174	0.08004	0.04312
2.9002	0.1032	0.04419	0.12435	2.90103	0.05955	0.05955	0.12435	2.90667	0.1032	0.02752	0.12435	2.90292	0.05317	0.04444	0.12435	2.9002	0.0086	0.04419	0.12435	2.90645	0.05389	0.07973	0.04419
2.90687	0.10233	0.0449	0.12486	2.9077	0.06331	0.06331	0.12486	2.91333	0.10233	0.02643	0.12486	2.90958	0.05117	0.04596	0.12486	2.90687	0.007	0.0449	0.12486	2.91312	0.05536	0.07895	0.0449
2.91353	0.10184	0.04542	0.1243	2.91437	0.06792	0.06792	0.1243	2.92	0.10184	0.02512	0.1243	2.91625	0.04914	0.04748	0.1243	2.91353	0.00497	0.04542	0.1243	2.91978	0.05608	0.07794	0.04542
2.9202	0.10157	0.0459	0.12258	2.92103	0.07316	0.07316	0.12258	2.92667	0.10157	0.02387	0.12258	2.92292	0.0474	0.04896	0.12258	2.9202	0.00279	0.0459	0.12258	2.92645	0.05569	0.07682	0.0459
2.92687	0.10151	0.04665	0.11987	2.9277	0.0788	0.0788	0.11987	2.93333	0.10151	0.02288	0.11987	2.92958	0.04615	0.05037	0.11987	2.92687	0.000618	0.04665	0.11987	2.93312	0.05419	0.07547	0.04665
2.93353	0.10163	0.04756	0.11668	2.93437	0.08492	0.08492	0.11668	2.94	0.10163	0.0222	0.11668	2.93625	0.04515	0.05203	0.11668	2.93353	-0.00142	0.04756	0.11668	2.93978	0.05183	0.0741	0.04756
2.9402	0.10211	0.0487	0.11335	2.94103	0.09138	0.09138	0.11335	2.94667	0.10211	0.02146	0.11335	2.94292	0.04427	0.05385	0.11335	2.9402	-0.0034	0.0487	0.11335	2.94645	0.04908	0.07272	0.0487
2.94687	0.10268	0.05033	0.11031	2.9477	0.09754	0.09754	0.11031	2.95333	0.10268	0.02076	0.11031	2.94958	0.04359	0.05587	0.11031	2.94687	-0.00519	0.05033	0.11031	2.95312	0.0461	0.07159	0.05033
2.95353	0.10292	0.05217	0.108	2.95437	0.10253	0.10253	0.108	2.96	0.10292	0.02003	0.108	2.95625	0.04301	0.05788	0.108	2.95353	-0.00609	0.05217	0.108	2.95978	0.0431	0.07076	0.05217
2.9602	0.1029	0.05379	0.10633	2.96103	0.10566	0.10566	0.10633	2.96667	0.1029	0.01958	0.10633	2.96292	0.04215	0.05952	0.10633	2.9602	-0.00636	0.05379	0.10633	2.96645	0.04003	0.07003	0.05379
2.96687	0.10272	0.05508	0.10505	2.9677	0.10687	0.10687	0.10505	2.97333	0.10272	0.01995	0.10505	2.96958	0.04069	0.06043	0.10505	2.96687	-0.00645	0.05508	0.10505	2.97312	0.03725	0.06925	0.05508
2.97353	0.1031	0.05614	0.10369	2.97437	0.10595	0.10595	0.10369	2.98	0.1031	0.02115	0.10369	2.97625	0.03907	0.06064	0.10369	2.97353	-0.00633	0.05614	0.10369	2.97978	0.035	0.06834	0.05614
2.9802	0.10426	0.05683	0.1024	2.98103	0.10284	0.10284	0.1024	2.98667	0.10426	0.02309	0.1024	2.98292	0.03802	0.06036	0.1024	2.9802	-0.00578	0.05683	0.1024	2.98645	0.03365	0.06773	0.05683
2.98687	0.10613	0.05684	0.10142	2.9877	0.09778	0.09778	0.10142	2.99333	0.10613	0.02566	0.10142	2.98958	0.03764	0.05957	0.10142	2.98687	-0.00495	0.05684	0.10142	2.99312	0.033	0.0676	0.05684
2.99353	0.10807	0.05624	0.10055	2.99437	0.09165	0.09165	0.10055	3	0.10807	0.0288	0.10055	2.99625	0.03756	0.05808	0.10055	2.99353	-0.00446	0.05624	0.10055	2.99978	0.03283	0.06773	0.05624
3.0002	0.11003	0.05522	0.09986	3.00103	0.08535	0.08535	0.09986	3.00667	0.11003	0.03195	0.09986	3.00292	0.03783	0.0565	0.09986	3.0002	-0.00416	0.05522	0.09986	3.00645	0.03322	0.06822	0.05522
3.00687	0.11203	0.05365	0.09941	3.0077	0.07921	0.07921	0.09941	3.01333	0.11203	0.0345	0.09941	3.00958	0.03851	0.05569	0.09941	3.00687	-0.00335	0.05365	0.09941	3.01312	0.03405	0.06901	0.05365
3.01353	0.1137	0.05156	0.09939	3.01437	0.07357	0.07357	0.09939	3.02	0.1137	0.03634	0.09939	3.01625	0.03961	0.0558	0.09939	3.01353	-0.00206	0.05156	0.09939	3.01978	0.03532	0.06992	0.05156
3.0202	0.11459	0.04908	0.09951	3.02103	0.06872	0.06872	0.09951	3.02667	0.11459	0.03753	0.09951	3.02292	0.04067	0.05627	0.09951	3.0202	-0.000529	0.04908	0.09951	3.02645	0.03659	0.07052	0.04908
3.02687	0.11493	0.04668	0.0995	3.0277	0.06487	0.06487	0.0995	3.03333	0.11493	0.03787	0.0995	3.02958	0.04145	0.05635	0.0995	3.02687	0.000782	0.04668	0.0995	3.03312	0.03788	0.07096	0.04668
3.03353	0.11527	0.04478	0.09929	3.03437	0.06188	0.06188	0.09929	3.04	0.11527	0.03745	0.09929	3.03625	0.042	0.05621	0.09929	3.03353	0.00209	0.04478	0.09929	3.03978	0.03913	0.07154	0.04478
3.0402	0.11559	0.04334	0.09899	3.04103	0.0596	0.0596	0.09899	3.04667	0.11559	0.0365	0.09899	3.04292	0.04234	0.05612	0.09899	3.0402	0.00339	0.04334	0.09899	3.04645	0.04	0.07223	0.04334
3.04687	0.11615	0.04238	0.09878	3.0477	0.05798	0.05798	0.09878	3.05333	0.11615	0.03518	0.09878	3.04958	0.04289	0.0561	0.09878	3.04687	0.00428	0.04238	0.09878	3.05312	0.04058	0.07284	0.04238
3.05353	0.11686	0.04172	0.09881	3.05437	0.05682	0.05682	0.09881	3.06	0.11686	0.03389	0.09881	3.05625	0.04365	0.05585	0.09881	3.05353	0.00465	0.04172	0.09881	3.05978	0.04104	0.07351	0.04172
3.0602	0.11792	0.04136	0.0992	3.06103	0.05621	0.05621	0.0992	3.06667	0.11792	0.03311	0.0992	3.06292	0.04449	0.05534	0.0992	3.0602	0.00453	0.04136	0.0992	3.06645	0.04146	0.07439	0.04136
3.06687	0.11883	0.0414	0.09976	3.0677	0.05615	0.05615	0.09976	3.07333	0.11883	0.03338	0.09976	3.06958	0.04505	0.05485	0.09976	3.06687	0.00433	0.0414	0.09976	3.07312	0.04167	0.07503	0.0414
3.07353	0.11955	0.04149	0.10059	3.07437	0.05648	0.05648	0.10059	3.08	0.11955	0.0347	0.10059	3.07625	0.04537	0.05484	0.10059	3.07353	0.00383	0.04149	0.10059	3.07978	0.04159	0.07516	0.04149
3.0802	0.12022	0.04152	0.10175	3.08103	0.05671	0.05671	0.10175	3.08667	0.12022	0.03731	0.10175	3.08292	0.04603	0.05518	0.10175	3.0802	0.00301	0.04152	0.10175	3.08645	0.04155	0.07502	0.04152
3.08687	0.12092	0.04146	0.10329	3.0877	0.05693	0.05693	0.10329	3.09333	0.12092	0.04174	0.10329	3.08958	0.04704	0.05581	0.10329	3.08687	0.00214	0.04146	0.10329	3.09312	0.04156	0.07514	0.04146
3.09353	0.12194	0.04122	0.10515	3.09437	0.05743	0.05743	0.10515	3.1	0.12194	0.04858	0.10515	3.09625	0.0479	0.05683	0.10515	3.09353	0.00153	0.04122	0.10515	3.09978	0.04153	0.07561	0.04122
3.1002	0.12337	0.04096	0.10765	3.10103	0.05804	0.05804	0.10765	3.10667	0.12337	0.058	0.10765	3.10292	0.04832	0.05833	0.10765	3.1002	0.00134	0.04096	0.10765	3.10645	0.04177	0.07658	0.04096
3.10687	0.12578	0.04052	0.11141	3.1077	0.05858	0.05858	0.11141	3.11333	0.12578	0.07035	0.11141	3.10958	0.04869	0.06042	0.11141	3.10687	0.00173	0.04052	0.11141	3.11312	0.04259	0.07815	0.04052
3.11353	0.12928	0.03996	0.11698	3.11437	0.05914	0.05914	0.11698	3.12	0.12928	0.08579	0.11698	3.11625	0.04933	0.06278	0.11698	3.11353	0.00298	0.03996	0.11698	3.11978	0.04415	0.08049	0.03996
3.1202	0.13375	0.03959	0.12473	3.12103	0.0601	0.0601	0.12473	3.12667	0.13375	0.10379	0.12473	3.12292	0.05003	0.06524	0.12473	3.1202	0.00497	0.03959	0.12473	3.12645	0.04636	0.08327	0.03959
3.12687	0.13859	0.03928	0.13489	3.1277	0.06116	0.06116	0.13489	3.13333	0.13859	0.12288	0.13489	3.12958	0.05007	0.06729	0.13489	3.12687	0.00724	0.03928	0.13489	3.13312	0.04926	0.08623	0.03928
3.13353	0.1428	0.03908	0.14727	3.13437	0.06218	0.06218	0.14727	3.14	0.1428	0.14096	0.14727	3.13625	0.0494	0.0684	0.14727	3.13353	0.00919	0.03908	0.14727	3.13978	0.05289	0.08912	0.03908
3.1402	0.14584	0.03871	0.1609	3.14103	0.063	0.063	0.1609	3.14667	0.14584	0.15587	0.1609	3.14292	0.04888	0.06857	0.1609	3.1402	0.01054	0.03871	0.1609	3.14645	0.05677	0.0916	0.03871
3.14687	0.14731	0.03818	0.17429	3.1477	0.06359	0.06359	0.17429	3.15333	0.14731	0.16554	0.17429	3.14958	0.04897	0.06805	0.17429	3.14687	0.01131	0.03818	0.17429	3.15312	0.06023	0.09324	0.03818
3.15353	0.1472	0.03774	0.1858	3.15437	0.06389	0.06389	0.1858	3.16	0.1472	0.16859	0.1858	3.15625	0.04938	0.06741	0.1858	3.15353	0.01164	0.03774	0.1858	3.15978	0.06277	0.0938	0.03774
3.1602	0.14529	0.03739	0.19398	3.16103	0.06413	0.06413	0.19398	3.16667	0.14529	0.16483	0.19398	3.16292	0.04941	0.06708	0.19398	3.1602	0.01142	0.03739	0.19398	3.16645	0.06436	0.09344	0.03739
3.16687	0.14185	0.03745	0.19784	3.1677	0.06448	0.06448	0.19784	3.17333	0.14185	0.15512	0.19784	3.16958	0.04984	0.06752	0.19784	3.16687	0.01039	0.03745	0.19784	3.17312	0.06485	0.09212	0.03745
3.17353	0.13743	0.03797	0.19699	3.17437	0.06476	0.06476	0.19699	3.18	0.13743	0.14085	0.19699	3.17625	0.05155	0.06908	0.19699	3.17353	0.0086	0.03797	0.19699	3.17978	0.06417	0.08997	0.03797
3.1802	0.13279	0.03927	0.19191	3.18103	0.0653	0.0653	0.19191	3.18667	0.13279	0.12368	0.19191	3.18292	0.05395	0.07189	0.19191	3.1802	0.00645	0.03927	0.19191	3.18645	0.06272	0.08707	0.03927
3.18687	0.12842	0.04136	0.18372	3.1877	0.06658	0.06658	0.18372	3.19333	0.12842	0.10537	0.18372	3.18958	0.05642	0.0761	0.18372	3.18687	0.00442	0.04136	0.18372	3.19312	0.06099	0.08389	0.04136
3.19353	0.1244	0.04442	0.1736	3.19437	0.06882	0.06882	0.1736	3.2	0.1244	0.0877	0.1736	3.19625	0.0595	0.08079	0.1736	3.19353	0.00272	0.04442	0.1736	3.19978	0.05911	0.0808	0.04442
3.2002	0.12108	0.04847	0.16285	3.20103	0.07178	0.07178	0.16285	3.20667	0.12108	0.07212	0.16285	3.20292	0.06458	0.0848	0.16285	3.2002	0.00141	0.04847	0.16285	3.20645	0.05686	0.07807	0.04847
3.20687	0.11861	0.05358	0.15235	3.2077	0.07541	0.07541	0.15235	3.21333	0.11861	0.05935	0.15235	3.20958	0.07148	0.0879	0.15235	3.20687	0.000529	0.05358	0.15235	3.21312	0.05445	0.07612	0.05358
3.21353	0.11744	0.0602	0.14301	3.21437	0.07977	0.07977	0.14301	3.22	0.11744	0.04979	0.14301	3.21625	0.07991	0.09082	0.14301	3.21353	0.000164	0.0602	0.14301	3.21978	0.05233	0.07514	0.0602
3.2202	0.11746	0.06833	0.13533	3.22103	0.08434	0.08434	0.13533	3.22667	0.11746	0.04356	0.13533	3.22292	0.09072	0.09407	0.13533	3.2202	0.000402	0.06833	0.13533	3.22645	0.05045	0.07498	0.06833
3.22687	0.11817	0.07708	0.12948	3.2277	0.08845	0.08845	0.12948	3.23333	0.11817	0.04051	0.12948	3.22958	0.10464	0.0973	0.12948	3.22687	0.00116	0.07708	0.12948	3.23312	0.04864	0.07545	0.07708
3.23353	0.11933	0.08506	0.12564	3.23437	0.09164	0.09164	0.12564	3.24	0.11933	0.03993	0.12564	3.23625	0.12099	0.10102	0.12564	3.23353	0.00212	0.08506	0.12564	3.23978	0.04726	0.07623	0.08506
3.2402	0.12088	0.09151	0.12365	3.24103	0.09377	0.09377	0.12365	3.24667	0.12088	0.04087	0.12365	3.24292	0.13805	0.10585	0.12365	3.2402	0.00311	0.09151	0.12365	3.24645	0.04689	0.07729	0.09151
3.24687	0.12302	0.09598	0.12366	3.2477	0.09453	0.09453	0.12366	3.25333	0.12302	0.04277	0.12366	3.24958	0.15465	0.11097	0.12366	3.24687	0.00428	0.09598	0.12366	3.25312	0.04751	0.07836	0.09598
3.25353	0.12534	0.09754	0.12539	3.25437	0.09397	0.09397	0.12539	3.26	0.12534	0.04535	0.12539	3.25625	0.16931	0.11469	0.12539	3.25353	0.00595	0.09754	0.12539	3.25978	0.04863	0.0789	0.09754
3.2602	0.12744	0.0957	0.12872	3.26103	0.09238	0.09238	0.12872	3.26667	0.12744	0.04845	0.12872	3.26292	0.18021	0.11621	0.12872	3.2602	0.00764	0.0957	0.12872	3.26645	0.04992	0.07897	0.0957
3.26687	0.12918	0.09102	0.13316	3.2677	0.08995	0.08995	0.13316	3.27333	0.12918	0.05168	0.13316	3.26958	0.18598	0.11554	0.13316	3.26687	0.00895	0.09102	0.13316	3.27312	0.05153	0.07875	0.09102
3.27353	0.13048	0.08447	0.13821	3.27437	0.08701	0.08701	0.13821	3.28	0.13048	0.05505	0.13821	3.27625	0.18614	0.11228	0.13821	3.27353	0.00982	0.08447	0.13821	3.27978	0.05341	0.07866	0.08447
3.2802	0.13144	0.07693	0.14361	3.28103	0.08406	0.08406	0.14361	3.28667	0.13144	0.05816	0.14361	3.28292	0.18077	0.10633	0.14361	3.2802	0.01053	0.07693	0.14361	3.28645	0.05522	0.07856	0.07693
3.28687	0.13165	0.06927	0.14893	3.2877	0.08187	0.08187	0.14893	3.29333	0.13165	0.0605	0.14893	3.28958	0.17045	0.09835	0.14893	3.28687	0.01106	0.06927	0.14893	3.29312	0.05679	0.07868	0.06927
3.29353	0.13106	0.0621	0.15365	3.29437	0.08052	0.08052	0.15365	3.3	0.13106	0.06147	0.15365	3.29625	0.15722	0.08947	0.15365	3.29353	0.01086	0.0621	0.15365	3.29978	0.05805	0.07955	0.0621
3.3002	0.12973	0.05563	0.15713	3.30103	0.07973	0.07973	0.15713	3.30667	0.12973	0.06124	0.15713	3.30292	0.14324	0.08059	0.15713	3.3002	0.00989	0.05563	0.15713	3.30645	0.05893	0.08101	0.05563
3.30687	0.12836	0.05025	0.15929	3.3077	0.07962	0.07962	0.15929	3.31333	0.12836	0.06014	0.15929	3.30958	0.1299	0.07267	0.15929	3.30687	0.00826	0.05025	0.15929	3.31312	0.05937	0.08262	0.05025
3.31353	0.1276	0.04622	0.16013	3.31437	0.08024	0.08024	0.16013	3.32	0.1276	0.05835	0.16013	3.31625	0.11784	0.06666	0.16013	3.31353	0.00629	0.04622	0.16013	3.31978	0.05937	0.08401	0.04622
3.3202	0.12729	0.04361	0.15959	3.32103	0.08151	0.08151	0.15959	3.32667	0.12729	0.05603	0.15959	3.32292	0.10758	0.06232	0.15959	3.3202	0.00425	0.04361	0.15959	3.32645	0.05917	0.0857	0.04361
3.32687	0.1272	0.04225	0.15791	3.3277	0.08302	0.08302	0.15791	3.33333	0.1272	0.05352	0.15791	3.32958	0.09961	0.05922	0.15791	3.32687	0.00228	0.04225	0.15791	3.33312	0.05905	0.08737	0.04225
3.33353	0.12729	0.04224	0.15569	3.33437	0.08471	0.08471	0.15569	3.34	0.12729	0.0516	0.15569	3.33625	0.09384	0.05758	0.15569	3.33353	0.000797	0.04224	0.15569	3.33978	0.05903	0.08845	0.04224
3.3402	0.12757	0.04379	0.15353	3.34103	0.0871	0.0871	0.15353	3.34667	0.12757	0.05046	0.15353	3.34292	0.08991	0.05732	0.15353	3.3402	-0.000246	0.04379	0.15353	3.34645	0.05931	0.08901	0.04379
3.34687	0.12789	0.04661	0.15159	3.3477	0.09061	0.09061	0.15159	3.35333	0.12789	0.04988	0.15159	3.34958	0.08719	0.05779	0.15159	3.34687	-0.000983	0.04661	0.15159	3.35312	0.06004	0.08966	0.04661
3.35353	0.12787	0.05074	0.14999	3.35437	0.09504	0.09504	0.14999	3.36	0.12787	0.04968	0.14999	3.35625	0.085	0.05817	0.14999	3.35353	-0.00162	0.05074	0.14999	3.35978	0.06134	0.09062	0.05074
3.3602	0.12786	0.0557	0.149	3.36103	0.0995	0.0995	0.149	3.36667	0.12786	0.04981	0.149	3.36292	0.08327	0.05842	0.149	3.3602	-0.00211	0.0557	0.149	3.36645	0.06296	0.09116	0.0557
3.36687	0.12808	0.06071	0.1488	3.3677	0.10325	0.10325	0.1488	3.37333	0.12808	0.05035	0.1488	3.36958	0.0823	0.05881	0.1488	3.36687	-0.00206	0.06071	0.1488	3.37312	0.06433	0.09124	0.06071
3.37353	0.12876	0.06495	0.14932	3.37437	0.10622	0.10622	0.14932	3.38	0.12876	0.05125	0.14932	3.37625	0.08184	0.05883	0.14932	3.37353	-0.00167	0.06495	0.14932	3.37978	0.06541	0.09137	0.06495
3.3802	0.12994	0.06793	0.15039	3.38103	0.10838	0.10838	0.15039	3.38667	0.12994	0.05239	0.15039	3.38292	0.08117	0.05832	0.15039	3.3802	-0.00108	0.06793	0.15039	3.38645	0.06635	0.09187	0.06793
3.38687	0.13148	0.0696	0.15216	3.3877	0.10931	0.10931	0.15216	3.39333	0.13148	0.05396	0.15216	3.38958	0.0796	0.0574	0.15216	3.38687	-0.000596	0.0696	0.15216	3.39312	0.06698	0.09247	0.0696
3.39353	0.13309	0.0695	0.15499	3.39437	0.10895	0.10895	0.15499	3.4	0.13309	0.05578	0.15499	3.39625	0.07737	0.05639	0.15499	3.39353	-0.000633	0.0695	0.15499	3.39978	0.06739	0.09293	0.0695
3.4002	0.13434	0.06779	0.15892	3.40103	0.10761	0.10761	0.15892	3.40667	0.13434	0.05813	0.15892	3.40292	0.07479	0.05582	0.15892	3.4002	-0.00147	0.06779	0.15892	3.40645	0.06758	0.09323	0.06779
3.40687	0.13542	0.06489	0.16378	3.4077	0.10607	0.10607	0.16378	3.41333	0.13542	0.06083	0.16378	3.40958	0.07197	0.05551	0.16378	3.40687	-0.00307	0.06489	0.16378	3.41312	0.06782	0.0934	0.06489
3.41353	0.13667	0.06156	0.16914	3.41437	0.10483	0.10483	0.16914	3.42	0.13667	0.06392	0.16914	3.41625	0.06911	0.05538	0.16914	3.41353	-0.00466	0.06156	0.16914	3.41978	0.06796	0.09348	0.06156
3.4202	0.13848	0.05849	0.1751	3.42103	0.10365	0.10365	0.1751	3.42667	0.13848	0.06739	0.1751	3.42292	0.0668	0.05548	0.1751	3.4202	-0.00561	0.05849	0.1751	3.42645	0.06811	0.0937	0.05849
3.42687	0.14094	0.05604	0.18158	3.4277	0.10255	0.10255	0.18158	3.43333	0.14094	0.07104	0.18158	3.42958	0.06577	0.05572	0.18158	3.42687	-0.00558	0.05604	0.18158	3.43312	0.06846	0.09426	0.05604
3.43353	0.14416	0.05436	0.18824	3.43437	0.10177	0.10177	0.18824	3.44	0.14416	0.0746	0.18824	3.43625	0.0662	0.05583	0.18824	3.43353	-0.00446	0.05436	0.18824	3.43978	0.06893	0.09502	0.05436
3.4402	0.14859	0.05327	0.19492	3.44103	0.10184	0.10184	0.19492	3.44667	0.14859	0.07739	0.19492	3.44292	0.06755	0.05535	0.19492	3.4402	-0.00241	0.05327	0.19492	3.44645	0.06945	0.09624	0.05327
3.44687	0.15463	0.05261	0.20156	3.4477	0.1029	0.1029	0.20156	3.45333	0.15463	0.07934	0.20156	3.44958	0.06942	0.05474	0.20156	3.44687	0.000231	0.05261	0.20156	3.45312	0.07012	0.09779	0.05261
3.45353	0.16265	0.05245	0.20844	3.45437	0.1045	0.1045	0.20844	3.46	0.16265	0.08028	0.20844	3.45625	0.07159	0.05464	0.20844	3.45353	0.00292	0.05245	0.20844	3.45978	0.07144	0.09966	0.05245
3.4602	0.17221	0.05259	0.21555	3.46103	0.10663	0.10663	0.21555	3.46667	0.17221	0.08009	0.21555	3.46292	0.07358	0.05478	0.21555	3.4602	0.00513	0.05259	0.21555	3.46645	0.07324	0.10146	0.05259
3.46687	0.1827	0.053	0.22279	3.4677	0.10932	0.10932	0.22279	3.47333	0.1827	0.07876	0.22279	3.46958	0.07519	0.05469	0.22279	3.46687	0.00685	0.053	0.22279	3.47312	0.07531	0.10291	0.053
3.47353	0.19374	0.05385	0.23037	3.47437	0.11277	0.11277	0.23037	3.48	0.19374	0.07673	0.23037	3.47625	0.07636	0.05466	0.23037	3.47353	0.00829	0.05385	0.23037	3.47978	0.07753	0.10419	0.05385
3.4802	0.20449	0.0556	0.23796	3.48103	0.11687	0.11687	0.23796	3.48667	0.20449	0.07467	0.23796	3.48292	0.07757	0.05546	0.23796	3.4802	0.00978	0.0556	0.23796	3.48645	0.07994	0.10502	0.0556
3.48687	0.21397	0.05839	0.24504	3.4877	0.12138	0.12138	0.24504	3.49333	0.21397	0.07279	0.24504	3.48958	0.07886	0.0567	0.24504	3.48687	0.01159	0.05839	0.24504	3.49312	0.08229	0.10563	0.05839
3.49353	0.22094	0.06193	0.25133	3.49437	0.12619	0.12619	0.25133	3.5	0.22094	0.07135	0.25133	3.49625	0.08014	0.05755	0.25133	3.49353	0.01359	0.06193	0.25133	3.49978	0.08398	0.10582	0.06193
3.5002	0.22468	0.0662	0.25655	3.50103	0.13111	0.13111	0.25655	3.50667	0.22468	0.07061	0.25655	3.50292	0.08177	0.05818	0.25655	3.5002	0.01588	0.0662	0.25655	3.50645	0.08456	0.10565	0.0662
3.50687	0.22507	0.07091	0.26024	3.5077	0.136	0.136	0.26024	3.51333	0.22507	0.07062	0.26024	3.50958	0.08406	0.05954	0.26024	3.50687	0.01805	0.07091	0.26024	3.51312	0.08395	0.10484	0.07091
3.51353	0.22236	0.07591	0.26155	3.51437	0.14063	0.14063	0.26155	3.52	0.22236	0.07122	0.26155	3.51625	0.08691	0.06153	0.26155	3.51353	0.02022	0.07591	0.26155	3.51978	0.08234	0.10339	0.07591
3.5202	0.21712	0.08055	0.26014	3.52103	0.14473	0.14473	0.26014	3.52667	0.21712	0.07209	0.26014	3.52292	0.08957	0.06311	0.26014	3.5202	0.02228	0.08055	0.26014	3.52645	0.08014	0.10162	0.08055
3.52687	0.21032	0.08447	0.25637	3.5277	0.14798	0.14798	0.25637	3.53333	0.21032	0.07311	0.25637	3.52958	0.09158	0.0644	0.25637	3.52687	0.02414	0.08447	0.25637	3.53312	0.07757	0.09984	0.08447
3.53353	0.20268	0.08777	0.25029	3.53437	0.15042	0.15042	0.25029	3.54	0.20268	0.07408	0.25029	3.53625	0.09312	0.06617	0.25029	3.53353	0.02589	0.08777	0.25029	3.53978	0.07495	0.09837	0.08777
3.5402	0.19523	0.09083	0.24204	3.54103	0.15213	0.15213	0.24204	3.54667	0.19523	0.07455	0.24204	3.54292	0.0945	0.06834	0.24204	3.5402	0.02752	0.09083	0.24204	3.54645	0.07281	0.09735	0.09083
3.54687	0.18878	0.09368	0.2322	3.5477	0.15332	0.15332	0.2322	3.55333	0.18878	0.07433	0.2322	3.54958	0.09572	0.07021	0.2322	3.54687	0.02902	0.09368	0.2322	3.55312	0.07166	0.09704	0.09368
3.55353	0.18394	0.09558	0.22167	3.55437	0.15381	0.15381	0.22167	3.56	0.18394	0.07372	0.22167	3.55625	0.09699	0.07156	0.22167	3.55353	0.03016	0.09558	0.22167	3.55978	0.07132	0.09719	0.09558
3.5602	0.18077	0.09635	0.21154	3.56103	0.15361	0.15361	0.21154	3.56667	0.18077	0.07337	0.21154	3.56292	0.09882	0.07292	0.21154	3.5602	0.03095	0.09635	0.21154	3.56645	0.07155	0.0979	0.09635
3.56687	0.17843	0.09639	0.20231	3.5677	0.15264	0.15264	0.20231	3.57333	0.17843	0.07399	0.20231	3.56958	0.10163	0.07454	0.20231	3.56687	0.03156	0.09639	0.20231	3.57312	0.07223	0.09871	0.09639
3.57353	0.17641	0.09613	0.19421	3.57437	0.15105	0.15105	0.19421	3.58	0.17641	0.07572	0.19421	3.57625	0.10481	0.07615	0.19421	3.57353	0.0321	0.09613	0.19421	3.57978	0.0734	0.0994	0.09613
3.5802	0.17424	0.09555	0.18731	3.58103	0.14921	0.14921	0.18731	3.58667	0.17424	0.07828	0.18731	3.58292	0.10734	0.07787	0.18731	3.5802	0.03261	0.09555	0.18731	3.58645	0.07481	0.09964	0.09555
3.58687	0.17167	0.0949	0.18159	3.5877	0.14723	0.14723	0.18159	3.59333	0.17167	0.08149	0.18159	3.58958	0.10877	0.07915	0.18159	3.58687	0.03326	0.0949	0.18159	3.59312	0.07594	0.09954	0.0949
3.59353	0.16837	0.09441	0.17718	3.59437	0.14529	0.14529	0.17718	3.6	0.16837	0.08512	0.17718	3.59625	0.10891	0.07964	0.17718	3.59353	0.03447	0.09441	0.17718	3.59978	0.07639	0.09948	0.09441
3.6002	0.16455	0.09381	0.17399	3.60103	0.14317	0.14317	0.17399	3.60667	0.16455	0.08862	0.17399	3.60292	0.10774	0.07939	0.17399	3.6002	0.03647	0.09381	0.17399	3.60645	0.07622	0.09939	0.09381
3.60687	0.16097	0.09292	0.17169	3.6077	0.14117	0.14117	0.17169	3.61333	0.16097	0.09115	0.17169	3.60958	0.10533	0.07831	0.17169	3.60687	0.03905	0.09292	0.17169	3.61312	0.07585	0.09927	0.09292
3.61353	0.15803	0.09171	0.17	3.61437	0.13936	0.13936	0.17	3.62	0.15803	0.09223	0.17	3.61625	0.10274	0.0765	0.17	3.61353	0.04134	0.09171	0.17	3.61978	0.07553	0.09893	0.09171
3.6202	0.15607	0.09004	0.16862	3.62103	0.13763	0.13763	0.16862	3.62667	0.15607	0.09229	0.16862	3.62292	0.10123	0.07409	0.16862	3.6202	0.04272	0.09004	0.16862	3.62645	0.07522	0.09839	0.09004
3.62687	0.15477	0.08766	0.16709	3.6277	0.13582	0.13582	0.16709	3.63333	0.15477	0.09155	0.16709	3.62958	0.10187	0.07229	0.16709	3.62687	0.04331	0.08766	0.16709	3.63312	0.07463	0.09774	0.08766
3.63353	0.15453	0.08515	0.16515	3.63437	0.13369	0.13369	0.16515	3.64	0.15453	0.09016	0.16515	3.63625	0.10546	0.07249	0.16515	3.63353	0.04306	0.08515	0.16515	3.63978	0.07398	0.09722	0.08515
3.6402	0.15531	0.08347	0.16283	3.64103	0.13191	0.13191	0.16283	3.64667	0.15531	0.08851	0.16283	3.64292	0.11262	0.07491	0.16283	3.6402	0.04183	0.08347	0.16283	3.64645	0.07347	0.09707	0.08347
3.64687	0.15722	0.08264	0.16058	3.6477	0.1307	0.1307	0.16058	3.65333	0.15722	0.08752	0.16058	3.64958	0.12391	0.07986	0.16058	3.64687	0.03949	0.08264	0.16058	3.65312	0.07322	0.09731	0.08264
3.65353	0.16037	0.08234	0.15862	3.65437	0.13018	0.13018	0.15862	3.66	0.16037	0.08795	0.15862	3.65625	0.13918	0.08749	0.15862	3.65353	0.03671	0.08234	0.15862	3.65978	0.07321	0.09815	0.08234
3.6602	0.16511	0.08243	0.15702	3.66103	0.12986	0.12986	0.15702	3.66667	0.16511	0.09044	0.15702	3.66292	0.158	0.09752	0.15702	3.6602	0.0342	0.08243	0.15702	3.66645	0.07352	0.09985	0.08243
3.66687	0.17196	0.08297	0.15644	3.6677	0.12956	0.12956	0.15644	3.67333	0.17196	0.09555	0.15644	3.66958	0.17974	0.10922	0.15644	3.66687	0.03219	0.08297	0.15644	3.67312	0.07461	0.10299	0.08297
3.67353	0.18044	0.08357	0.15721	3.67437	0.13003	0.13003	0.15721	3.68	0.18044	0.10367	0.15721	3.67625	0.20315	0.12103	0.15721	3.67353	0.03092	0.08357	0.15721	3.67978	0.07717	0.10754	0.08357
3.6802	0.18991	0.08456	0.15918	3.68103	0.13106	0.13106	0.15918	3.68667	0.18991	0.11443	0.15918	3.68292	0.22624	0.13237	0.15918	3.6802	0.03076	0.08456	0.15918	3.68645	0.08174	0.11346	0.08456
3.68687	0.19991	0.08591	0.16187	3.6877	0.13222	0.13222	0.16187	3.69333	0.19991	0.12654	0.16187	3.68958	0.24661	0.1425	0.16187	3.68687	0.03186	0.08591	0.16187	3.69312	0.08821	0.12058	0.08591
3.69353	0.20985	0.08743	0.16528	3.69437	0.13275	0.13275	0.16528	3.7	0.20985	0.13863	0.16528	3.69625	0.26215	0.15066	0.16528	3.69353	0.03404	0.08743	0.16528	3.69978	0.09618	0.12842	0.08743
3.7002	0.21838	0.08874	0.16988	3.70103	0.13293	0.13293	0.16988	3.70667	0.21838	0.1495	0.16988	3.70292	0.27151	0.1561	0.16988	3.7002	0.0371	0.08874	0.16988	3.70645	0.1053	0.13659	0.08874
3.70687	0.22432	0.09047	0.17538	3.7077	0.13299	0.13299	0.17538	3.71333	0.22432	0.15811	0.17538	3.70958	0.27362	0.1581	0.17538	3.70687	0.04052	0.09047	0.17538	3.71312	0.11564	0.144	0.09047
3.71353	0.22718	0.09302	0.18092	3.71437	0.13267	0.13267	0.18092	3.72	0.22718	0.16344	0.18092	3.71625	0.26868	0.15684	0.18092	3.71353	0.04376	0.09302	0.18092	3.71978	0.1265	0.14973	0.09302
3.7202	0.22704	0.09518	0.18596	3.72103	0.13179	0.13179	0.18596	3.72667	0.22704	0.16463	0.18596	3.72292	0.25766	0.15265	0.18596	3.7202	0.04593	0.09518	0.18596	3.72645	0.13644	0.15307	0.09518
3.72687	0.22398	0.0966	0.19017	3.7277	0.13036	0.13036	0.19017	3.73333	0.22398	0.16175	0.19017	3.72958	0.24202	0.14608	0.19017	3.72687	0.04655	0.0966	0.19017	3.73312	0.14413	0.15412	0.0966
3.73353	0.21814	0.09774	0.19302	3.73437	0.12872	0.12872	0.19302	3.74	0.21814	0.15573	0.19302	3.73625	0.22349	0.13767	0.19302	3.73353	0.04562	0.09774	0.19302	3.73978	0.14891	0.15312	0.09774
3.7402	0.2104	0.09915	0.19392	3.74103	0.12685	0.12685	0.19392	3.74667	0.2104	0.14717	0.19392	3.74292	0.20387	0.12814	0.19392	3.7402	0.04345	0.09915	0.19392	3.74645	0.15078	0.15015	0.09915
3.74687	0.20164	0.10005	0.1926	3.7477	0.12498	0.12498	0.1926	3.75333	0.20164	0.13668	0.1926	3.74958	0.18524	0.11829	0.1926	3.74687	0.04088	0.10005	0.1926	3.75312	0.1495	0.14534	0.10005
3.75353	0.19278	0.09998	0.18954	3.75437	0.1233	0.1233	0.18954	3.76	0.19278	0.12494	0.18954	3.75625	0.16864	0.10888	0.18954	3.75353	0.03786	0.09998	0.18954	3.75978	0.14522	0.13965	0.09998
3.7602	0.18425	0.09992	0.18483	3.76103	0.12176	0.12176	0.18483	3.76667	0.18425	0.11339	0.18483	3.76292	0.15504	0.10014	0.18483	3.7602	0.03449	0.09992	0.18483	3.76645	0.13851	0.13401	0.09992
3.76687	0.1763	0.10044	0.17866	3.7677	0.12048	0.12048	0.17866	3.77333	0.1763	0.10291	0.17866	3.76958	0.14512	0.09195	0.17866	3.76687	0.03102	0.10044	0.17866	3.77312	0.13039	0.12916	0.10044
3.77353	0.16949	0.10111	0.17184	3.77437	0.11954	0.11954	0.17184	3.78	0.16949	0.09352	0.17184	3.77625	0.13943	0.08422	0.17184	3.77353	0.02787	0.10111	0.17184	3.77978	0.12191	0.12537	0.10111
3.7802	0.16389	0.10182	0.16519	3.78103	0.11928	0.11928	0.16519	3.78667	0.16389	0.08509	0.16519	3.78292	0.13775	0.07721	0.16519	3.7802	0.02526	0.10182	0.16519	3.78645	0.11364	0.1227	0.10182
3.78687	0.15961	0.10307	0.15915	3.7877	0.1196	0.1196	0.15915	3.79333	0.15961	0.07769	0.15915	3.78958	0.13973	0.07132	0.15915	3.78687	0.02299	0.10307	0.15915	3.79312	0.10605	0.12117	0.10307
3.79353	0.15628	0.1054	0.15333	3.79437	0.12036	0.12036	0.15333	3.8	0.15628	0.07184	0.15333	3.79625	0.14587	0.0665	0.15333	3.79353	0.02141	0.1054	0.15333	3.79978	0.09938	0.12046	0.1054
3.8002	0.15379	0.10826	0.14774	3.80103	0.12192	0.12192	0.14774	3.80667	0.15379	0.06732	0.14774	3.80292	0.15693	0.06239	0.14774	3.8002	0.0205	0.10826	0.14774	3.80645	0.09391	0.12009	0.10826
3.80687	0.15168	0.11165	0.14284	3.8077	0.12431	0.12431	0.14284	3.81333	0.15168	0.06381	0.14284	3.80958	0.17399	0.05911	0.14284	3.80687	0.02	0.11165	0.14284	3.81312	0.0897	0.11952	0.11165
3.81353	0.14962	0.11609	0.13865	3.81437	0.1277	0.1277	0.13865	3.82	0.14962	0.06118	0.13865	3.81625	0.19801	0.05656	0.13865	3.81353	0.01974	0.11609	0.13865	3.81978	0.08661	0.11864	0.11609
3.8202	0.14776	0.12124	0.13489	3.82103	0.1318	0.1318	0.13489	3.82667	0.14776	0.05951	0.13489	3.82292	0.22965	0.05486	0.13489	3.8202	0.01963	0.12124	0.13489	3.82645	0.08448	0.11767	0.12124
3.82687	0.14667	0.12656	0.13143	3.8277	0.136	0.136	0.13143	3.83333	0.14667	0.05838	0.13143	3.82958	0.26788	0.05394	0.13143	3.82687	0.0195	0.12656	0.13143	3.83312	0.08313	0.11697	0.12656
3.83353	0.14631	0.1315	0.1289	3.83437	0.13948	0.13948	0.1289	3.84	0.14631	0.05727	0.1289	3.83625	0.3102	0.05382	0.1289	3.83353	0.01873	0.1315	0.1289	3.83978	0.08226	0.11634	0.1315
3.8402	0.14629	0.13595	0.1277	3.84103	0.14149	0.14149	0.1277	3.84667	0.14629	0.05607	0.1277	3.84292	0.35354	0.05458	0.1277	3.8402	0.01747	0.13595	0.1277	3.84645	0.08161	0.11555	0.13595
3.84687	0.14649	0.13925	0.12732	3.8477	0.142	0.142	0.12732	3.85333	0.14649	0.05512	0.12732	3.84958	0.39415	0.05562	0.12732	3.84687	0.01622	0.13925	0.12732	3.85312	0.08126	0.11432	0.13925
3.85353	0.14703	0.14098	0.12705	3.85437	0.14095	0.14095	0.12705	3.86	0.14703	0.05446	0.12705	3.85625	0.42766	0.057	0.12705	3.85353	0.01539	0.14098	0.12705	3.85978	0.08125	0.11273	0.14098
3.8602	0.1481	0.14122	0.12665	3.86103	0.13845	0.13845	0.12665	3.86667	0.1481	0.05428	0.12665	3.86292	0.45041	0.05847	0.12665	3.8602	0.01505	0.14122	0.12665	3.86645	0.08138	0.1111	0.14122
3.86687	0.14926	0.13993	0.12634	3.8677	0.13497	0.13497	0.12634	3.87333	0.14926	0.05484	0.12634	3.86958	0.46067	0.06015	0.12634	3.86687	0.01509	0.13993	0.12634	3.87312	0.08117	0.10935	0.13993
3.87353	0.15027	0.13679	0.12605	3.87437	0.13093	0.13093	0.12605	3.88	0.15027	0.05633	0.12605	3.87625	0.45837	0.06187	0.12605	3.87353	0.01568	0.13679	0.12605	3.87978	0.08076	0.10753	0.13679
3.8802	0.15109	0.13182	0.12565	3.88103	0.12676	0.12676	0.12565	3.88667	0.15109	0.05823	0.12565	3.88292	0.44441	0.06363	0.12565	3.8802	0.01682	0.13182	0.12565	3.88645	0.08048	0.10567	0.13182
3.88687	0.15207	0.1258	0.12533	3.8877	0.12248	0.12248	0.12533	3.89333	0.15207	0.06002	0.12533	3.88958	0.42035	0.06553	0.12533	3.88687	0.01858	0.1258	0.12533	3.89312	0.08036	0.10402	0.1258
3.89353	0.15321	0.11923	0.12519	3.89437	0.11837	0.11837	0.12519	3.9	0.15321	0.06144	0.12519	3.89625	0.38837	0.06709	0.12519	3.89353	0.02079	0.11923	0.12519	3.89978	0.08041	0.10297	0.11923
3.9002	0.15394	0.11245	0.1254	3.90103	0.11467	0.11467	0.1254	3.90667	0.15394	0.06228	0.1254	3.90292	0.35092	0.06851	0.1254	3.9002	0.02301	0.11245	0.1254	3.90645	0.08057	0.10249	0.11245
3.90687	0.15405	0.10572	0.12597	3.9077	0.11147	0.11147	0.12597	3.91333	0.15405	0.06253	0.12597	3.90958	0.31111	0.06928	0.12597	3.90687	0.02477	0.10572	0.12597	3.91312	0.08102	0.1023	0.10572
3.91353	0.15383	0.0996	0.12664	3.91437	0.10897	0.10897	0.12664	3.92	0.15383	0.06199	0.12664	3.91625	0.2719	0.06912	0.12664	3.91353	0.02588	0.0996	0.12664	3.91978	0.08164	0.10241	0.0996
3.9202	0.15401	0.09446	0.12685	3.92103	0.1075	0.1075	0.12685	3.92667	0.15401	0.06101	0.12685	3.92292	0.2353	0.06796	0.12685	3.9202	0.02634	0.09446	0.12685	3.92645	0.08219	0.10264	0.09446
3.92687	0.15453	0.09015	0.12639	3.9277	0.10724	0.10724	0.12639	3.93333	0.15453	0.05994	0.12639	3.92958	0.20234	0.06618	0.12639	3.92687	0.02612	0.09015	0.12639	3.93312	0.08245	0.10316	0.09015
3.93353	0.15501	0.0867	0.12594	3.93437	0.1081	0.1081	0.12594	3.94	0.15501	0.05925	0.12594	3.93625	0.17395	0.06492	0.12594	3.93353	0.02518	0.0867	0.12594	3.93978	0.08224	0.10382	0.0867
3.9402	0.15535	0.08409	0.12571	3.94103	0.10975	0.10975	0.12571	3.94667	0.15535	0.05925	0.12571	3.94292	0.15061	0.06401	0.12571	3.9402	0.02377	0.08409	0.12571	3.94645	0.08179	0.10452	0.08409
3.94687	0.15585	0.08204	0.12553	3.9477	0.11218	0.11218	0.12553	3.95333	0.15585	0.05966	0.12553	3.94958	0.13206	0.06352	0.12553	3.94687	0.02243	0.08204	0.12553	3.95312	0.08175	0.10525	0.08204
3.95353	0.15641	0.08091	0.12538	3.95437	0.11547	0.11547	0.12538	3.96	0.15641	0.0602	0.12538	3.95625	0.11744	0.06326	0.12538	3.95353	0.02138	0.08091	0.12538	3.95978	0.08225	0.10575	0.08091
3.9602	0.15681	0.08113	0.12568	3.96103	0.11952	0.11952	0.12568	3.96667	0.15681	0.06101	0.12568	3.96292	0.10607	0.06362	0.12568	3.9602	0.02052	0.08113	0.12568	3.96645	0.08326	0.10642	0.08113
3.96687	0.15716	0.08266	0.12655	3.9677	0.12442	0.12442	0.12655	3.97333	0.15716	0.06199	0.12655	3.96958	0.09741	0.06438	0.12655	3.96687	0.01981	0.08266	0.12655	3.97312	0.08457	0.1074	0.08266
3.97353	0.15771	0.08486	0.12742	3.97437	0.13039	0.13039	0.12742	3.98	0.15771	0.06302	0.12742	3.97625	0.09088	0.06476	0.12742	3.97353	0.01943	0.08486	0.12742	3.97978	0.0862	0.10854	0.08486
3.9802	0.1583	0.08757	0.12811	3.98103	0.1376	0.1376	0.12811	3.98667	0.1583	0.06368	0.12811	3.98292	0.08638	0.06482	0.12811	3.9802	0.01949	0.08757	0.12811	3.98645	0.08831	0.10926	0.08757
3.98687	0.15872	0.09123	0.12886	3.9877	0.14571	0.14571	0.12886	3.99333	0.15872	0.06421	0.12886	3.98958	0.08367	0.06483	0.12886	3.98687	0.01982	0.09123	0.12886	3.99312	0.09073	0.10966	0.09123
3.99353	0.15922	0.09524	0.12968	3.99437	0.15384	0.15384	0.12968	4	0.15922	0.06518	0.12968	3.99625	0.08246	0.06551	0.12968	3.99353	0.02028	0.09524	0.12968	3.99978	0.09338	0.11015	0.09524
4.0002	0.15991	0.09886	0.13059	4.00103	0.16145	0.16145	0.13059	4.00667	0.15991	0.06662	0.13059	4.00292	0.08236	0.0665	0.13059	4.0002	0.02097	0.09886	0.13059	4.00645	0.09629	0.11074	0.09886
4.00687	0.16064	0.10196	0.13166	4.0077	0.16802	0.16802	0.13166	4.01333	0.16064	0.06901	0.13166	4.00958	0.08352	0.06742	0.13166	4.00687	0.02179	0.10196	0.13166	4.01312	0.09971	0.11105	0.10196
4.01353	0.16137	0.10461	0.13318	4.01437	0.17282	0.17282	0.13318	4.02	0.16137	0.07242	0.13318	4.01625	0.0864	0.06824	0.13318	4.01353	0.02236	0.10461	0.13318	4.01978	0.10376	0.11099	0.10461
4.0202	0.16274	0.10632	0.13535	4.02103	0.17536	0.17536	0.13535	4.02667	0.16274	0.07714	0.13535	4.02292	0.09082	0.06917	0.13535	4.0202	0.02264	0.10632	0.13535	4.02645	0.10788	0.11116	0.10632
4.02687	0.16496	0.10671	0.13807	4.0277	0.17532	0.17532	0.13807	4.03333	0.16496	0.08322	0.13807	4.02958	0.09606	0.07062	0.13807	4.02687	0.02281	0.10671	0.13807	4.03312	0.11142	0.11183	0.10671
4.03353	0.16771	0.10576	0.14152	4.03437	0.17312	0.17312	0.14152	4.04	0.16771	0.09055	0.14152	4.03625	0.10172	0.07251	0.14152	4.03353	0.02315	0.10576	0.14152	4.03978	0.11411	0.11288	0.10576
4.0402	0.17049	0.10361	0.14596	4.04103	0.16917	0.16917	0.14596	4.04667	0.17049	0.099	0.14596	4.04292	0.1078	0.07463	0.14596	4.0402	0.02347	0.10361	0.14596	4.04645	0.11627	0.11431	0.10361
4.04687	0.17328	0.10049	0.1517	4.0477	0.16417	0.16417	0.1517	4.05333	0.17328	0.108	0.1517	4.04958	0.11408	0.07753	0.1517	4.04687	0.02404	0.10049	0.1517	4.05312	0.1181	0.11622	0.10049
4.05353	0.17615	0.09659	0.15917	4.05437	0.15859	0.15859	0.15917	4.06	0.17615	0.11729	0.15917	4.05625	0.11986	0.08151	0.15917	4.05353	0.0252	0.09659	0.15917	4.05978	0.11928	0.11859	0.09659
4.0602	0.17899	0.09229	0.16853	4.06103	0.1527	0.1527	0.16853	4.06667	0.17899	0.12645	0.16853	4.06292	0.12428	0.08594	0.16853	4.0602	0.0269	0.09229	0.16853	4.06645	0.11979	0.12123	0.09229
4.06687	0.18148	0.08775	0.17998	4.0677	0.14675	0.14675	0.17998	4.07333	0.18148	0.13501	0.17998	4.06958	0.12725	0.0897	0.17998	4.06687	0.02899	0.08775	0.17998	4.07312	0.11999	0.12378	0.08775
4.07353	0.18352	0.08354	0.19321	4.07437	0.14098	0.14098	0.19321	4.08	0.18352	0.14223	0.19321	4.07625	0.12866	0.09252	0.19321	4.07353	0.03126	0.08354	0.19321	4.07978	0.12033	0.12608	0.08354
4.0802	0.18527	0.07988	0.20795	4.08103	0.1357	0.1357	0.20795	4.08667	0.18527	0.14754	0.20795	4.08292	0.12844	0.09478	0.20795	4.0802	0.03394	0.07988	0.20795	4.08645	0.12083	0.12802	0.07988
4.08687	0.18676	0.07669	0.22358	4.0877	0.131	0.131	0.22358	4.09333	0.18676	0.15041	0.22358	4.08958	0.1267	0.09603	0.22358	4.08687	0.03669	0.07669	0.22358	4.09312	0.12144	0.12965	0.07669
4.09353	0.18793	0.07394	0.23889	4.09437	0.12691	0.12691	0.23889	4.1	0.18793	0.15072	0.23889	4.09625	0.12421	0.09578	0.23889	4.09353	0.03902	0.07394	0.23889	4.09978	0.12223	0.13111	0.07394
4.1002	0.18867	0.07126	0.25234	4.10103	0.12337	0.12337	0.25234	4.10667	0.18867	0.14854	0.25234	4.10292	0.1218	0.09463	0.25234	4.1002	0.04065	0.07126	0.25234	4.10645	0.12331	0.1321	0.07126
4.10687	0.18907	0.06882	0.26294	4.1077	0.12049	0.12049	0.26294	4.11333	0.18907	0.14417	0.26294	4.10958	0.11986	0.09339	0.26294	4.10687	0.04134	0.06882	0.26294	4.11312	0.12448	0.13258	0.06882
4.11353	0.18933	0.06698	0.27061	4.11437	0.11843	0.11843	0.27061	4.12	0.18933	0.13819	0.27061	4.11625	0.11825	0.09202	0.27061	4.11353	0.04123	0.06698	0.27061	4.11978	0.12548	0.13278	0.06698
4.1202	0.18935	0.06602	0.27508	4.12103	0.11726	0.11726	0.27508	4.12667	0.18935	0.13139	0.27508	4.12292	0.11689	0.0904	0.27508	4.1202	0.04019	0.06602	0.27508	4.12645	0.12583	0.13291	0.06602
4.12687	0.18925	0.06569	0.27604	4.1277	0.11662	0.11662	0.27604	4.13333	0.18925	0.12474	0.27604	4.12958	0.11595	0.08905	0.27604	4.12687	0.03833	0.06569	0.27604	4.13312	0.12544	0.13317	0.06569
4.13353	0.18939	0.06571	0.2738	4.13437	0.11644	0.11644	0.2738	4.14	0.18939	0.1189	0.2738	4.13625	0.11525	0.08918	0.2738	4.13353	0.03577	0.06571	0.2738	4.13978	0.12456	0.13348	0.06571
4.1402	0.1901	0.06656	0.26976	4.14103	0.11692	0.11692	0.26976	4.14667	0.1901	0.11428	0.26976	4.14292	0.1148	0.09085	0.26976	4.1402	0.03284	0.06656	0.26976	4.14645	0.12385	0.1343	0.06656
4.14687	0.19225	0.06822	0.26534	4.1477	0.11843	0.11843	0.26534	4.15333	0.19225	0.11117	0.26534	4.14958	0.11473	0.09327	0.26534	4.14687	0.0301	0.06822	0.26534	4.15312	0.12366	0.13588	0.06822
4.15353	0.19615	0.07039	0.26176	4.15437	0.12083	0.12083	0.26176	4.16	0.19615	0.11015	0.26176	4.15625	0.11563	0.09589	0.26176	4.15353	0.02819	0.07039	0.26176	4.15978	0.12417	0.13833	0.07039
4.1602	0.20187	0.0726	0.26032	4.16103	0.12381	0.12381	0.26032	4.16667	0.20187	0.1117	0.26032	4.16292	0.11756	0.09885	0.26032	4.1602	0.02774	0.0726	0.26032	4.16645	0.1257	0.14187	0.0726
4.16687	0.20909	0.07474	0.26333	4.1677	0.12765	0.12765	0.26333	4.17333	0.20909	0.11612	0.26333	4.16958	0.11972	0.10234	0.26333	4.16687	0.02877	0.07474	0.26333	4.17312	0.12835	0.14644	0.07474
4.17353	0.21715	0.07737	0.27286	4.17437	0.1324	0.1324	0.27286	4.18	0.21715	0.12291	0.27286	4.17625	0.1212	0.10544	0.27286	4.17353	0.03099	0.07737	0.27286	4.17978	0.1324	0.15202	0.07737
4.1802	0.22581	0.08098	0.29059	4.18103	0.13822	0.13822	0.29059	4.18667	0.22581	0.13154	0.29059	4.18292	0.12164	0.10722	0.29059	4.1802	0.03398	0.08098	0.29059	4.18645	0.1377	0.15839	0.08098
4.18687	0.23418	0.08599	0.31751	4.1877	0.14516	0.14516	0.31751	4.19333	0.23418	0.14127	0.31751	4.18958	0.12115	0.10744	0.31751	4.18687	0.03762	0.08599	0.31751	4.19312	0.14435	0.16542	0.08599
4.19353	0.24177	0.09205	0.35448	4.19437	0.15309	0.15309	0.35448	4.2	0.24177	0.15132	0.35448	4.19625	0.11966	0.10684	0.35448	4.19353	0.04137	0.09205	0.35448	4.19978	0.15214	0.17263	0.09205
4.2002	0.24817	0.09926	0.40197	4.20103	0.16197	0.16197	0.40197	4.20667	0.24817	0.16073	0.40197	4.20292	0.11691	0.1058	0.40197	4.2002	0.04444	0.09926	0.40197	4.20645	0.16062	0.17922	0.09926
4.20687	0.2531	0.10767	0.45868	4.2077	0.1713	0.1713	0.45868	4.21333	0.2531	0.16846	0.45868	4.20958	0.11345	0.10404	0.45868	4.20687	0.04635	0.10767	0.45868	4.21312	0.16938	0.18476	0.10767
4.21353	0.25637	0.11674	0.52197	4.21437	0.18057	0.18057	0.52197	4.22	0.25637	0.17384	0.52197	4.21625	0.10979	0.1013	0.52197	4.21353	0.04737	0.11674	0.52197	4.21978	0.1777	0.18898	0.11674
4.2202	0.25743	0.12581	0.58798	4.22103	0.18894	0.18894	0.58798	4.22667	0.25743	0.1764	0.58798	4.22292	0.10593	0.09774	0.58798	4.2202	0.04774	0.12581	0.58798	4.22645	0.18522	0.19152	0.12581
4.22687	0.25607	0.13421	0.6527	4.2277	0.19527	0.19527	0.6527	4.23333	0.25607	0.17575	0.6527	4.22958	0.10132	0.0938	0.6527	4.22687	0.04742	0.13421	0.6527	4.23312	0.19141	0.19202	0.13421
4.23353	0.25197	0.14152	0.71128	4.23437	0.1995	0.1995	0.71128	4.24	0.25197	0.17187	0.71128	4.23625	0.096	0.0895	0.71128	4.23353	0.04602	0.14152	0.71128	4.23978	0.19585	0.19057	0.14152
4.2402	0.24562	0.14714	0.75889	4.24103	0.2017	0.2017	0.75889	4.24667	0.24562	0.16487	0.75889	4.24292	0.09075	0.08492	0.75889	4.2402	0.04361	0.14714	0.75889	4.24645	0.19829	0.18745	0.14714
4.24687	0.23762	0.15099	0.79142	4.2477	0.20204	0.20204	0.79142	4.25333	0.23762	0.15531	0.79142	4.24958	0.08604	0.08059	0.79142	4.24687	0.04064	0.15099	0.79142	4.25312	0.19878	0.18256	0.15099
4.25353	0.22859	0.15281	0.80673	4.25437	0.20065	0.20065	0.80673	4.26	0.22859	0.14424	0.80673	4.25625	0.08216	0.07703	0.80673	4.25353	0.03722	0.15281	0.80673	4.25978	0.19751	0.17612	0.15281
4.2602	0.21904	0.15255	0.80395	4.26103	0.1981	0.1981	0.80395	4.26667	0.21904	0.13289	0.80395	4.26292	0.07886	0.07433	0.80395	4.2602	0.03345	0.15255	0.80395	4.26645	0.19431	0.16883	0.15255
4.26687	0.2093	0.15049	0.78344	4.2677	0.19527	0.19527	0.78344	4.27333	0.2093	0.12238	0.78344	4.26958	0.07611	0.07254	0.78344	4.26687	0.02923	0.15049	0.78344	4.27312	0.18919	0.16157	0.15049
4.27353	0.20013	0.14741	0.74709	4.27437	0.19281	0.19281	0.74709	4.28	0.20013	0.11282	0.74709	4.27625	0.07365	0.07203	0.74709	4.27353	0.02511	0.14741	0.74709	4.27978	0.18258	0.15449	0.14741
4.2802	0.1919	0.14388	0.69798	4.28103	0.19117	0.19117	0.69798	4.28667	0.1919	0.10446	0.69798	4.28292	0.07135	0.07235	0.69798	4.2802	0.02157	0.14388	0.69798	4.28645	0.17517	0.14749	0.14388
4.28687	0.18471	0.14083	0.64024	4.2877	0.1914	0.1914	0.64024	4.29333	0.18471	0.09743	0.64024	4.28958	0.06914	0.07264	0.64024	4.28687	0.0186	0.14083	0.64024	4.29312	0.16712	0.14085	0.14083
4.29353	0.17852	0.13969	0.57775	4.29437	0.19479	0.19479	0.57775	4.3	0.17852	0.09174	0.57775	4.29625	0.06715	0.07303	0.57775	4.29353	0.01615	0.13969	0.57775	4.29978	0.15876	0.13503	0.13969
4.3002	0.17356	0.14134	0.51461	4.30103	0.20296	0.20296	0.51461	4.30667	0.17356	0.08693	0.51461	4.30292	0.06583	0.07484	0.51461	4.3002	0.01396	0.14134	0.51461	4.30645	0.15043	0.13019	0.14134
4.30687	0.16974	0.14678	0.45437	4.3077	0.2173	0.2173	0.45437	4.31333	0.16974	0.0826	0.45437	4.30958	0.06562	0.07819	0.45437	4.30687	0.01206	0.14678	0.45437	4.31312	0.14264	0.12616	0.14678
4.31353	0.16676	0.15735	0.39939	4.31437	0.23833	0.23833	0.39939	4.32	0.16676	0.07897	0.39939	4.31625	0.06648	0.08188	0.39939	4.31353	0.01039	0.15735	0.39939	4.31978	0.13568	0.12299	0.15735
4.3202	0.16416	0.17494	0.35109	4.32103	0.26625	0.26625	0.35109	4.32667	0.16416	0.07622	0.35109	4.32292	0.06804	0.08537	0.35109	4.3202	0.00904	0.17494	0.35109	4.32645	0.1295	0.12093	0.17494
4.32687	0.16203	0.20033	0.31019	4.3277	0.30062	0.30062	0.31019	4.33333	0.16203	0.07447	0.31019	4.32958	0.0696	0.08927	0.31019	4.32687	0.00796	0.20033	0.31019	4.33312	0.12425	0.11986	0.20033
4.33353	0.16021	0.23331	0.27678	4.33437	0.34052	0.34052	0.27678	4.34	0.16021	0.07319	0.27678	4.33625	0.07097	0.09328	0.27678	4.33353	0.00699	0.23331	0.27678	4.33978	0.11991	0.11922	0.23331
4.3402	0.15837	0.27347	0.25032	4.34103	0.3843	0.3843	0.25032	4.34667	0.15837	0.07243	0.25032	4.34292	0.07304	0.09631	0.25032	4.3402	0.00631	0.27347	0.25032	4.34645	0.11681	0.1185	0.27347
4.34687	0.15677	0.31964	0.22985	4.3477	0.42989	0.42989	0.22985	4.35333	0.15677	0.0722	0.22985	4.34958	0.07644	0.09836	0.22985	4.34687	0.00606	0.31964	0.22985	4.35312	0.11484	0.11754	0.31964
4.35353	0.15564	0.36976	0.21459	4.35437	0.47471	0.47471	0.21459	4.36	0.15564	0.07228	0.21459	4.35625	0.0809	0.10013	0.21459	4.35353	0.00606	0.36976	0.21459	4.35978	0.11349	0.1165	0.36976
4.3602	0.15503	0.4213	0.20337	4.36103	0.51592	0.51592	0.20337	4.36667	0.15503	0.07214	0.20337	4.36292	0.08482	0.10118	0.20337	4.3602	0.00563	0.4213	0.20337	4.36645	0.11238	0.11542	0.4213
4.36687	0.15448	0.47126	0.19503	4.3677	0.55065	0.55065	0.19503	4.37333	0.15448	0.07123	0.19503	4.36958	0.08744	0.10014	0.19503	4.36687	0.00497	0.47126	0.19503	4.37312	0.11154	0.11452	0.47126
4.37353	0.15397	0.51678	0.18891	4.37437	0.57653	0.57653	0.18891	4.38	0.15397	0.0699	0.18891	4.37625	0.08892	0.09701	0.18891	4.37353	0.0043	0.51678	0.18891	4.37978	0.1109	0.11413	0.51678
4.3802	0.15388	0.5548	0.18422	4.38103	0.59175	0.59175	0.18422	4.38667	0.15388	0.06828	0.18422	4.38292	0.08931	0.09271	0.18422	4.3802	0.00347	0.5548	0.18422	4.38645	0.11034	0.11445	0.5548
4.38687	0.15423	0.58251	0.18041	4.3877	0.59519	0.59519	0.18041	4.39333	0.15423	0.06671	0.18041	4.38958	0.08839	0.08795	0.18041	4.38687	0.00267	0.58251	0.18041	4.39312	0.10993	0.11523	0.58251
4.39353	0.15482	0.59798	0.17682	4.39437	0.587	0.587	0.17682	4.4	0.15482	0.06539	0.17682	4.39625	0.08659	0.08298	0.17682	4.39353	0.00232	0.59798	0.17682	4.39978	0.11005	0.11607	0.59798
4.4002	0.15546	0.59944	0.1735	4.40103	0.56818	0.56818	0.1735	4.40667	0.15546	0.06463	0.1735	4.40292	0.08503	0.07896	0.1735	4.4002	0.00269	0.59944	0.1735	4.40645	0.11048	0.11685	0.59944
4.40687	0.15608	0.58673	0.17033	4.4077	0.54037	0.54037	0.17033	4.41333	0.15608	0.0645	0.17033	4.40958	0.08455	0.07678	0.17033	4.40687	0.00309	0.58673	0.17033	4.41312	0.11093	0.11744	0.58673
4.41353	0.15675	0.56136	0.16735	4.41437	0.50563	0.50563	0.16735	4.42	0.15675	0.06463	0.16735	4.41625	0.08477	0.07622	0.16735	4.41353	0.0035	0.56136	0.16735	4.41978	0.1113	0.11773	0.56136
4.4202	0.15742	0.52579	0.16483	4.42103	0.46623	0.46623	0.16483	4.42667	0.15742	0.06467	0.16483	4.42292	0.08468	0.07613	0.16483	4.4202	0.0046	0.52579	0.16483	4.42645	0.11176	0.11776	0.52579
4.42687	0.15821	0.48296	0.16259	4.4277	0.42453	0.42453	0.16259	4.43333	0.15821	0.06434	0.16259	4.42958	0.0838	0.07571	0.16259	4.42687	0.00644	0.48296	0.16259	4.43312	0.11229	0.11802	0.48296
4.43353	0.15894	0.43578	0.16041	4.43437	0.38302	0.38302	0.16041	4.44	0.15894	0.06358	0.16041	4.43625	0.08228	0.07469	0.16041	4.43353	0.00829	0.43578	0.16041	4.43978	0.11252	0.11868	0.43578
4.4402	0.15973	0.38757	0.15805	4.44103	0.34375	0.34375	0.15805	4.44667	0.15973	0.0627	0.15805	4.44292	0.08087	0.07297	0.15805	4.4402	0.00991	0.38757	0.15805	4.44645	0.11288	0.11966	0.38757
4.44687	0.16065	0.34094	0.15571	4.4477	0.30831	0.30831	0.15571	4.45333	0.16065	0.062	0.15571	4.44958	0.07971	0.07092	0.15571	4.44687	0.01155	0.34094	0.15571	4.45312	0.1135	0.12101	0.34094
4.45353	0.16179	0.29714	0.15347	4.45437	0.2774	0.2774	0.15347	4.46	0.16179	0.06156	0.15347	4.45625	0.07864	0.06917	0.15347	4.45353	0.01314	0.29714	0.15347	4.45978	0.11456	0.12264	0.29714
4.4602	0.16295	0.25755	0.15106	4.46103	0.25137	0.25137	0.15106	4.46667	0.16295	0.06156	0.15106	4.46292	0.07744	0.06833	0.15106	4.4602	0.01439	0.25755	0.15106	4.46645	0.11562	0.12441	0.25755
4.46687	0.16382	0.22297	0.14878	4.4677	0.23025	0.23025	0.14878	4.47333	0.16382	0.06232	0.14878	4.46958	0.076	0.06823	0.14878	4.46687	0.01509	0.22297	0.14878	4.47312	0.11655	0.126	0.22297
4.47353	0.16475	0.19378	0.14716	4.47437	0.2133	0.2133	0.14716	4.48	0.16475	0.06392	0.14716	4.47625	0.07416	0.0688	0.14716	4.47353	0.01536	0.19378	0.14716	4.47978	0.11776	0.12748	0.19378
4.4802	0.16586	0.1694	0.14651	4.48103	0.19972	0.19972	0.14651	4.48667	0.16586	0.06553	0.14651	4.48292	0.07218	0.06998	0.14651	4.4802	0.01499	0.1694	0.14651	4.48645	0.11908	0.1289	0.1694
4.48687	0.16721	0.1495	0.14675	4.4877	0.18873	0.18873	0.14675	4.49333	0.16721	0.06676	0.14675	4.48958	0.07065	0.07159	0.14675	4.48687	0.01433	0.1495	0.14675	4.49312	0.12058	0.1303	0.1495
4.49353	0.16829	0.13405	0.14734	4.49437	0.17995	0.17995	0.14734	4.5	0.16829	0.06795	0.14734	4.49625	0.07026	0.07297	0.14734	4.49353	0.01387	0.13405	0.14734	4.49978	0.12187	0.1317	0.13405
4.5002	0.16893	0.12238	0.14826	4.50103	0.17328	0.17328	0.14826	4.50667	0.16893	0.06931	0.14826	4.50292	0.07135	0.07349	0.14826	4.5002	0.01366	0.12238	0.14826	4.50645	0.12311	0.13308	0.12238
4.50687	0.16928	0.11393	0.14935	4.5077	0.16836	0.16836	0.14935	4.51333	0.16928	0.07037	0.14935	4.50958	0.07401	0.07327	0.14935	4.50687	0.01359	0.11393	0.14935	4.51312	0.12447	0.1343	0.11393
4.51353	0.16968	0.10777	0.15052	4.51437	0.16481	0.16481	0.15052	4.52	0.16968	0.07073	0.15052	4.51625	0.07807	0.07289	0.15052	4.51353	0.01395	0.10777	0.15052	4.51978	0.12595	0.13554	0.10777
4.5202	0.17035	0.10347	0.15151	4.52103	0.16233	0.16233	0.15151	4.52667	0.17035	0.0709	0.15151	4.52292	0.08319	0.07305	0.15151	4.5202	0.01492	0.10347	0.15151	4.52645	0.12768	0.1372	0.10347
4.52687	0.17121	0.10066	0.15251	4.5277	0.16064	0.16064	0.15251	4.53333	0.17121	0.07126	0.15251	4.52958	0.08955	0.07416	0.15251	4.52687	0.01628	0.10066	0.15251	4.53312	0.12959	0.13921	0.10066
4.53353	0.17244	0.09868	0.15389	4.53437	0.15938	0.15938	0.15389	4.54	0.17244	0.07174	0.15389	4.53625	0.09785	0.07622	0.15389	4.53353	0.01742	0.09868	0.15389	4.53978	0.13188	0.14112	0.09868
4.5402	0.17413	0.09702	0.15561	4.54103	0.15782	0.15782	0.15561	4.54667	0.17413	0.07246	0.15561	4.54292	0.10867	0.0795	0.15561	4.5402	0.01836	0.09702	0.15561	4.54645	0.13433	0.14276	0.09702
4.54687	0.17634	0.09522	0.15758	4.5477	0.15596	0.15596	0.15758	4.55333	0.17634	0.07395	0.15758	4.54958	0.12258	0.08433	0.15758	4.54687	0.0189	0.09522	0.15758	4.55312	0.13661	0.14435	0.09522
4.55353	0.17868	0.09345	0.15993	4.55437	0.15435	0.15435	0.15993	4.56	0.17868	0.077	0.15993	4.55625	0.13985	0.09041	0.15993	4.55353	0.01898	0.09345	0.15993	4.55978	0.1385	0.14593	0.09345
4.5602	0.18086	0.09171	0.16286	4.56103	0.15321	0.15321	0.16286	4.56667	0.18086	0.08183	0.16286	4.56292	0.16017	0.09722	0.16286	4.5602	0.01911	0.09171	0.16286	4.56645	0.14023	0.14719	0.09171
4.56687	0.18302	0.0899	0.16623	4.5677	0.1526	0.1526	0.16623	4.57333	0.18302	0.08871	0.16623	4.56958	0.18258	0.10459	0.16623	4.56687	0.01999	0.0899	0.16623	4.57312	0.14183	0.14847	0.0899
4.57353	0.18544	0.08809	0.17	4.57437	0.15234	0.15234	0.17	4.58	0.18544	0.09765	0.17	4.57625	0.20599	0.1129	0.17	4.57353	0.0221	0.08809	0.17	4.57978	0.14313	0.15052	0.08809
4.5802	0.18853	0.08632	0.17489	4.58103	0.15242	0.15242	0.17489	4.58667	0.18853	0.10861	0.17489	4.58292	0.23013	0.1227	0.17489	4.5802	0.02538	0.08632	0.17489	4.58645	0.14423	0.15374	0.08632
4.58687	0.19231	0.0848	0.18165	4.5877	0.15257	0.15257	0.18165	4.59333	0.19231	0.1218	0.18165	4.58958	0.25423	0.13375	0.18165	4.58687	0.03003	0.0848	0.18165	4.59312	0.14567	0.15786	0.0848
4.59353	0.19652	0.08367	0.1906	4.59437	0.15225	0.15225	0.1906	4.6	0.19652	0.1374	0.1906	4.59625	0.27725	0.14573	0.1906	4.59353	0.0365	0.08367	0.1906	4.59978	0.14798	0.1623	0.08367
4.6002	0.201	0.08303	0.20184	4.60103	0.15162	0.15162	0.20184	4.60667	0.201	0.15564	0.20184	4.60292	0.298	0.15787	0.20184	4.6002	0.04498	0.08303	0.20184	4.60645	0.15093	0.16716	0.08303
4.60687	0.20571	0.08247	0.21572	4.6077	0.15061	0.15061	0.21572	4.61333	0.20571	0.17631	0.21572	4.60958	0.31531	0.16936	0.21572	4.60687	0.05525	0.08247	0.21572	4.61312	0.15463	0.17233	0.08247
4.61353	0.21049	0.0817	0.23252	4.61437	0.14964	0.14964	0.23252	4.62	0.21049	0.19913	0.23252	4.61625	0.32806	0.17975	0.23252	4.61353	0.06735	0.0817	0.23252	4.61978	0.15932	0.17771	0.0817
4.6202	0.21464	0.08122	0.2516	4.62103	0.14891	0.14891	0.2516	4.62667	0.21464	0.22347	0.2516	4.62292	0.33547	0.18845	0.2516	4.6202	0.08135	0.08122	0.2516	4.62645	0.16521	0.18293	0.08122
4.62687	0.2174	0.0809	0.27217	4.6277	0.14853	0.14853	0.27217	4.63333	0.2174	0.24819	0.27217	4.62958	0.33738	0.19518	0.27217	4.62687	0.09747	0.0809	0.27217	4.63312	0.17201	0.18796	0.0809
4.63353	0.21916	0.08026	0.29358	4.63437	0.14836	0.14836	0.29358	4.64	0.21916	0.27197	0.29358	4.63625	0.33393	0.19937	0.29358	4.63353	0.11533	0.08026	0.29358	4.63978	0.17942	0.19295	0.08026
4.6402	0.22019	0.07946	0.3152	4.64103	0.14833	0.14833	0.3152	4.64667	0.22019	0.29375	0.3152	4.64292	0.32602	0.20092	0.3152	4.6402	0.13416	0.07946	0.3152	4.64645	0.18748	0.19775	0.07946
4.64687	0.22039	0.07922	0.33572	4.6477	0.14845	0.14845	0.33572	4.65333	0.22039	0.31272	0.33572	4.64958	0.31536	0.19985	0.33572	4.64687	0.15287	0.07922	0.33572	4.65312	0.19597	0.20195	0.07922
4.65353	0.21947	0.07977	0.35403	4.65437	0.14851	0.14851	0.35403	4.66	0.21947	0.32782	0.35403	4.65625	0.30345	0.19652	0.35403	4.65353	0.17004	0.07977	0.35403	4.65978	0.20473	0.20532	0.07977
4.6602	0.2177	0.08017	0.36917	4.66103	0.1485	0.1485	0.36917	4.66667	0.2177	0.33785	0.36917	4.66292	0.29058	0.19131	0.36917	4.6602	0.18466	0.08017	0.36917	4.66645	0.21355	0.20806	0.08017
4.66687	0.2159	0.08038	0.38029	4.6677	0.14838	0.14838	0.38029	4.67333	0.2159	0.34229	0.38029	4.66958	0.27673	0.18495	0.38029	4.66687	0.19603	0.08038	0.38029	4.67312	0.22188	0.21039	0.08038
4.67353	0.21426	0.08111	0.38662	4.67437	0.14859	0.14859	0.38662	4.68	0.21426	0.34153	0.38662	4.67625	0.26294	0.17856	0.38662	4.67353	0.20359	0.08111	0.38662	4.67978	0.22928	0.21259	0.08111
4.6802	0.21324	0.08237	0.38808	4.68103	0.14903	0.14903	0.38808	4.68667	0.21324	0.33611	0.38808	4.68292	0.25013	0.17279	0.38808	4.6802	0.20688	0.08237	0.38808	4.68645	0.23571	0.21487	0.08237
4.68687	0.21356	0.08347	0.38551	4.6877	0.14966	0.14966	0.38551	4.69333	0.21356	0.32647	0.38551	4.68958	0.23869	0.16797	0.38551	4.68687	0.20601	0.08347	0.38551	4.69312	0.24155	0.21766	0.08347
4.69353	0.21568	0.08398	0.37968	4.69437	0.15038	0.15038	0.37968	4.7	0.21568	0.31345	0.37968	4.69625	0.22893	0.16409	0.37968	4.69353	0.20168	0.08398	0.37968	4.69978	0.2467	0.22113	0.08398
4.7002	0.21942	0.08438	0.37143	4.70103	0.15102	0.15102	0.37143	4.70667	0.21942	0.29881	0.37143	4.70292	0.22104	0.16118	0.37143	4.7002	0.19429	0.08438	0.37143	4.70645	0.25091	0.22554	0.08438
4.70687	0.22452	0.08538	0.36192	4.7077	0.15172	0.15172	0.36192	4.71333	0.22452	0.28411	0.36192	4.70958	0.21518	0.15876	0.36192	4.70687	0.18419	0.08538	0.36192	4.71312	0.25463	0.23104	0.08538
4.71353	0.23077	0.08703	0.35267	4.71437	0.15236	0.15236	0.35267	4.72	0.23077	0.27003	0.35267	4.71625	0.21064	0.15619	0.35267	4.71353	0.17204	0.08703	0.35267	4.71978	0.25845	0.23776	0.08703
4.7202	0.23771	0.08917	0.34489	4.72103	0.15319	0.15319	0.34489	4.72667	0.23771	0.25675	0.34489	4.72292	0.20692	0.15308	0.34489	4.7202	0.15889	0.08917	0.34489	4.72645	0.26263	0.24571	0.08917
4.72687	0.24436	0.09175	0.33912	4.7277	0.15444	0.15444	0.33912	4.73333	0.24436	0.24451	0.33912	4.72958	0.20324	0.14962	0.33912	4.72687	0.14535	0.09175	0.33912	4.73312	0.26712	0.25462	0.09175
4.73353	0.25027	0.09528	0.33565	4.73437	0.15652	0.15652	0.33565	4.74	0.25027	0.23346	0.33565	4.73625	0.19866	0.14559	0.33565	4.73353	0.13206	0.09528	0.33565	4.73978	0.27218	0.26397	0.09528
4.7402	0.25535	0.10046	0.33502	4.74103	0.15969	0.15969	0.33502	4.74667	0.25535	0.22338	0.33502	4.74292	0.19269	0.14091	0.33502	4.7402	0.11975	0.10046	0.33502	4.74645	0.27827	0.27271	0.10046
4.74687	0.259	0.10752	0.33741	4.7477	0.16411	0.16411	0.33741	4.75333	0.259	0.214	0.33741	4.74958	0.18511	0.13575	0.33741	4.74687	0.10858	0.10752	0.33741	4.75312	0.28533	0.28018	0.10752
4.75353	0.26072	0.11635	0.34229	4.75437	0.16969	0.16969	0.34229	4.76	0.26072	0.20496	0.34229	4.75625	0.17639	0.13031	0.34229	4.75353	0.09855	0.11635	0.34229	4.75978	0.29317	0.28597	0.11635
4.7602	0.26005	0.12693	0.34885	4.76103	0.17636	0.17636	0.34885	4.76667	0.26005	0.19595	0.34885	4.76292	0.16668	0.12496	0.34885	4.7602	0.08954	0.12693	0.34885	4.76645	0.30123	0.2896	0.12693
4.76687	0.2571	0.13999	0.35647	4.7677	0.18405	0.18405	0.35647	4.77333	0.2571	0.18701	0.35647	4.76958	0.15687	0.11981	0.35647	4.76687	0.08196	0.13999	0.35647	4.77312	0.30906	0.29063	0.13999
4.77353	0.25196	0.15597	0.36483	4.77437	0.1928	0.1928	0.36483	4.78	0.25196	0.17817	0.36483	4.77625	0.14725	0.11517	0.36483	4.77353	0.07562	0.15597	0.36483	4.77978	0.31611	0.28877	0.15597
4.7802	0.24524	0.17469	0.3728	4.78103	0.20263	0.20263	0.3728	4.78667	0.24524	0.16964	0.3728	4.78292	0.13813	0.11097	0.3728	4.7802	0.07011	0.17469	0.3728	4.78645	0.32158	0.28417	0.17469
4.78687	0.23787	0.19484	0.37891	4.7877	0.21286	0.21286	0.37891	4.79333	0.23787	0.16129	0.37891	4.78958	0.12966	0.10698	0.37891	4.78687	0.06521	0.19484	0.37891	4.79312	0.32486	0.27719	0.19484
4.79353	0.23019	0.21562	0.38218	4.79437	0.22296	0.22296	0.38218	4.8	0.23019	0.15322	0.38218	4.79625	0.12175	0.10316	0.38218	4.79353	0.06079	0.21562	0.38218	4.79978	0.32509	0.26822	0.21562
4.8002	0.22239	0.23644	0.3823	4.80103	0.23209	0.23209	0.3823	4.80667	0.22239	0.14571	0.3823	4.80292	0.11452	0.0998	0.3823	4.8002	0.05634	0.23644	0.3823	4.80645	0.32199	0.25789	0.23644
4.80687	0.21457	0.25631	0.37941	4.8077	0.23981	0.23981	0.37941	4.81333	0.21457	0.13869	0.37941	4.80958	0.10768	0.09682	0.37941	4.80687	0.05137	0.25631	0.37941	4.81312	0.31564	0.24658	0.25631
4.81353	0.20738	0.27376	0.37338	4.81437	0.24542	0.24542	0.37338	4.82	0.20738	0.13213	0.37338	4.81625	0.10137	0.09382	0.37338	4.81353	0.04616	0.27376	0.37338	4.81978	0.30661	0.23497	0.27376
4.8202	0.20093	0.28694	0.36447	4.82103	0.2483	0.2483	0.36447	4.82667	0.20093	0.12612	0.36447	4.82292	0.09552	0.09076	0.36447	4.8202	0.04127	0.28694	0.36447	4.82645	0.29555	0.22383	0.28694
4.82687	0.19474	0.29532	0.35329	4.8277	0.24862	0.24862	0.35329	4.83333	0.19474	0.12095	0.35329	4.82958	0.09032	0.08803	0.35329	4.82687	0.03719	0.29532	0.35329	4.83312	0.2832	0.21353	0.29532
4.83353	0.18875	0.29887	0.34082	4.83437	0.24677	0.24677	0.34082	4.84	0.18875	0.11656	0.34082	4.83625	0.08632	0.0862	0.34082	4.83353	0.03414	0.29887	0.34082	4.83978	0.27046	0.20425	0.29887
4.8402	0.18355	0.29809	0.32772	4.84103	0.24342	0.24342	0.32772	4.84667	0.18355	0.11247	0.32772	4.84292	0.08398	0.08489	0.32772	4.8402	0.03231	0.29809	0.32772	4.84645	0.25789	0.1956	0.29809
4.84687	0.17982	0.29327	0.31438	4.8477	0.23917	0.23917	0.31438	4.85333	0.17982	0.10878	0.31438	4.84958	0.08319	0.08386	0.31438	4.84687	0.03152	0.29327	0.31438	4.85312	0.246	0.18785	0.29327
4.85353	0.17739	0.28434	0.30079	4.85437	0.2344	0.2344	0.30079	4.86	0.17739	0.10586	0.30079	4.85625	0.0834	0.08328	0.30079	4.85353	0.03128	0.28434	0.30079	4.85978	0.23497	0.18122	0.28434
4.8602	0.17559	0.27224	0.28751	4.86103	0.22931	0.22931	0.28751	4.86667	0.17559	0.10408	0.28751	4.86292	0.08418	0.08326	0.28751	4.8602	0.03129	0.27224	0.28751	4.86645	0.2251	0.17586	0.27224
4.86687	0.1743	0.25795	0.27517	4.8677	0.22374	0.22374	0.27517	4.87333	0.1743	0.10342	0.27517	4.86958	0.0853	0.08377	0.27517	4.86687	0.03119	0.25795	0.27517	4.87312	0.21639	0.17167	0.25795
4.87353	0.17364	0.24261	0.26429	4.87437	0.21801	0.21801	0.26429	4.88	0.17364	0.10342	0.26429	4.87625	0.08617	0.08437	0.26429	4.87353	0.03074	0.24261	0.26429	4.87978	0.20909	0.16819	0.24261
4.8802	0.17364	0.22653	0.25486	4.88103	0.21248	0.21248	0.25486	4.88667	0.17364	0.10385	0.25486	4.88292	0.08641	0.08497	0.25486	4.8802	0.02996	0.22653	0.25486	4.88645	0.2033	0.16572	0.22653
4.88687	0.17396	0.21029	0.24659	4.8877	0.20731	0.20731	0.24659	4.89333	0.17396	0.10428	0.24659	4.88958	0.08591	0.08575	0.24659	4.88687	0.02909	0.21029	0.24659	4.89312	0.19882	0.164	0.21029
4.89353	0.17421	0.1953	0.23959	4.89437	0.20295	0.20295	0.23959	4.9	0.17421	0.10485	0.23959	4.89625	0.08515	0.08645	0.23959	4.89353	0.02844	0.1953	0.23959	4.89978	0.19513	0.16293	0.1953
4.9002	0.17454	0.18279	0.234	4.90103	0.19991	0.19991	0.234	4.90667	0.17454	0.10525	0.234	4.90292	0.08488	0.08684	0.234	4.9002	0.02798	0.18279	0.234	4.90645	0.19195	0.16229	0.18279
4.90687	0.17535	0.1734	0.22979	4.9077	0.19869	0.19869	0.22979	4.91333	0.17535	0.1053	0.22979	4.90958	0.08513	0.08674	0.22979	4.90687	0.0279	0.1734	0.22979	4.91312	0.18951	0.16206	0.1734
4.91353	0.17694	0.16703	0.22629	4.91437	0.19914	0.19914	0.22629	4.92	0.17694	0.10531	0.22629	4.91625	0.08558	0.086	0.22629	4.91353	0.0282	0.16703	0.22629	4.91978	0.18761	0.1624	0.16703
4.9202	0.1787	0.16373	0.2229	4.92103	0.20076	0.20076	0.2229	4.92667	0.1787	0.10569	0.2229	4.92292	0.08567	0.08499	0.2229	4.9202	0.02924	0.16373	0.2229	4.92645	0.18619	0.16301	0.16373
4.92687	0.18016	0.16328	0.21954	4.9277	0.20308	0.20308	0.21954	4.93333	0.18016	0.10664	0.21954	4.92958	0.08562	0.08383	0.21954	4.92687	0.03102	0.16328	0.21954	4.93312	0.18506	0.16408	0.16328
4.93353	0.18138	0.16509	0.21657	4.93437	0.20567	0.20567	0.21657	4.94	0.18138	0.10748	0.21657	4.93625	0.08561	0.08295	0.21657	4.93353	0.03303	0.16509	0.21657	4.93978	0.1843	0.16557	0.16509
4.9402	0.18293	0.16851	0.21375	4.94103	0.20825	0.20825	0.21375	4.94667	0.18293	0.10777	0.21375	4.94292	0.08525	0.0823	0.21375	4.9402	0.03462	0.16851	0.21375	4.94645	0.18389	0.16712	0.16851
4.94687	0.18448	0.17312	0.21092	4.9477	0.21056	0.21056	0.21092	4.95333	0.18448	0.10759	0.21092	4.94958	0.08476	0.08173	0.21092	4.94687	0.03564	0.17312	0.21092	4.95312	0.18363	0.16853	0.17312
4.95353	0.18569	0.17849	0.20797	4.95437	0.21235	0.21235	0.20797	4.96	0.18569	0.10706	0.20797	4.95625	0.08432	0.08133	0.20797	4.95353	0.03642	0.17849	0.20797	4.95978	0.18368	0.16989	0.17849
4.9602	0.18659	0.18407	0.20572	4.96103	0.21332	0.21332	0.20572	4.96667	0.18659	0.10634	0.20572	4.96292	0.08424	0.08126	0.20572	4.9602	0.03712	0.18407	0.20572	4.96645	0.18367	0.17127	0.18407
4.96687	0.18731	0.18893	0.20427	4.9677	0.21335	0.21335	0.20427	4.97333	0.18731	0.1055	0.20427	4.96958	0.0842	0.08141	0.20427	4.96687	0.03782	0.18893	0.20427	4.97312	0.18358	0.17222	0.18893
4.97353	0.18752	0.19232	0.20316	4.97437	0.21248	0.21248	0.20316	4.98	0.18752	0.10468	0.20316	4.97625	0.08419	0.08138	0.20316	4.97353	0.03865	0.19232	0.20316	4.97978	0.18364	0.17251	0.19232
4.9802	0.18677	0.19379	0.20233	4.98103	0.21072	0.21072	0.20233	4.98667	0.18677	0.10408	0.20233	4.98292	0.08442	0.08127	0.20233	4.9802	0.03965	0.19379	0.20233	4.98645	0.18398	0.17256	0.19379
4.98687	0.1855	0.19313	0.20162	4.9877	0.20807	0.20807	0.20162	4.99333	0.1855	0.10342	0.20162	4.98958	0.08464	0.08129	0.20162	4.98687	0.04057	0.19313	0.20162	4.99312	0.18442	0.17261	0.19313
4.99353	0.18386	0.1903	0.20121	4.99437	0.20428	0.20428	0.20121	5	0.18386	0.10277	0.20121	4.99625	0.08471	0.0816	0.20121	4.99353	0.04111	0.1903	0.20121	4.99978	0.18451	0.17271	0.1903
5.0002	0.18204	0.18528	0.20026	5.00103	0.19955	0.19955	0.20026	5.00667	0.18204	0.10248	0.20026	5.00292	0.08455	0.08181	0.20026	5.0002	0.04094	0.18528	0.20026	5.00645	0.18457	0.17264	0.18528
5.00687	0.18018	0.17883	0.19857	5.0077	0.19423	0.19423	0.19857	5.01333	0.18018	0.10283	0.19857	5.00958	0.08421	0.08179	0.19857	5.00687	0.0398	0.17883	0.19857	5.01312	0.185	0.17267	0.17883
5.01353	0.17894	0.17148	0.19631	5.01437	0.18891	0.18891	0.19631	5.02	0.17894	0.10362	0.19631	5.01625	0.08356	0.08161	0.19631	5.01353	0.03807	0.17148	0.19631	5.01978	0.18568	0.17301	0.17148
5.0202	0.17834	0.16348	0.19371	5.02103	0.18383	0.18383	0.19371	5.02667	0.17834	0.10449	0.19371	5.02292	0.08265	0.08136	0.19371	5.0202	0.03631	0.16348	0.19371	5.02645	0.18612	0.17352	0.16348
5.02687	0.17775	0.15428	0.19101	5.0277	0.17904	0.17904	0.19101	5.03333	0.17775	0.10538	0.19101	5.02958	0.0818	0.08124	0.19101	5.02687	0.03497	0.15428	0.19101	5.03312	0.18603	0.17408	0.15428
5.03353	0.17688	0.14377	0.18816	5.03437	0.17493	0.17493	0.18816	5.04	0.17688	0.10633	0.18816	5.03625	0.0814	0.08112	0.18816	5.03353	0.03381	0.14377	0.18816	5.03978	0.18555	0.17445	0.14377
5.0402	0.17588	0.13264	0.1856	5.04103	0.17148	0.17148	0.1856	5.04667	0.17588	0.10692	0.1856	5.04292	0.08113	0.08081	0.1856	5.0402	0.03287	0.13264	0.1856	5.04645	0.18477	0.17501	0.13264
5.04687	0.17504	0.12178	0.18356	5.0477	0.1687	0.1687	0.18356	5.05333	0.17504	0.10679	0.18356	5.04958	0.08082	0.08014	0.18356	5.04687	0.03241	0.12178	0.18356	5.05312	0.18372	0.17557	0.12178
5.05353	0.17427	0.11209	0.18182	5.05437	0.16616	0.16616	0.18182	5.06	0.17427	0.1061	0.18182	5.05625	0.08032	0.07913	0.18182	5.05353	0.03235	0.11209	0.18182	5.05978	0.18243	0.17612	0.11209
5.0602	0.17361	0.10371	0.18007	5.06103	0.16388	0.16388	0.18007	5.06667	0.17361	0.10528	0.18007	5.06292	0.07964	0.07767	0.18007	5.0602	0.03242	0.10371	0.18007	5.06645	0.18124	0.17652	0.10371
5.06687	0.17295	0.0965	0.17807	5.0677	0.16209	0.16209	0.17807	5.07333	0.17295	0.10468	0.17807	5.06958	0.07848	0.07563	0.17807	5.06687	0.03217	0.0965	0.17807	5.07312	0.18043	0.17681	0.0965
5.07353	0.17239	0.0903	0.17618	5.07437	0.16098	0.16098	0.17618	5.08	0.17239	0.1042	0.17618	5.07625	0.07668	0.07328	0.17618	5.07353	0.03178	0.0903	0.17618	5.07978	0.17997	0.17708	0.0903
5.0802	0.17185	0.08483	0.1745	5.08103	0.16055	0.16055	0.1745	5.08667	0.17185	0.10374	0.1745	5.08292	0.0746	0.07106	0.1745	5.0802	0.0312	0.08483	0.1745	5.08645	0.17966	0.17725	0.08483
5.08687	0.17117	0.08002	0.17313	5.0877	0.16031	0.16031	0.17313	5.09333	0.17117	0.10356	0.17313	5.08958	0.07265	0.06935	0.17313	5.08687	0.03044	0.08002	0.17313	5.09312	0.17923	0.17777	0.08002
5.09353	0.17013	0.07556	0.17193	5.09437	0.16035	0.16035	0.17193	5.1	0.17013	0.10377	0.17193	5.09625	0.07118	0.06832	0.17193	5.09353	0.02967	0.07556	0.17193	5.09978	0.17866	0.17837	0.07556
5.1002	0.16899	0.07164	0.17101	5.10103	0.16069	0.16069	0.17101	5.10667	0.16899	0.10442	0.17101	5.10292	0.07027	0.06803	0.17101	5.1002	0.02904	0.07164	0.17101	5.10645	0.17799	0.1789	0.07164
5.10687	0.16849	0.06853	0.1706	5.1077	0.16101	0.16101	0.1706	5.11333	0.16849	0.10527	0.1706	5.10958	0.07024	0.06834	0.1706	5.10687	0.02864	0.06853	0.1706	5.11312	0.17736	0.17926	0.06853
5.11353	0.16855	0.06599	0.1708	5.11437	0.16129	0.16129	0.1708	5.12	0.16855	0.10586	0.1708	5.11625	0.07115	0.06898	0.1708	5.11353	0.02825	0.06599	0.1708	5.11978	0.17697	0.17989	0.06599
5.1202	0.1688	0.06373	0.17118	5.12103	0.16181	0.16181	0.17118	5.12667	0.1688	0.10598	0.17118	5.12292	0.07271	0.06986	0.17118	5.1202	0.02804	0.06373	0.17118	5.12645	0.17681	0.18109	0.06373
5.12687	0.16902	0.06165	0.17128	5.1277	0.16308	0.16308	0.17128	5.13333	0.16902	0.10578	0.17128	5.12958	0.07449	0.07097	0.17128	5.12687	0.02822	0.06165	0.17128	5.13312	0.1767	0.18239	0.06165
5.13353	0.16937	0.06016	0.17121	5.13437	0.1646	0.1646	0.17121	5.14	0.16937	0.10552	0.17121	5.13625	0.07591	0.07234	0.17121	5.13353	0.02864	0.06016	0.17121	5.13978	0.17644	0.18361	0.06016
5.1402	0.16969	0.05925	0.17113	5.14103	0.1658	0.1658	0.17113	5.14667	0.16969	0.10524	0.17113	5.14292	0.07651	0.07372	0.17113	5.1402	0.029	0.05925	0.17113	5.14645	0.17598	0.18495	0.05925
5.14687	0.16975	0.05857	0.1712	5.1477	0.16695	0.16695	0.1712	5.15333	0.16975	0.10478	0.1712	5.14958	0.0761	0.07509	0.1712	5.14687	0.02922	0.05857	0.1712	5.15312	0.1755	0.18664	0.05857
5.15353	0.16979	0.05813	0.17107	5.15437	0.16815	0.16815	0.17107	5.16	0.16979	0.10432	0.17107	5.15625	0.07468	0.07624	0.17107	5.15353	0.02979	0.05813	0.17107	5.15978	0.17532	0.18817	0.05813
5.1602	0.16992	0.05803	0.17098	5.16103	0.16925	0.16925	0.17098	5.16667	0.16992	0.10414	0.17098	5.16292	0.07264	0.07696	0.17098	5.1602	0.03054	0.05803	0.17098	5.16645	0.17537	0.1889	0.05803
5.16687	0.16993	0.05799	0.17107	5.1677	0.16979	0.16979	0.17107	5.17333	0.16993	0.10396	0.17107	5.16958	0.07035	0.07691	0.17107	5.16687	0.03108	0.05799	0.17107	5.17312	0.17559	0.18921	0.05799
5.17353	0.16969	0.05751	0.17136	5.17437	0.16999	0.16999	0.17136	5.18	0.16969	0.10385	0.17136	5.17625	0.06864	0.07623	0.17136	5.17353	0.03111	0.05751	0.17136	5.17978	0.17608	0.18984	0.05751
5.1802	0.16936	0.05663	0.17173	5.18103	0.17016	0.17016	0.17173	5.18667	0.16936	0.10375	0.17173	5.18292	0.06787	0.07547	0.17173	5.1802	0.03105	0.05663	0.17173	5.18645	0.17694	0.19068	0.05663
5.18687	0.16895	0.0561	0.17208	5.1877	0.17018	0.17018	0.17208	5.19333	0.16895	0.10391	0.17208	5.18958	0.0681	0.07471	0.17208	5.18687	0.03161	0.0561	0.17208	5.19312	0.17808	0.19126	0.0561
5.19353	0.16848	0.05617	0.17262	5.19437	0.16997	0.16997	0.17262	5.2	0.16848	0.10435	0.17262	5.19625	0.0691	0.07395	0.17262	5.19353	0.03254	0.05617	0.17262	5.19978	0.17895	0.19168	0.05617
5.2002	0.16819	0.05664	0.17335	5.20103	0.16953	0.16953	0.17335	5.20667	0.16819	0.10485	0.17335	5.20292	0.07051	0.07325	0.17335	5.2002	0.03365	0.05664	0.17335	5.20645	0.1794	0.19245	0.05664
5.20687	0.16842	0.05698	0.17438	5.2077	0.16923	0.16923	0.17438	5.21333	0.16842	0.10547	0.17438	5.20958	0.07185	0.07246	0.17438	5.20687	0.03463	0.05698	0.17438	5.21312	0.17965	0.19348	0.05698
5.21353	0.16917	0.05721	0.17571	5.21437	0.16908	0.16908	0.17571	5.22	0.16917	0.10563	0.17571	5.21625	0.07235	0.0715	0.17571	5.21353	0.03559	0.05721	0.17571	5.21978	0.17983	0.19404	0.05721
5.2202	0.16987	0.05719	0.17735	5.22103	0.1689	0.1689	0.17735	5.22667	0.16987	0.10529	0.17735	5.22292	0.07194	0.07043	0.17735	5.2202	0.03658	0.05719	0.17735	5.22645	0.18024	0.1942	0.05719
5.22687	0.17013	0.05682	0.17899	5.2277	0.16852	0.16852	0.17899	5.23333	0.17013	0.10472	0.17899	5.22958	0.07082	0.06941	0.17899	5.22687	0.0374	0.05682	0.17899	5.23312	0.18077	0.19439	0.05682
5.23353	0.17016	0.0562	0.18044	5.23437	0.16794	0.16794	0.18044	5.24	0.17016	0.10435	0.18044	5.23625	0.06961	0.06846	0.18044	5.23353	0.03799	0.0562	0.18044	5.23978	0.1816	0.19466	0.0562
5.2402	0.1701	0.05581	0.182	5.24103	0.16747	0.16747	0.182	5.24667	0.1701	0.10449	0.182	5.24292	0.0688	0.06751	0.182	5.2402	0.03821	0.05581	0.182	5.24645	0.18288	0.19477	0.05581
5.24687	0.17	0.05598	0.18383	5.2477	0.16708	0.16708	0.18383	5.25333	0.17	0.10517	0.18383	5.24958	0.0685	0.06721	0.18383	5.24687	0.03824	0.05598	0.18383	5.25312	0.18475	0.19457	0.05598
5.25353	0.16979	0.05622	0.18591	5.25437	0.16674	0.16674	0.18591	5.26	0.16979	0.10651	0.18591	5.25625	0.06862	0.06762	0.18591	5.25353	0.03847	0.05622	0.18591	5.25978	0.18683	0.19449	0.05622
5.2602	0.16956	0.05613	0.18806	5.26103	0.16653	0.16653	0.18806	5.26667	0.16956	0.10823	0.18806	5.26292	0.06884	0.0684	0.18806	5.2602	0.03922	0.05613	0.18806	5.26645	0.18875	0.1945	0.05613
5.26687	0.16934	0.05563	0.19023	5.2677	0.16647	0.16647	0.19023	5.27333	0.16934	0.11007	0.19023	5.26958	0.06922	0.06919	0.19023	5.26687	0.04025	0.05563	0.19023	5.27312	0.19037	0.19416	0.05563
5.27353	0.16882	0.05492	0.19246	5.27437	0.16636	0.16636	0.19246	5.28	0.16882	0.11171	0.19246	5.27625	0.0696	0.07018	0.19246	5.27353	0.04115	0.05492	0.19246	5.27978	0.19157	0.19339	0.05492
5.2802	0.16811	0.05373	0.19456	5.28103	0.16593	0.16593	0.19456	5.28667	0.16811	0.11304	0.19456	5.28292	0.06966	0.07133	0.19456	5.2802	0.04148	0.05373	0.19456	5.28645	0.1923	0.19252	0.05373
5.28687	0.16735	0.0519	0.19648	5.2877	0.16523	0.16523	0.19648	5.29333	0.16735	0.11393	0.19648	5.28958	0.06948	0.07224	0.19648	5.28687	0.04157	0.0519	0.19648	5.29312	0.19267	0.1916	0.0519
5.29353	0.16666	0.04985	0.19836	5.29437	0.16432	0.16432	0.19836	5.3	0.16666	0.1142	0.19836	5.29625	0.06946	0.07276	0.19836	5.29353	0.04186	0.04985	0.19836	5.29978	0.19313	0.19059	0.04985
5.3002	0.16618	0.04803	0.20029	5.30103	0.16343	0.16343	0.20029	5.30667	0.16618	0.11411	0.20029	5.30292	0.07016	0.07287	0.20029	5.3002	0.04226	0.04803	0.20029	5.30645	0.19368	0.18948	0.04803
5.30687	0.16584	0.04651	0.20216	5.3077	0.16276	0.16276	0.20216	5.31333	0.16584	0.11363	0.20216	5.30958	0.0714	0.0729	0.20216	5.30687	0.04257	0.04651	0.20216	5.31312	0.19416	0.18875	0.04651
5.31353	0.16592	0.04513	0.20385	5.31437	0.1624	0.1624	0.20385	5.32	0.16592	0.11294	0.20385	5.31625	0.07256	0.07289	0.20385	5.31353	0.04291	0.04513	0.20385	5.31978	0.19474	0.18852	0.04513
5.3202	0.16618	0.04411	0.20536	5.32103	0.16249	0.16249	0.20536	5.32667	0.16618	0.11206	0.20536	5.32292	0.07357	0.07284	0.20536	5.3202	0.04365	0.04411	0.20536	5.32645	0.19576	0.18843	0.04411
5.32687	0.16636	0.04386	0.20682	5.3277	0.16285	0.16285	0.20682	5.33333	0.16636	0.11121	0.20682	5.32958	0.07496	0.07281	0.20682	5.32687	0.04442	0.04386	0.20682	5.33312	0.19719	0.18834	0.04386
5.33353	0.16632	0.04424	0.2083	5.33437	0.16338	0.16338	0.2083	5.34	0.16632	0.11081	0.2083	5.33625	0.07716	0.07302	0.2083	5.33353	0.04461	0.04424	0.2083	5.33978	0.19849	0.18815	0.04424
5.3402	0.1661	0.04513	0.20997	5.34103	0.16364	0.16364	0.20997	5.34667	0.1661	0.11127	0.20997	5.34292	0.07979	0.07352	0.20997	5.3402	0.04407	0.04513	0.20997	5.34645	0.19934	0.18772	0.04513
5.34687	0.16602	0.04634	0.21218	5.3477	0.16377	0.16377	0.21218	5.35333	0.16602	0.11242	0.21218	5.34958	0.08274	0.07435	0.21218	5.34687	0.04316	0.04634	0.21218	5.35312	0.1999	0.18707	0.04634
5.35353	0.16601	0.04786	0.2147	5.35437	0.16414	0.16414	0.2147	5.36	0.16601	0.11404	0.2147	5.35625	0.08645	0.07547	0.2147	5.35353	0.04243	0.04786	0.2147	5.35978	0.20007	0.18617	0.04786
5.3602	0.1661	0.04936	0.21713	5.36103	0.16471	0.16471	0.21713	5.36667	0.1661	0.11589	0.21713	5.36292	0.09109	0.07733	0.21713	5.3602	0.04257	0.04936	0.21713	5.36645	0.1998	0.18524	0.04936
5.36687	0.16604	0.05043	0.2194	5.3677	0.16526	0.16526	0.2194	5.37333	0.16604	0.11797	0.2194	5.36958	0.09631	0.07995	0.2194	5.36687	0.04376	0.05043	0.2194	5.37312	0.19897	0.18416	0.05043
5.37353	0.16599	0.05108	0.22148	5.37437	0.16551	0.16551	0.22148	5.38	0.16599	0.11992	0.22148	5.37625	0.10193	0.08276	0.22148	5.37353	0.04542	0.05108	0.22148	5.37978	0.19799	0.18319	0.05108
5.3802	0.16622	0.05145	0.22341	5.38103	0.16586	0.16586	0.22341	5.38667	0.16622	0.12136	0.22341	5.38292	0.10773	0.08583	0.22341	5.3802	0.04696	0.05145	0.22341	5.38645	0.19737	0.18257	0.05145
5.38687	0.16703	0.05173	0.2248	5.3877	0.16632	0.16632	0.2248	5.39333	0.16703	0.12244	0.2248	5.38958	0.11329	0.0891	0.2248	5.38687	0.04829	0.05173	0.2248	5.39312	0.19713	0.18223	0.05173
5.39353	0.16834	0.05183	0.22601	5.39437	0.16664	0.16664	0.22601	5.4	0.16834	0.12334	0.22601	5.39625	0.11806	0.09231	0.22601	5.39353	0.04948	0.05183	0.22601	5.39978	0.19714	0.182	0.05183
5.4002	0.16979	0.05171	0.22735	5.40103	0.16679	0.16679	0.22735	5.40667	0.16979	0.12412	0.22735	5.40292	0.12145	0.09461	0.22735	5.4002	0.05024	0.05171	0.22735	5.40645	0.19682	0.18188	0.05171
5.40687	0.17142	0.05119	0.22905	5.4077	0.16708	0.16708	0.22905	5.41333	0.17142	0.12492	0.22905	5.40958	0.12291	0.0957	0.22905	5.40687	0.05047	0.05119	0.22905	5.41312	0.19633	0.18225	0.05119
5.41353	0.17331	0.05025	0.23094	5.41437	0.16765	0.16765	0.23094	5.42	0.17331	0.12601	0.23094	5.41625	0.12227	0.09637	0.23094	5.41353	0.05078	0.05025	0.23094	5.41978	0.1959	0.18285	0.05025
5.4202	0.17537	0.049	0.23284	5.42103	0.16826	0.16826	0.23284	5.42667	0.17537	0.12743	0.23284	5.42292	0.12037	0.09661	0.23284	5.4202	0.0516	0.049	0.23284	5.42645	0.19549	0.18331	0.049
5.42687	0.17712	0.04747	0.23498	5.4277	0.16882	0.16882	0.23498	5.43333	0.17712	0.12918	0.23498	5.42958	0.11791	0.09636	0.23498	5.42687	0.05259	0.04747	0.23498	5.43312	0.19506	0.18383	0.04747
5.43353	0.17803	0.04587	0.23726	5.43437	0.1692	0.1692	0.23726	5.44	0.17803	0.13098	0.23726	5.43625	0.11526	0.09567	0.23726	5.43353	0.05329	0.04587	0.23726	5.43978	0.19459	0.18464	0.04587
5.4402	0.17826	0.04418	0.23939	5.44103	0.16931	0.16931	0.23939	5.44667	0.17826	0.13264	0.23939	5.44292	0.11285	0.09517	0.23939	5.4402	0.05372	0.04418	0.23939	5.44645	0.19421	0.18572	0.04418
5.44687	0.17819	0.04305	0.24094	5.4477	0.16908	0.16908	0.24094	5.45333	0.17819	0.13385	0.24094	5.44958	0.11089	0.0954	0.24094	5.44687	0.05424	0.04305	0.24094	5.45312	0.19376	0.18656	0.04305
5.45353	0.17793	0.04276	0.24208	5.45437	0.16863	0.16863	0.24208	5.46	0.17793	0.13456	0.24208	5.45625	0.10905	0.09594	0.24208	5.45353	0.05484	0.04276	0.24208	5.45978	0.19308	0.18707	0.04276
5.4602	0.17728	0.04313	0.24287	5.46103	0.1683	0.1683	0.24287	5.46667	0.17728	0.13489	0.24287	5.46292	0.10668	0.09639	0.24287	5.4602	0.05554	0.04313	0.24287	5.46645	0.19213	0.18773	0.04313
5.46687	0.17619	0.044	0.24356	5.4677	0.16809	0.16809	0.24356	5.47333	0.17619	0.13478	0.24356	5.46958	0.10391	0.09631	0.24356	5.46687	0.05643	0.044	0.24356	5.47312	0.19085	0.18825	0.044
5.47353	0.17527	0.0454	0.24419	5.47437	0.168	0.168	0.24419	5.48	0.17527	0.13436	0.24419	5.47625	0.10075	0.0957	0.24419	5.47353	0.05732	0.0454	0.24419	5.47978	0.18948	0.18843	0.0454
5.4802	0.17469	0.04741	0.24486	5.48103	0.16797	0.16797	0.24486	5.48667	0.17469	0.13384	0.24486	5.48292	0.09745	0.09462	0.24486	5.4802	0.05797	0.04741	0.24486	5.48645	0.18849	0.18802	0.04741
5.48687	0.17429	0.0492	0.2451	5.4877	0.16814	0.16814	0.2451	5.49333	0.17429	0.13349	0.2451	5.48958	0.09425	0.09304	0.2451	5.48687	0.05831	0.0492	0.2451	5.49312	0.18798	0.18721	0.0492
5.49353	0.17358	0.05018	0.24467	5.49437	0.1687	0.1687	0.24467	5.5	0.17358	0.13332	0.24467	5.49625	0.09149	0.09096	0.24467	5.49353	0.05839	0.05018	0.24467	5.49978	0.18748	0.1863	0.05018
5.5002	0.17265	0.05034	0.24373	5.50103	0.16942	0.16942	0.24373	5.50667	0.17265	0.13308	0.24373	5.50292	0.08918	0.08871	0.24373	5.5002	0.05778	0.05034	0.24373	5.50645	0.18678	0.18536	0.05034
5.50687	0.17186	0.05011	0.24219	5.5077	0.16996	0.16996	0.24219	5.51333	0.17186	0.13255	0.24219	5.50958	0.0871	0.08691	0.24219	5.50687	0.05648	0.05011	0.24219	5.51312	0.18584	0.18467	0.05011
5.51353	0.17124	0.04942	0.2398	5.51437	0.17031	0.17031	0.2398	5.52	0.17124	0.13175	0.2398	5.51625	0.08578	0.0862	0.2398	5.51353	0.05545	0.04942	0.2398	5.51978	0.18468	0.18413	0.04942
5.5202	0.17066	0.0486	0.23663	5.52103	0.17069	0.17069	0.23663	5.52667	0.17066	0.13082	0.23663	5.52292	0.0853	0.08673	0.23663	5.5202	0.05554	0.0486	0.23663	5.52645	0.18331	0.1836	0.0486
5.52687	0.16984	0.0482	0.23345	5.5277	0.17127	0.17127	0.23345	5.53333	0.16984	0.12977	0.23345	5.52958	0.08544	0.08801	0.23345	5.52687	0.05648	0.0482	0.23345	5.53312	0.18191	0.18316	0.0482
5.53353	0.169	0.04843	0.23061	5.53437	0.17188	0.17188	0.23061	5.54	0.169	0.12869	0.23061	5.53625	0.0858	0.08929	0.23061	5.53353	0.05765	0.04843	0.23061	5.53978	0.18083	0.18277	0.04843
5.5402	0.16844	0.04881	0.22797	5.54103	0.17256	0.17256	0.22797	5.54667	0.16844	0.12776	0.22797	5.54292	0.08614	0.09026	0.22797	5.5402	0.05877	0.04881	0.22797	5.54645	0.18007	0.1822	0.04881
5.54687	0.16806	0.04893	0.22525	5.5477	0.17337	0.17337	0.22525	5.55333	0.16806	0.12716	0.22525	5.54958	0.08653	0.09077	0.22525	5.54687	0.05987	0.04893	0.22525	5.55312	0.17949	0.18146	0.04893
5.55353	0.16802	0.0491	0.2225	5.55437	0.17406	0.17406	0.2225	5.56	0.16802	0.12675	0.2225	5.55625	0.08684	0.09074	0.2225	5.55353	0.06061	0.0491	0.2225	5.55978	0.17875	0.1807	0.0491
5.5602	0.16813	0.04958	0.21997	5.56103	0.17457	0.17457	0.21997	5.56667	0.16813	0.12664	0.21997	5.56292	0.08686	0.0897	0.21997	5.5602	0.06046	0.04958	0.21997	5.56645	0.17761	0.18042	0.04958
5.56687	0.16841	0.05002	0.2175	5.5677	0.17469	0.17469	0.2175	5.57333	0.16841	0.12676	0.2175	5.56958	0.08653	0.08824	0.2175	5.56687	0.05972	0.05002	0.2175	5.57312	0.17607	0.18056	0.05002
5.57353	0.16852	0.05014	0.21495	5.57437	0.17466	0.17466	0.21495	5.58	0.16852	0.12673	0.21495	5.57625	0.08605	0.0869	0.21495	5.57353	0.05887	0.05014	0.21495	5.57978	0.17418	0.18083	0.05014
5.5802	0.1684	0.0503	0.2122	5.58103	0.17451	0.17451	0.2122	5.58667	0.1684	0.12646	0.2122	5.58292	0.08579	0.08582	0.2122	5.5802	0.05872	0.0503	0.2122	5.58645	0.17221	0.18113	0.0503
5.58687	0.16799	0.05105	0.20947	5.5877	0.17449	0.17449	0.20947	5.59333	0.16799	0.12625	0.20947	5.58958	0.08588	0.08506	0.20947	5.58687	0.05905	0.05105	0.20947	5.59312	0.17058	0.18127	0.05105
5.59353	0.1669	0.05208	0.20678	5.59437	0.17463	0.17463	0.20678	5.6	0.1669	0.12607	0.20678	5.59625	0.08605	0.08456	0.20678	5.59353	0.05939	0.05208	0.20678	5.59978	0.16949	0.18102	0.05208
5.6002	0.1654	0.05268	0.20416	5.60103	0.17497	0.17497	0.20416	5.60667	0.1654	0.1256	0.20416	5.60292	0.08599	0.08472	0.20416	5.6002	0.05959	0.05268	0.20416	5.60645	0.16873	0.18016	0.05268
5.60687	0.16381	0.05272	0.20194	5.6077	0.17563	0.17563	0.20194	5.61333	0.16381	0.12479	0.20194	5.60958	0.0856	0.08506	0.20194	5.60687	0.05959	0.05272	0.20194	5.61312	0.16804	0.17875	0.05272
5.61353	0.16261	0.053	0.20012	5.61437	0.17644	0.17644	0.20012	5.62	0.16261	0.12406	0.20012	5.61625	0.08535	0.08558	0.20012	5.61353	0.05963	0.053	0.20012	5.61978	0.16747	0.17738	0.053
5.6202	0.16167	0.05409	0.19864	5.62103	0.17729	0.17729	0.19864	5.62667	0.16167	0.12355	0.19864	5.62292	0.08582	0.08626	0.19864	5.6202	0.05956	0.05409	0.19864	5.62645	0.16704	0.17623	0.05409
5.62687	0.16089	0.05537	0.19723	5.6277	0.17812	0.17812	0.19723	5.63333	0.16089	0.12299	0.19723	5.62958	0.08681	0.08689	0.19723	5.62687	0.05922	0.05537	0.19723	5.63312	0.16637	0.17523	0.05537
5.63353	0.16023	0.05634	0.19616	5.63437	0.17917	0.17917	0.19616	5.64	0.16023	0.12261	0.19616	5.63625	0.08773	0.08737	0.19616	5.63353	0.05849	0.05634	0.19616	5.63978	0.1655	0.17448	0.05634
5.6402	0.15977	0.05715	0.19518	5.64103	0.18032	0.18032	0.19518	5.64667	0.15977	0.12253	0.19518	5.64292	0.08834	0.08762	0.19518	5.6402	0.0576	0.05715	0.19518	5.64645	0.16484	0.17415	0.05715
5.64687	0.15929	0.05878	0.1938	5.6477	0.18132	0.18132	0.1938	5.65333	0.15929	0.12259	0.1938	5.64958	0.08918	0.08804	0.1938	5.64687	0.05715	0.05878	0.1938	5.65312	0.16455	0.17422	0.05878
5.65353	0.15875	0.06069	0.19225	5.65437	0.18225	0.18225	0.19225	5.66	0.15875	0.12237	0.19225	5.65625	0.09041	0.08879	0.19225	5.65353	0.05735	0.06069	0.19225	5.65978	0.16446	0.17411	0.06069
5.6602	0.15808	0.06219	0.1907	5.66103	0.18328	0.18328	0.1907	5.66667	0.15808	0.12178	0.1907	5.66292	0.09147	0.08956	0.1907	5.6602	0.05792	0.06219	0.1907	5.66645	0.16395	0.17373	0.06219
5.66687	0.15724	0.063	0.18956	5.6677	0.18437	0.18437	0.18956	5.67333	0.15724	0.1211	0.18956	5.66958	0.09172	0.09011	0.18956	5.66687	0.0589	0.063	0.18956	5.67312	0.16325	0.17349	0.063
5.67353	0.15639	0.06392	0.18844	5.67437	0.18525	0.18525	0.18844	5.68	0.15639	0.12056	0.18844	5.67625	0.09129	0.08995	0.18844	5.67353	0.06022	0.06392	0.18844	5.67978	0.16251	0.17358	0.06392
5.6802	0.15539	0.06538	0.18728	5.68103	0.18602	0.18602	0.18728	5.68667	0.15539	0.12034	0.18728	5.68292	0.09058	0.08932	0.18728	5.6802	0.06138	0.06538	0.18728	5.68645	0.16171	0.1734	0.06538
5.68687	0.15464	0.06688	0.18629	5.6877	0.18686	0.18686	0.18629	5.69333	0.15464	0.12069	0.18629	5.68958	0.08959	0.08845	0.18629	5.68687	0.0619	0.06688	0.18629	5.69312	0.16056	0.173	0.06688
5.69353	0.15415	0.0682	0.1854	5.69437	0.18773	0.18773	0.1854	5.7	0.15415	0.12153	0.1854	5.69625	0.08825	0.08728	0.1854	5.69353	0.06191	0.0682	0.1854	5.69978	0.15901	0.17276	0.0682
5.7002	0.15368	0.06919	0.18473	5.70103	0.18813	0.18813	0.18473	5.70667	0.15368	0.1229	0.18473	5.70292	0.08687	0.08622	0.18473	5.7002	0.06202	0.06919	0.18473	5.70645	0.15774	0.17273	0.06919
5.70687	0.15313	0.07001	0.18413	5.7077	0.18786	0.18786	0.18413	5.71333	0.15313	0.12473	0.18413	5.70958	0.08585	0.0856	0.18413	5.70687	0.06238	0.07001	0.18413	5.71312	0.15716	0.17237	0.07001
5.71353	0.15245	0.07057	0.18352	5.71437	0.18719	0.18719	0.18352	5.72	0.15245	0.12689	0.18352	5.71625	0.08512	0.08575	0.18352	5.71353	0.06286	0.07057	0.18352	5.71978	0.15697	0.17165	0.07057
5.7202	0.15213	0.07041	0.18321	5.72103	0.18628	0.18628	0.18321	5.72667	0.15213	0.1289	0.18321	5.72292	0.08468	0.08591	0.18321	5.7202	0.06358	0.07041	0.18321	5.72645	0.15691	0.17126	0.07041
5.72687	0.15181	0.06917	0.18342	5.7277	0.18488	0.18488	0.18342	5.73333	0.15181	0.13042	0.18342	5.72958	0.08472	0.08573	0.18342	5.72687	0.06445	0.06917	0.18342	5.73312	0.15702	0.1714	0.06917
5.73353	0.15151	0.06706	0.18422	5.73437	0.18284	0.18284	0.18422	5.74	0.15151	0.13179	0.18422	5.73625	0.08543	0.08575	0.18422	5.73353	0.06524	0.06706	0.18422	5.73978	0.15734	0.17191	0.06706
5.7402	0.15131	0.06514	0.18519	5.74103	0.1807	0.1807	0.18519	5.74667	0.15131	0.13334	0.18519	5.74292	0.08663	0.08657	0.18519	5.7402	0.06552	0.06514	0.18519	5.74645	0.15761	0.17265	0.06514
5.74687	0.1512	0.06394	0.18615	5.7477	0.17908	0.17908	0.18615	5.75333	0.1512	0.1348	0.18615	5.74958	0.08819	0.08833	0.18615	5.74687	0.06539	0.06394	0.18615	5.75312	0.15755	0.17344	0.06394
5.75353	0.15121	0.06293	0.18734	5.75437	0.17782	0.17782	0.18734	5.76	0.15121	0.13563	0.18734	5.75625	0.09032	0.09037	0.18734	5.75353	0.06544	0.06293	0.18734	5.75978	0.15736	0.17399	0.06293
5.7602	0.15086	0.06165	0.18875	5.76103	0.17667	0.17667	0.18875	5.76667	0.15086	0.13591	0.18875	5.76292	0.09319	0.09248	0.18875	5.7602	0.06606	0.06165	0.18875	5.76645	0.15721	0.17417	0.06165
5.76687	0.15039	0.06032	0.19007	5.7677	0.17578	0.17578	0.19007	5.77333	0.15039	0.13597	0.19007	5.76958	0.09616	0.09418	0.19007	5.76687	0.06682	0.06032	0.19007	5.77312	0.15724	0.17413	0.06032
5.77353	0.15008	0.0594	0.19114	5.77437	0.17537	0.17537	0.19114	5.78	0.15008	0.1358	0.19114	5.77625	0.09837	0.09514	0.19114	5.77353	0.06713	0.0594	0.19114	5.77978	0.15754	0.17372	0.0594
5.7802	0.15019	0.05841	0.19208	5.78103	0.1755	0.1755	0.19208	5.78667	0.15019	0.13512	0.19208	5.78292	0.09986	0.09517	0.19208	5.7802	0.0671	0.05841	0.19208	5.78645	0.15812	0.1731	0.05841
5.78687	0.1507	0.057	0.19328	5.7877	0.17577	0.17577	0.19328	5.79333	0.1507	0.13396	0.19328	5.78958	0.10111	0.09464	0.19328	5.78687	0.06722	0.057	0.19328	5.79312	0.15862	0.1727	0.057
5.79353	0.15125	0.05544	0.1948	5.79437	0.17582	0.17582	0.1948	5.8	0.15125	0.13285	0.1948	5.79625	0.10256	0.0947	0.1948	5.79353	0.06767	0.05544	0.1948	5.79978	0.15911	0.17292	0.05544
5.8002	0.15181	0.05446	0.1967	5.80103	0.17548	0.17548	0.1967	5.80667	0.15181	0.13236	0.1967	5.80292	0.10394	0.09573	0.1967	5.8002	0.06793	0.05446	0.1967	5.80645	0.15954	0.17345	0.05446
5.80687	0.15233	0.05422	0.19893	5.8077	0.17493	0.17493	0.19893	5.81333	0.15233	0.13253	0.19893	5.80958	0.10562	0.09745	0.19893	5.80687	0.0679	0.05422	0.19893	5.81312	0.15991	0.17378	0.05422
5.81353	0.15264	0.05422	0.20158	5.81437	0.1744	0.1744	0.20158	5.82	0.15264	0.13294	0.20158	5.81625	0.10787	0.09955	0.20158	5.81353	0.06812	0.05422	0.20158	5.81978	0.16001	0.17407	0.05422
5.8202	0.1526	0.05408	0.20465	5.82103	0.17378	0.17378	0.20465	5.82667	0.1526	0.1334	0.20465	5.82292	0.1099	0.10179	0.20465	5.8202	0.06913	0.05408	0.20465	5.82645	0.15972	0.17419	0.05408
5.82687	0.15231	0.05385	0.20767	5.8277	0.17297	0.17297	0.20767	5.83333	0.15231	0.13391	0.20767	5.82958	0.11104	0.10387	0.20767	5.82687	0.07066	0.05385	0.20767	5.83312	0.15942	0.17416	0.05385
5.83353	0.15187	0.05365	0.21063	5.83437	0.17257	0.17257	0.21063	5.84	0.15187	0.1346	0.21063	5.83625	0.11104	0.1053	0.21063	5.83353	0.07182	0.05365	0.21063	5.83978	0.15927	0.17389	0.05365
5.8402	0.15154	0.05328	0.21362	5.84103	0.17301	0.17301	0.21362	5.84667	0.15154	0.13521	0.21362	5.84292	0.1103	0.10617	0.21362	5.8402	0.07256	0.05328	0.21362	5.84645	0.15955	0.17361	0.05328
5.84687	0.15133	0.05255	0.21702	5.8477	0.17412	0.17412	0.21702	5.85333	0.15133	0.13556	0.21702	5.84958	0.10913	0.1073	0.21702	5.84687	0.0736	0.05255	0.21702	5.85312	0.16018	0.17351	0.05255
5.85353	0.15124	0.05208	0.22093	5.85437	0.17527	0.17527	0.22093	5.86	0.15124	0.13565	0.22093	5.85625	0.10828	0.1092	0.22093	5.85353	0.07504	0.05208	0.22093	5.85978	0.1612	0.17339	0.05208
5.8602	0.15093	0.05199	0.22525	5.86103	0.17604	0.17604	0.22525	5.86667	0.15093	0.13544	0.22525	5.86292	0.10911	0.1122	0.22525	5.8602	0.07582	0.05199	0.22525	5.86645	0.16245	0.1734	0.05199
5.86687	0.15029	0.05201	0.22996	5.8677	0.17634	0.17634	0.22996	5.87333	0.15029	0.13496	0.22996	5.86958	0.11234	0.1168	0.22996	5.86687	0.07555	0.05201	0.22996	5.87312	0.16364	0.17368	0.05201
5.87353	0.1496	0.05183	0.23465	5.87437	0.17615	0.17615	0.23465	5.88	0.1496	0.1342	0.23465	5.87625	0.11817	0.12375	0.23465	5.87353	0.07498	0.05183	0.23465	5.87978	0.16438	0.1742	0.05183
5.8802	0.14921	0.05188	0.23893	5.88103	0.17554	0.17554	0.23893	5.88667	0.14921	0.13322	0.23893	5.88292	0.12666	0.1343	0.23893	5.8802	0.07471	0.05188	0.23893	5.88645	0.16456	0.1748	0.05188
5.88687	0.14909	0.0525	0.24237	5.8877	0.17457	0.17457	0.24237	5.89333	0.14909	0.13193	0.24237	5.88958	0.13793	0.14944	0.24237	5.88687	0.07432	0.0525	0.24237	5.89312	0.16447	0.17551	0.0525
5.89353	0.14918	0.05297	0.24508	5.89437	0.17371	0.17371	0.24508	5.9	0.14918	0.13035	0.24508	5.89625	0.15211	0.17019	0.24508	5.89353	0.07354	0.05297	0.24508	5.89978	0.16427	0.17655	0.05297
5.9002	0.14956	0.05317	0.24708	5.90103	0.17311	0.17311	0.24708	5.90667	0.14956	0.12868	0.24708	5.90292	0.16965	0.19738	0.24708	5.9002	0.07274	0.05317	0.24708	5.90645	0.16411	0.17799	0.05317
5.90687	0.15056	0.05346	0.24831	5.9077	0.17287	0.17287	0.24831	5.91333	0.15056	0.12757	0.24831	5.90958	0.19121	0.23176	0.24831	5.90687	0.07222	0.05346	0.24831	5.91312	0.16429	0.17981	0.05346
5.91353	0.15257	0.05413	0.24874	5.91437	0.17271	0.17271	0.24874	5.92	0.15257	0.12714	0.24874	5.91625	0.21778	0.27389	0.24874	5.91353	0.072	0.05413	0.24874	5.91978	0.16513	0.18219	0.05413
5.9202	0.15583	0.05449	0.24857	5.92103	0.17249	0.17249	0.24857	5.92667	0.15583	0.12752	0.24857	5.92292	0.25024	0.3241	0.24857	5.9202	0.07226	0.05449	0.24857	5.92645	0.16636	0.1852	0.05449
5.92687	0.16053	0.05428	0.24823	5.9277	0.17264	0.17264	0.24823	5.93333	0.16053	0.12886	0.24823	5.92958	0.28941	0.38253	0.24823	5.92687	0.07299	0.05428	0.24823	5.93312	0.1676	0.18895	0.05428
5.93353	0.16678	0.05408	0.24737	5.93437	0.17305	0.17305	0.24737	5.94	0.16678	0.13164	0.24737	5.93625	0.33557	0.44934	0.24737	5.93353	0.07386	0.05408	0.24737	5.93978	0.16882	0.19378	0.05408
5.9402	0.17476	0.05458	0.24588	5.94103	0.17336	0.17336	0.24588	5.94667	0.17476	0.13632	0.24588	5.94292	0.38778	0.52387	0.24588	5.9402	0.07496	0.05458	0.24588	5.94645	0.17035	0.20004	0.05458
5.94687	0.18453	0.05528	0.24416	5.9477	0.17341	0.17341	0.24416	5.95333	0.18453	0.14273	0.24416	5.94958	0.445	0.60461	0.24416	5.94687	0.07661	0.05528	0.24416	5.95312	0.17229	0.20793	0.05528
5.95353	0.19603	0.05589	0.2432	5.95437	0.17336	0.17336	0.2432	5.96	0.19603	0.1511	0.2432	5.95625	0.50615	0.68963	0.2432	5.95353	0.07939	0.05589	0.2432	5.95978	0.1746	0.21732	0.05589
5.9602	0.20918	0.05658	0.24372	5.96103	0.17342	0.17342	0.24372	5.96667	0.20918	0.16145	0.24372	5.96292	0.5699	0.77707	0.24372	5.9602	0.08327	0.05658	0.24372	5.96645	0.17769	0.22871	0.05658
5.96687	0.22383	0.0577	0.24588	5.9677	0.17322	0.17322	0.24588	5.97333	0.22383	0.17414	0.24588	5.96958	0.63406	0.86498	0.24588	5.96687	0.08811	0.0577	0.24588	5.97312	0.18187	0.24255	0.0577
5.97353	0.23977	0.05918	0.25012	5.97437	0.17259	0.17259	0.25012	5.98	0.23977	0.18895	0.25012	5.97625	0.69637	0.95029	0.25012	5.97353	0.094	0.05918	0.25012	5.97978	0.18749	0.25892	0.05918
5.9802	0.25696	0.06027	0.25715	5.98103	0.1718	0.1718	0.25715	5.98667	0.25696	0.20544	0.25715	5.98292	0.75491	1.02985	0.25715	5.9802	0.10119	0.06027	0.25715	5.98645	0.19489	0.27726	0.06027
5.98687	0.27533	0.06108	0.26766	5.9877	0.17101	0.17101	0.26766	5.99333	0.27533	0.22308	0.26766	5.98958	0.80763	1.10037	0.26766	5.98687	0.11007	0.06108	0.26766	5.99312	0.20428	0.29696	0.06108
5.99353	0.29418	0.06184	0.28185	5.99437	0.17045	0.17045	0.28185	6	0.29418	0.24092	0.28185	5.99625	0.85198	1.15925	0.28185	5.99353	0.11972	0.06184	0.28185	5.99978	0.21566	0.31798	0.06184
6.0002	0.31256	0.06308	0.2997	6.00103	0.16997	0.16997	0.2997	6.00667	0.31256	0.25837	0.2997	6.00292	0.88546	1.20369	0.2997	6.0002	0.12906	0.06308	0.2997	6.00645	0.22896	0.34006	0.06308
6.00687	0.32964	0.06475	0.32149	6.0077	0.16946	0.16946	0.32149	6.01333	0.32964	0.27475	0.32149	6.00958	0.90677	1.2313	0.32149	6.00687	0.13804	0.06475	0.32149	6.01312	0.24422	0.36281	0.06475
6.01353	0.34499	0.06626	0.34734	6.01437	0.16909	0.16909	0.34734	6.02	0.34499	0.28947	0.34734	6.01625	0.91522	1.24076	0.34734	6.01353	0.14734	0.06626	0.34734	6.01978	0.26124	0.38528	0.06626
6.0202	0.35802	0.06732	0.37692	6.02103	0.16919	0.16919	0.37692	6.02667	0.35802	0.30183	0.37692	6.02292	0.9109	1.23215	0.37692	6.0202	0.15691	0.06732	0.37692	6.02645	0.27958	0.40654	0.06732
6.02687	0.36809	0.06827	0.40958	6.0277	0.17006	0.17006	0.40958	6.03333	0.36809	0.31107	0.40958	6.02958	0.89458	1.20691	0.40958	6.02687	0.16556	0.06827	0.40958	6.03312	0.29881	0.4257	0.06827
6.03353	0.3747	0.0698	0.44451	6.03437	0.17154	0.17154	0.44451	6.04	0.3747	0.31716	0.44451	6.03625	0.8677	1.16687	0.44451	6.03353	0.17282	0.0698	0.44451	6.03978	0.31856	0.44184	0.0698
6.0402	0.37746	0.07181	0.48102	6.04103	0.17311	0.17311	0.48102	6.04667	0.37746	0.31997	0.48102	6.04292	0.832	1.11427	0.48102	6.0402	0.17902	0.07181	0.48102	6.04645	0.33835	0.4542	0.07181
6.04687	0.37654	0.07372	0.51791	6.0477	0.17478	0.17478	0.51791	6.05333	0.37654	0.31926	0.51791	6.04958	0.78887	1.05152	0.51791	6.04687	0.1842	0.07372	0.51791	6.05312	0.35775	0.46211	0.07372
6.05353	0.37207	0.07567	0.55363	6.05437	0.17691	0.17691	0.55363	6.06	0.37207	0.3147	0.55363	6.05625	0.73987	0.981	0.55363	6.05353	0.18747	0.07567	0.55363	6.05978	0.37614	0.46521	0.07567
6.0602	0.36432	0.07831	0.58673	6.06103	0.17963	0.17963	0.58673	6.06667	0.36432	0.30668	0.58673	6.06292	0.68714	0.90525	0.58673	6.0602	0.18787	0.07831	0.58673	6.06645	0.39267	0.46388	0.07831
6.06687	0.35372	0.08185	0.61603	6.0677	0.1825	0.1825	0.61603	6.07333	0.35372	0.29624	0.61603	6.06958	0.63269	0.8268	0.61603	6.06687	0.18569	0.08185	0.61603	6.07312	0.40662	0.45867	0.08185
6.07353	0.34081	0.0856	0.6406	6.07437	0.18499	0.18499	0.6406	6.08	0.34081	0.28387	0.6406	6.07625	0.57794	0.748	0.6406	6.07353	0.18176	0.0856	0.6406	6.07978	0.41744	0.44985	0.0856
6.0802	0.3264	0.08919	0.65897	6.08103	0.18733	0.18733	0.65897	6.08667	0.3264	0.26989	0.65897	6.08292	0.52412	0.67115	0.65897	6.0802	0.1763	0.08919	0.65897	6.08645	0.42479	0.43763	0.08919
6.08687	0.31071	0.09278	0.66984	6.0877	0.18957	0.18957	0.66984	6.09333	0.31071	0.25468	0.66984	6.08958	0.47265	0.59814	0.66984	6.08687	0.16911	0.09278	0.66984	6.09312	0.42831	0.42248	0.09278
6.09353	0.29427	0.09651	0.67295	6.09437	0.19132	0.19132	0.67295	6.1	0.29427	0.23926	0.67295	6.09625	0.42485	0.53076	0.67295	6.09353	0.16046	0.09651	0.67295	6.09978	0.42775	0.40545	0.09651
6.1002	0.27767	0.1005	0.66862	6.10103	0.19222	0.19222	0.66862	6.10667	0.27767	0.22408	0.66862	6.10292	0.38075	0.46992	0.66862	6.1002	0.15131	0.1005	0.66862	6.10645	0.42319	0.38704	0.1005
6.10687	0.2612	0.10449	0.65758	6.1077	0.19258	0.19258	0.65758	6.11333	0.2612	0.20926	0.65758	6.10958	0.34018	0.41591	0.65758	6.10687	0.14217	0.10449	0.65758	6.11312	0.41484	0.3676	0.10449
6.11353	0.24555	0.10816	0.64022	6.11437	0.19267	0.19267	0.64022	6.12	0.24555	0.19507	0.64022	6.11625	0.30315	0.36848	0.64022	6.11353	0.13296	0.10816	0.64022	6.11978	0.40323	0.34786	0.10816
6.1202	0.23099	0.11086	0.61734	6.12103	0.19273	0.19273	0.61734	6.12667	0.23099	0.18203	0.61734	6.12292	0.27035	0.32689	0.61734	6.1202	0.1237	0.11086	0.61734	6.12645	0.38894	0.32851	0.11086
6.12687	0.21812	0.11265	0.59021	6.1277	0.19266	0.19266	0.59021	6.13333	0.21812	0.17046	0.59021	6.12958	0.24154	0.29018	0.59021	6.12687	0.11497	0.11265	0.59021	6.13312	0.37277	0.31009	0.11265
6.13353	0.20675	0.11428	0.56013	6.13437	0.19252	0.19252	0.56013	6.14	0.20675	0.16036	0.56013	6.13625	0.2161	0.25734	0.56013	6.13353	0.10682	0.11428	0.56013	6.13978	0.35539	0.29264	0.11428
6.1402	0.1965	0.11601	0.52834	6.14103	0.19215	0.19215	0.52834	6.14667	0.1965	0.15184	0.52834	6.14292	0.19368	0.2281	0.52834	6.1402	0.099	0.11601	0.52834	6.14645	0.33758	0.27655	0.11601
6.14687	0.18748	0.11716	0.49539	6.1477	0.19167	0.19167	0.49539	6.15333	0.18748	0.14479	0.49539	6.14958	0.17404	0.20267	0.49539	6.14687	0.09127	0.11716	0.49539	6.15312	0.31992	0.26224	0.11716
6.15353	0.17983	0.11709	0.46223	6.15437	0.19174	0.19174	0.46223	6.16	0.17983	0.13885	0.46223	6.15625	0.15717	0.18115	0.46223	6.15353	0.08409	0.11709	0.46223	6.15978	0.30296	0.24987	0.11709
6.1602	0.17349	0.11641	0.43029	6.16103	0.19255	0.19255	0.43029	6.16667	0.17349	0.13362	0.43029	6.16292	0.14263	0.163	0.43029	6.1602	0.07793	0.11641	0.43029	6.16645	0.28689	0.23929	0.11641
6.16687	0.16776	0.11592	0.40081	6.1677	0.19412	0.19412	0.40081	6.17333	0.16776	0.1292	0.40081	6.16958	0.13044	0.14777	0.40081	6.16687	0.07273	0.11592	0.40081	6.17312	0.27163	0.23019	0.11592
6.17353	0.16254	0.11563	0.37409	6.17437	0.19683	0.19683	0.37409	6.18	0.16254	0.12529	0.37409	6.17625	0.1206	0.13548	0.37409	6.17353	0.06839	0.11563	0.37409	6.17978	0.25763	0.22249	0.11563
6.1802	0.15818	0.11497	0.34986	6.18103	0.20127	0.20127	0.34986	6.18667	0.15818	0.12144	0.34986	6.18292	0.11286	0.12586	0.34986	6.1802	0.06469	0.11497	0.34986	6.18645	0.24512	0.21598	0.11497
6.18687	0.1546	0.11441	0.32812	6.1877	0.20785	0.20785	0.32812	6.19333	0.1546	0.11757	0.32812	6.18958	0.10704	0.11788	0.32812	6.18687	0.06163	0.11441	0.32812	6.19312	0.23445	0.21064	0.11441
6.19353	0.15116	0.11525	0.30906	6.19437	0.21627	0.21627	0.30906	6.2	0.15116	0.11393	0.30906	6.19625	0.10281	0.11089	0.30906	6.19353	0.05868	0.11525	0.30906	6.19978	0.22551	0.20605	0.11525
6.2002	0.14763	0.11832	0.29249	6.20103	0.22659	0.22659	0.29249	6.20667	0.14763	0.11072	0.29249	6.20292	0.09985	0.1049	0.29249	6.2002	0.05563	0.11832	0.29249	6.20645	0.21813	0.2022	0.11832
6.20687	0.14447	0.12375	0.27822	6.2077	0.23931	0.23931	0.27822	6.21333	0.14447	0.10753	0.27822	6.20958	0.09782	0.10018	0.27822	6.20687	0.05291	0.12375	0.27822	6.21312	0.21186	0.19901	0.12375
6.21353	0.14178	0.13136	0.26603	6.21437	0.25461	0.25461	0.26603	6.22	0.14178	0.10445	0.26603	6.21625	0.09628	0.09613	0.26603	6.21353	0.05116	0.13136	0.26603	6.21978	0.20617	0.19634	0.13136
6.2202	0.13939	0.14155	0.25593	6.22103	0.27253	0.27253	0.25593	6.22667	0.13939	0.10168	0.25593	6.22292	0.09483	0.09226	0.25593	6.2202	0.05031	0.14155	0.25593	6.22645	0.20112	0.19414	0.14155
6.22687	0.13709	0.15471	0.24774	6.2277	0.29271	0.29271	0.24774	6.23333	0.13709	0.09947	0.24774	6.22958	0.09339	0.08862	0.24774	6.22687	0.04963	0.15471	0.24774	6.23312	0.19672	0.19231	0.15471
6.23353	0.13476	0.17121	0.2414	6.23437	0.31505	0.31505	0.2414	6.24	0.13476	0.09786	0.2414	6.23625	0.09231	0.08554	0.2414	6.23353	0.04897	0.17121	0.2414	6.23978	0.19276	0.19096	0.17121
6.2402	0.1326	0.19104	0.23641	6.24103	0.33908	0.33908	0.23641	6.24667	0.1326	0.0966	0.23641	6.24292	0.09163	0.08323	0.23641	6.2402	0.04841	0.19104	0.23641	6.24645	0.18908	0.18993	0.19104
6.24687	0.13071	0.21385	0.23236	6.2477	0.36407	0.36407	0.23236	6.25333	0.13071	0.09568	0.23236	6.24958	0.09097	0.08159	0.23236	6.24687	0.04742	0.21385	0.23236	6.25312	0.18588	0.18924	0.21385
6.25353	0.12929	0.23901	0.22896	6.25437	0.3891	0.3891	0.22896	6.26	0.12929	0.09494	0.22896	6.25625	0.08986	0.08087	0.22896	6.25353	0.0457	0.23901	0.22896	6.25978	0.18345	0.18875	0.23901
6.2602	0.12828	0.2661	0.226	6.26103	0.41327	0.41327	0.226	6.26667	0.12828	0.0944	0.226	6.26292	0.08877	0.08081	0.226	6.2602	0.04362	0.2661	0.226	6.26645	0.18151	0.18838	0.2661
6.26687	0.12737	0.29461	0.22355	6.2677	0.43567	0.43567	0.22355	6.27333	0.12737	0.09394	0.22355	6.26958	0.08814	0.08116	0.22355	6.26687	0.0417	0.29461	0.22355	6.27312	0.17979	0.18779	0.29461
6.27353	0.12672	0.32388	0.22125	6.27437	0.45545	0.45545	0.22125	6.28	0.12672	0.0935	0.22125	6.27625	0.08795	0.08124	0.22125	6.27353	0.04016	0.32388	0.22125	6.27978	0.17828	0.18687	0.32388
6.2802	0.12628	0.35285	0.2194	6.28103	0.47207	0.47207	0.2194	6.28667	0.12628	0.09327	0.2194	6.28292	0.08833	0.08068	0.2194	6.2802	0.03906	0.35285	0.2194	6.28645	0.17723	0.18589	0.35285
6.28687	0.12608	0.3805	0.2178	6.2877	0.48492	0.48492	0.2178	6.29333	0.12608	0.09342	0.2178	6.28958	0.08943	0.07953	0.2178	6.28687	0.0385	0.3805	0.2178	6.29312	0.17656	0.18513	0.3805
6.29353	0.12617	0.40585	0.21645	6.29437	0.49353	0.49353	0.21645	6.3	0.12617	0.09418	0.21645	6.29625	0.09136	0.0781	0.21645	6.29353	0.03836	0.40585	0.21645	6.29978	0.17613	0.18466	0.40585
6.3002	0.12662	0.42763	0.21537	6.30103	0.49742	0.49742	0.21537	6.30667	0.12662	0.09554	0.21537	6.30292	0.09357	0.07708	0.21537	6.3002	0.03849	0.42763	0.21537	6.30645	0.17574	0.18439	0.42763
6.30687	0.12773	0.44511	0.21449	6.3077	0.49672	0.49672	0.21449	6.31333	0.12773	0.09728	0.21449	6.30958	0.09537	0.07671	0.21449	6.30687	0.03897	0.44511	0.21449	6.31312	0.17542	0.18463	0.44511
6.31353	0.12919	0.4577	0.21391	6.31437	0.49153	0.49153	0.21391	6.32	0.12919	0.09916	0.21391	6.31625	0.09612	0.07697	0.21391	6.31353	0.0397	0.4577	0.21391	6.31978	0.17517	0.18558	0.4577
6.3202	0.13091	0.46492	0.21355	6.32103	0.48179	0.48179	0.21355	6.32667	0.13091	0.10116	0.21355	6.32292	0.09546	0.07771	0.21355	6.3202	0.04051	0.46492	0.21355	6.32645	0.17481	0.18689	0.46492
6.32687	0.13253	0.46605	0.21316	6.3277	0.46796	0.46796	0.21316	6.33333	0.13253	0.10363	0.21316	6.32958	0.09364	0.07861	0.21316	6.32687	0.04138	0.46605	0.21316	6.33312	0.17444	0.18773	0.46605
6.33353	0.1338	0.46115	0.21257	6.33437	0.45075	0.45075	0.21257	6.34	0.1338	0.10663	0.21257	6.33625	0.0913	0.07951	0.21257	6.33353	0.0421	0.46115	0.21257	6.33978	0.174	0.18805	0.46115
6.3402	0.13468	0.4511	0.21219	6.34103	0.43118	0.43118	0.21219	6.34667	0.13468	0.10978	0.21219	6.34292	0.08907	0.08015	0.21219	6.3402	0.04248	0.4511	0.21219	6.34645	0.17371	0.18804	0.4511
6.34687	0.13541	0.43686	0.21262	6.3477	0.40995	0.40995	0.21262	6.35333	0.13541	0.11278	0.21262	6.34958	0.08705	0.08036	0.21262	6.34687	0.04268	0.43686	0.21262	6.35312	0.17332	0.18798	0.43686
6.35353	0.13636	0.41863	0.21383	6.35437	0.38784	0.38784	0.21383	6.36	0.13636	0.11552	0.21383	6.35625	0.08557	0.08012	0.21383	6.35353	0.04288	0.41863	0.21383	6.35978	0.17275	0.1879	0.41863
6.3602	0.13719	0.39656	0.21505	6.36103	0.36565	0.36565	0.21505	6.36667	0.13719	0.11789	0.21505	6.36292	0.08483	0.07932	0.21505	6.3602	0.04301	0.39656	0.21505	6.36645	0.17207	0.1879	0.39656
6.36687	0.13766	0.37184	0.21633	6.3677	0.34367	0.34367	0.21633	6.37333	0.13766	0.11948	0.21633	6.36958	0.08471	0.07842	0.21633	6.36687	0.04298	0.37184	0.21633	6.37312	0.1715	0.18851	0.37184
6.37353	0.13795	0.34586	0.21813	6.37437	0.3223	0.3223	0.21813	6.38	0.13795	0.12006	0.21813	6.37625	0.08502	0.07761	0.21813	6.37353	0.04299	0.34586	0.21813	6.37978	0.17145	0.18944	0.34586
6.3802	0.13826	0.31958	0.22055	6.38103	0.30192	0.30192	0.22055	6.38667	0.13826	0.11984	0.22055	6.38292	0.08542	0.07691	0.22055	6.3802	0.04343	0.31958	0.22055	6.38645	0.17191	0.19025	0.31958
6.38687	0.13832	0.29287	0.22296	6.3877	0.2832	0.2832	0.22296	6.39333	0.13832	0.11907	0.22296	6.38958	0.08585	0.07619	0.22296	6.38687	0.04435	0.29287	0.22296	6.39312	0.17274	0.19047	0.29287
6.39353	0.13765	0.26624	0.22491	6.39437	0.26637	0.26637	0.22491	6.4	0.13765	0.11794	0.22491	6.39625	0.08611	0.07567	0.22491	6.39353	0.04553	0.26624	0.22491	6.39978	0.17364	0.19026	0.26624
6.4002	0.13641	0.24078	0.22695	6.40103	0.25132	0.25132	0.22695	6.40667	0.13641	0.11659	0.22695	6.40292	0.08614	0.07589	0.22695	6.4002	0.0466	0.24078	0.22695	6.40645	0.17437	0.18975	0.24078
6.40687	0.13511	0.21753	0.22945	6.4077	0.23821	0.23821	0.22945	6.41333	0.13511	0.11522	0.22945	6.40958	0.08636	0.07682	0.22945	6.40687	0.04731	0.21753	0.22945	6.41312	0.17474	0.18896	0.21753
6.41353	0.13386	0.19653	0.23211	6.41437	0.22697	0.22697	0.23211	6.42	0.13386	0.11385	0.23211	6.41625	0.08696	0.07813	0.23211	6.41353	0.04775	0.19653	0.23211	6.41978	0.17481	0.18802	0.19653
6.4202	0.13292	0.17728	0.23438	6.42103	0.21745	0.21745	0.23438	6.42667	0.13292	0.11232	0.23438	6.42292	0.08819	0.07943	0.23438	6.4202	0.048	0.17728	0.23438	6.42645	0.17475	0.18738	0.17728
6.42687	0.13209	0.15977	0.23601	6.4277	0.20895	0.20895	0.23601	6.43333	0.13209	0.11071	0.23601	6.42958	0.09007	0.08094	0.23601	6.42687	0.04791	0.15977	0.23601	6.43312	0.17452	0.1872	0.15977
6.43353	0.13189	0.14447	0.23738	6.43437	0.20114	0.20114	0.23738	6.44	0.13189	0.10917	0.23738	6.43625	0.09251	0.08291	0.23738	6.43353	0.04742	0.14447	0.23738	6.43978	0.17402	0.18726	0.14447
6.4402	0.13179	0.13172	0.23808	6.44103	0.19421	0.19421	0.23808	6.44667	0.13179	0.10797	0.23808	6.44292	0.09542	0.08559	0.23808	6.4402	0.04658	0.13172	0.23808	6.44645	0.1734	0.1872	0.13172
6.44687	0.13188	0.12062	0.23801	6.4477	0.18845	0.18845	0.23801	6.45333	0.13188	0.10707	0.23801	6.44958	0.09821	0.08877	0.23801	6.44687	0.04603	0.12062	0.23801	6.45312	0.173	0.18699	0.12062
6.45353	0.13198	0.11104	0.23719	6.45437	0.18392	0.18392	0.23719	6.46	0.13198	0.10621	0.23719	6.45625	0.10059	0.09213	0.23719	6.45353	0.04598	0.11104	0.23719	6.45978	0.17264	0.18723	0.11104
6.4602	0.1322	0.10324	0.236	6.46103	0.18028	0.18028	0.236	6.46667	0.1322	0.1053	0.236	6.46292	0.1021	0.09557	0.236	6.4602	0.04632	0.10324	0.236	6.46645	0.17202	0.18802	0.10324
6.46687	0.1324	0.09768	0.23472	6.4677	0.17729	0.17729	0.23472	6.47333	0.1324	0.1044	0.23472	6.46958	0.10257	0.09893	0.23472	6.46687	0.04695	0.09768	0.23472	6.47312	0.17136	0.18894	0.09768
6.47353	0.1322	0.09376	0.23331	6.47437	0.17489	0.17489	0.23331	6.48	0.1322	0.10369	0.23331	6.47625	0.10235	0.10198	0.23331	6.47353	0.0479	0.09376	0.23331	6.47978	0.17116	0.18939	0.09376
6.4802	0.13215	0.09028	0.23197	6.48103	0.173	0.173	0.23197	6.48667	0.13215	0.10277	0.23197	6.48292	0.10187	0.10404	0.23197	6.4802	0.04925	0.09028	0.23197	6.48645	0.17168	0.18952	0.09028
6.48687	0.13208	0.08739	0.2306	6.4877	0.17147	0.17147	0.2306	6.49333	0.13208	0.10168	0.2306	6.48958	0.10186	0.10473	0.2306	6.48687	0.05051	0.08739	0.2306	6.49312	0.17249	0.18972	0.08739
6.49353	0.13208	0.08518	0.22933	6.49437	0.16997	0.16997	0.22933	6.5	0.13208	0.10068	0.22933	6.49625	0.10224	0.10438	0.22933	6.49353	0.05142	0.08518	0.22933	6.49978	0.17323	0.19012	0.08518
6.5002	0.13141	0.08341	0.22814	6.50103	0.16818	0.16818	0.22814	6.50667	0.13141	0.10008	0.22814	6.50292	0.10292	0.10347	0.22814	6.5002	0.05189	0.08341	0.22814	6.50645	0.17384	0.19046	0.08341
6.50687	0.13053	0.08125	0.22715	6.5077	0.16645	0.16645	0.22715	6.51333	0.13053	0.09973	0.22715	6.50958	0.10357	0.10218	0.22715	6.50687	0.05215	0.08125	0.22715	6.51312	0.17426	0.19065	0.08125
6.51353	0.12975	0.07864	0.2263	6.51437	0.16493	0.16493	0.2263	6.52	0.12975	0.09913	0.2263	6.51625	0.10371	0.10028	0.2263	6.51353	0.05222	0.07864	0.2263	6.51978	0.17477	0.19091	0.07864
6.5202	0.12917	0.0765	0.22542	6.52103	0.16371	0.16371	0.22542	6.52667	0.12917	0.09831	0.22542	6.52292	0.10289	0.09786	0.22542	6.5202	0.05204	0.0765	0.22542	6.52645	0.17548	0.19119	0.0765
6.52687	0.12826	0.07524	0.22446	6.5277	0.16257	0.16257	0.22446	6.53333	0.12826	0.09712	0.22446	6.52958	0.1007	0.09544	0.22446	6.52687	0.05176	0.07524	0.22446	6.53312	0.17652	0.19123	0.07524
6.53353	0.12682	0.0744	0.22324	6.53437	0.16145	0.16145	0.22324	6.54	0.12682	0.09552	0.22324	6.53625	0.0976	0.09292	0.22324	6.53353	0.05133	0.0744	0.22324	6.53978	0.17776	0.19055	0.0744
6.5402	0.12533	0.07337	0.22217	6.54103	0.16078	0.16078	0.22217	6.54667	0.12533	0.09335	0.22217	6.54292	0.09406	0.08997	0.22217	6.5402	0.05089	0.07337	0.22217	6.54645	0.17895	0.18921	0.07337
6.54687	0.12355	0.07236	0.22136	6.5477	0.16055	0.16055	0.22136	6.55333	0.12355	0.09059	0.22136	6.54958	0.09071	0.08643	0.22136	6.54687	0.05017	0.07236	0.22136	6.55312	0.1801	0.18772	0.07236
6.55353	0.12109	0.07175	0.22054	6.55437	0.16089	0.16089	0.22054	6.56	0.12109	0.08741	0.22054	6.55625	0.08765	0.08249	0.22054	6.55353	0.04932	0.07175	0.22054	6.55978	0.18104	0.18652	0.07175
6.5602	0.11761	0.07141	0.21945	6.56103	0.16181	0.16181	0.21945	6.56667	0.11761	0.08387	0.21945	6.56292	0.08465	0.07834	0.21945	6.5602	0.04815	0.07141	0.21945	6.56645	0.18151	0.18567	0.07141
6.56687	0.11351	0.07085	0.21828	6.5677	0.16318	0.16318	0.21828	6.57333	0.11351	0.08009	0.21828	6.56958	0.08135	0.07418	0.21828	6.56687	0.04657	0.07085	0.21828	6.57312	0.18138	0.18486	0.07085
6.57353	0.10911	0.07004	0.21736	6.57437	0.16494	0.16494	0.21736	6.58	0.10911	0.07647	0.21736	6.57625	0.07774	0.07012	0.21736	6.57353	0.04496	0.07004	0.21736	6.57978	0.18082	0.18376	0.07004
6.5802	0.10446	0.06951	0.21657	6.58103	0.16689	0.16689	0.21657	6.58667	0.10446	0.07324	0.21657	6.58292	0.07392	0.06612	0.21657	6.5802	0.04341	0.06951	0.21657	6.58645	0.18018	0.18229	0.06951
6.58687	0.09979	0.06985	0.21549	6.5877	0.16888	0.16888	0.21549	6.59333	0.09979	0.07053	0.21549	6.58958	0.07005	0.06193	0.21549	6.58687	0.04161	0.06985	0.21549	6.59312	0.17928	0.18046	0.06985
6.59353	0.09526	0.07115	0.21415	6.59437	0.17052	0.17052	0.21415	6.6	0.09526	0.06808	0.21415	6.59625	0.06636	0.05774	0.21415	6.59353	0.03935	0.07115	0.21415	6.59978	0.17794	0.17798	0.07115
6.6002	0.09119	0.07274	0.21245	6.60103	0.17172	0.17172	0.21245	6.60667	0.09119	0.06562	0.21245	6.60292	0.06346	0.05391	0.21245	6.6002	0.03687	0.07274	0.21245	6.60645	0.17615	0.17472	0.07274
6.60687	0.08748	0.07401	0.21018	6.6077	0.17282	0.17282	0.21018	6.61333	0.08748	0.06312	0.21018	6.60958	0.06194	0.05034	0.21018	6.60687	0.03446	0.07401	0.21018	6.61312	0.17386	0.17058	0.07401
6.61353	0.08391	0.07524	0.20743	6.61437	0.17413	0.17413	0.20743	6.62	0.08391	0.0607	0.20743	6.61625	0.0618	0.04724	0.20743	6.61353	0.03168	0.07524	0.20743	6.61978	0.17127	0.16602	0.07524
6.6202	0.08025	0.07709	0.20418	6.62103	0.17537	0.17537	0.20418	6.62667	0.08025	0.05848	0.20418	6.62292	0.06281	0.04514	0.20418	6.6202	0.02877	0.07709	0.20418	6.62645	0.16844	0.1613	0.07709
6.62687	0.07632	0.07936	0.2005	6.6277	0.1765	0.1765	0.2005	6.63333	0.07632	0.0563	0.2005	6.62958	0.06456	0.04457	0.2005	6.62687	0.02613	0.07936	0.2005	6.63312	0.16529	0.1565	0.07936
6.63353	0.0724	0.08125	0.19647	6.63437	0.17761	0.17761	0.19647	6.64	0.0724	0.05447	0.19647	6.63625	0.06681	0.04524	0.19647	6.63353	0.02383	0.08125	0.19647	6.63978	0.16179	0.15201	0.08125
6.6402	0.0688	0.08278	0.19271	6.64103	0.17873	0.17873	0.19271	6.64667	0.0688	0.05341	0.19271	6.64292	0.06905	0.04648	0.19271	6.6402	0.02185	0.08278	0.19271	6.64645	0.158	0.14774	0.08278
6.64687	0.06573	0.08468	0.18954	6.6477	0.1797	0.1797	0.18954	6.65333	0.06573	0.05322	0.18954	6.64958	0.07082	0.04803	0.18954	6.64687	0.02001	0.08468	0.18954	6.65312	0.15437	0.14377	0.08468
6.65353	0.06314	0.08705	0.18659	6.65437	0.18036	0.18036	0.18659	6.66	0.06314	0.05326	0.18659	6.65625	0.07222	0.04986	0.18659	6.65353	0.01872	0.08705	0.18659	6.65978	0.15057	0.14	0.08705
6.6602	0.06091	0.08882	0.18347	6.66103	0.18072	0.18072	0.18347	6.66667	0.06091	0.05344	0.18347	6.66292	0.07377	0.05181	0.18347	6.6602	0.01757	0.08882	0.18347	6.66645	0.14619	0.13674	0.08882
6.66687	0.05964	0.08977	0.18016	6.6677	0.18056	0.18056	0.18016	6.67333	0.05964	0.05411	0.18016	6.66958	0.07607	0.05379	0.18016	6.66687	0.01679	0.08977	0.18016	6.67312	0.14148	0.13412	0.08977
6.67353	0.05959	0.09054	0.17691	6.67437	0.17998	0.17998	0.17691	6.68	0.05959	0.05567	0.17691	6.67625	0.08	0.05566	0.17691	6.67353	0.01636	0.09054	0.17691	6.67978	0.13705	0.13202	0.09054
6.6802	0.06084	0.09164	0.17396	6.68103	0.1792	0.1792	0.17396	6.68667	0.06084	0.05818	0.17396	6.68292	0.08606	0.05751	0.17396	6.6802	0.0164	0.09164	0.17396	6.68645	0.13331	0.13091	0.09164
6.68687	0.06332	0.09274	0.17144	6.6877	0.17843	0.17843	0.17144	6.69333	0.06332	0.06161	0.17144	6.68958	0.09374	0.05957	0.17144	6.68687	0.01709	0.09274	0.17144	6.69312	0.12989	0.13106	0.09274
6.69353	0.06684	0.0933	0.16966	6.69437	0.17779	0.17779	0.16966	6.7	0.06684	0.06639	0.16966	6.69625	0.10158	0.06186	0.16966	6.69353	0.01812	0.0933	0.16966	6.69978	0.12679	0.13249	0.0933
6.7002	0.07141	0.09379	0.16873	6.70103	0.17738	0.17738	0.16873	6.70667	0.07141	0.07237	0.16873	6.70292	0.10873	0.06425	0.16873	6.7002	0.01967	0.09379	0.16873	6.70645	0.12422	0.13474	0.09379
6.70687	0.07652	0.09436	0.16895	6.7077	0.17731	0.17731	0.16895	6.71333	0.07652	0.0793	0.16895	6.70958	0.11515	0.06654	0.16895	6.70687	0.02115	0.09436	0.16895	6.71312	0.12248	0.13759	0.09436
6.71353	0.08193	0.09511	0.17054	6.71437	0.17758	0.17758	0.17054	6.72	0.08193	0.08646	0.17054	6.71625	0.1203	0.069	0.17054	6.71353	0.02284	0.09511	0.17054	6.71978	0.12162	0.14105	0.09511
6.7202	0.0873	0.09548	0.17347	6.72103	0.17786	0.17786	0.17347	6.72667	0.0873	0.09307	0.17347	6.72292	0.12394	0.07204	0.17347	6.7202	0.02482	0.09548	0.17347	6.72645	0.12128	0.14497	0.09548
6.72687	0.09272	0.09533	0.17745	6.7277	0.1781	0.1781	0.17745	6.73333	0.09272	0.09914	0.17745	6.72958	0.12631	0.07516	0.17745	6.72687	0.02692	0.09533	0.17745	6.73312	0.12132	0.14929	0.09533
6.73353	0.09833	0.09494	0.18233	6.73437	0.17828	0.17828	0.18233	6.74	0.09833	0.10486	0.18233	6.73625	0.12778	0.07793	0.18233	6.73353	0.02907	0.09494	0.18233	6.73978	0.122	0.15413	0.09494
6.7402	0.10414	0.09453	0.18854	6.74103	0.17844	0.17844	0.18854	6.74667	0.10414	0.11057	0.18854	6.74292	0.1279	0.07995	0.18854	6.7402	0.03077	0.09453	0.18854	6.74645	0.12375	0.15929	0.09453
6.74687	0.10972	0.09413	0.19611	6.7477	0.17875	0.17875	0.19611	6.75333	0.10972	0.11601	0.19611	6.74958	0.1264	0.08135	0.19611	6.74687	0.03201	0.09413	0.19611	6.75312	0.12645	0.16438	0.09413
6.75353	0.11489	0.09327	0.20451	6.75437	0.17915	0.17915	0.20451	6.76	0.11489	0.12075	0.20451	6.75625	0.12356	0.08195	0.20451	6.75353	0.03309	0.09327	0.20451	6.75978	0.12983	0.16917	0.09327
6.7602	0.11988	0.09236	0.21306	6.76103	0.17973	0.17973	0.21306	6.76667	0.11988	0.12517	0.21306	6.76292	0.11958	0.08138	0.21306	6.7602	0.03394	0.09236	0.21306	6.76645	0.13367	0.17374	0.09236
6.76687	0.12479	0.09166	0.22188	6.7677	0.1803	0.1803	0.22188	6.77333	0.12479	0.12933	0.22188	6.76958	0.11471	0.08005	0.22188	6.76687	0.0348	0.09166	0.22188	6.77312	0.13814	0.17829	0.09166
6.77353	0.12983	0.09106	0.23112	6.77437	0.18051	0.18051	0.23112	6.78	0.12983	0.1333	0.23112	6.77625	0.11008	0.07831	0.23112	6.77353	0.03547	0.09106	0.23112	6.77978	0.14314	0.18274	0.09106
6.7802	0.13484	0.09008	0.2403	6.78103	0.18052	0.18052	0.2403	6.78667	0.13484	0.13693	0.2403	6.78292	0.10703	0.07665	0.2403	6.7802	0.03609	0.09008	0.2403	6.78645	0.14845	0.18711	0.09008
6.78687	0.14007	0.08889	0.24897	6.7877	0.18025	0.18025	0.24897	6.79333	0.14007	0.14054	0.24897	6.78958	0.10571	0.07522	0.24897	6.78687	0.03692	0.08889	0.24897	6.79312	0.15374	0.19124	0.08889
6.79353	0.14552	0.08793	0.25695	6.79437	0.17994	0.17994	0.25695	6.8	0.14552	0.14473	0.25695	6.79625	0.10542	0.07395	0.25695	6.79353	0.03763	0.08793	0.25695	6.79978	0.15873	0.19497	0.08793
6.8002	0.15089	0.08697	0.26473	6.80103	0.17928	0.17928	0.26473	6.80667	0.15089	0.14967	0.26473	6.80292	0.10564	0.07267	0.26473	6.8002	0.03826	0.08697	0.26473	6.80645	0.16348	0.19819	0.08697
6.80687	0.15588	0.08573	0.27182	6.8077	0.17798	0.17798	0.27182	6.81333	0.15588	0.15526	0.27182	6.80958	0.10626	0.07132	0.27182	6.80687	0.03879	0.08573	0.27182	6.81312	0.1682	0.20078	0.08573
6.81353	0.16038	0.08439	0.27779	6.81437	0.17642	0.17642	0.27779	6.82	0.16038	0.16128	0.27779	6.81625	0.10668	0.07002	0.27779	6.81353	0.03897	0.08439	0.27779	6.81978	0.173	0.20286	0.08439
6.8202	0.16493	0.08346	0.28245	6.82103	0.17457	0.17457	0.28245	6.82667	0.16493	0.16717	0.28245	6.82292	0.1067	0.06898	0.28245	6.8202	0.03906	0.08346	0.28245	6.82645	0.17747	0.20457	0.08346
6.82687	0.16957	0.08246	0.28595	6.8277	0.17245	0.17245	0.28595	6.83333	0.16957	0.17273	0.28595	6.82958	0.10645	0.06796	0.28595	6.82687	0.03892	0.08246	0.28595	6.83312	0.18138	0.20637	0.08246
6.83353	0.17399	0.08113	0.28867	6.83437	0.16963	0.16963	0.28867	6.84	0.17399	0.17796	0.28867	6.83625	0.1061	0.06696	0.28867	6.83353	0.03869	0.08113	0.28867	6.83978	0.18456	0.20839	0.08113
6.8402	0.17807	0.0798	0.29057	6.84103	0.16641	0.16641	0.29057	6.84667	0.17807	0.18271	0.29057	6.84292	0.1054	0.06606	0.29057	6.8402	0.03846	0.0798	0.29057	6.84645	0.18704	0.21019	0.0798
6.84687	0.18178	0.0786	0.29209	6.8477	0.16332	0.16332	0.29209	6.85333	0.18178	0.18666	0.29209	6.84958	0.10455	0.06545	0.29209	6.84687	0.03789	0.0786	0.29209	6.85312	0.18886	0.21136	0.0786
6.85353	0.18499	0.0772	0.29346	6.85437	0.16022	0.16022	0.29346	6.86	0.18499	0.18936	0.29346	6.85625	0.10439	0.06522	0.29346	6.85353	0.03753	0.0772	0.29346	6.85978	0.19016	0.21166	0.0772
6.8602	0.18729	0.07529	0.29468	6.86103	0.15687	0.15687	0.29468	6.86667	0.18729	0.19117	0.29468	6.86292	0.10558	0.06493	0.29468	6.8602	0.03728	0.07529	0.29468	6.86645	0.19093	0.21146	0.07529
6.86687	0.18857	0.07319	0.29581	6.8677	0.15306	0.15306	0.29581	6.87333	0.18857	0.19225	0.29581	6.86958	0.10762	0.06472	0.29581	6.86687	0.03716	0.07319	0.29581	6.87312	0.19126	0.21105	0.07319
6.87353	0.18908	0.07073	0.29676	6.87437	0.14928	0.14928	0.29676	6.88	0.18908	0.19239	0.29676	6.87625	0.1098	0.06504	0.29676	6.87353	0.03704	0.07073	0.29676	6.87978	0.19157	0.21078	0.07073
6.8802	0.18878	0.06757	0.29751	6.88103	0.14558	0.14558	0.29751	6.88667	0.18878	0.1913	0.29751	6.88292	0.11166	0.06626	0.29751	6.8802	0.03669	0.06757	0.29751	6.88645	0.19202	0.2109	0.06757
6.88687	0.1877	0.06408	0.29833	6.8877	0.14184	0.14184	0.29833	6.89333	0.1877	0.18901	0.29833	6.88958	0.11316	0.06777	0.29833	6.88687	0.03658	0.06408	0.29833	6.89312	0.19232	0.21148	0.06408
6.89353	0.18569	0.06048	0.29911	6.89437	0.13799	0.13799	0.29911	6.9	0.18569	0.18591	0.29911	6.89625	0.11397	0.06867	0.29911	6.89353	0.03648	0.06048	0.29911	6.89978	0.19199	0.21255	0.06048
6.9002	0.18295	0.0563	0.30013	6.90103	0.13423	0.13423	0.30013	6.90667	0.18295	0.18217	0.30013	6.90292	0.11309	0.06921	0.30013	6.9002	0.03637	0.0563	0.30013	6.90645	0.1914	0.21379	0.0563
6.90687	0.1796	0.05167	0.301	6.9077	0.13098	0.13098	0.301	6.91333	0.1796	0.17799	0.301	6.90958	0.11022	0.06974	0.301	6.90687	0.03622	0.05167	0.301	6.91312	0.19103	0.21477	0.05167
6.91353	0.17556	0.04735	0.30193	6.91437	0.12803	0.12803	0.30193	6.92	0.17556	0.17339	0.30193	6.91625	0.10578	0.0703	0.30193	6.91353	0.03617	0.04735	0.30193	6.91978	0.19085	0.21518	0.04735
6.9202	0.17088	0.04368	0.30284	6.92103	0.12506	0.12506	0.30284	6.92667	0.17088	0.16831	0.30284	6.92292	0.10077	0.07048	0.30284	6.9202	0.03629	0.04368	0.30284	6.92645	0.19063	0.21496	0.04368
6.92687	0.16566	0.04003	0.30328	6.9277	0.12203	0.12203	0.30328	6.93333	0.16566	0.1626	0.30328	6.92958	0.0957	0.07061	0.30328	6.92687	0.0363	0.04003	0.30328	6.93312	0.19046	0.21422	0.04003
6.93353	0.1603	0.03617	0.30319	6.93437	0.11941	0.11941	0.30319	6.94	0.1603	0.15629	0.30319	6.93625	0.09058	0.07075	0.30319	6.93353	0.03639	0.03617	0.30319	6.93978	0.19054	0.21298	0.03617
6.9402	0.15468	0.03269	0.30234	6.94103	0.11756	0.11756	0.30234	6.94667	0.15468	0.14952	0.30234	6.94292	0.08581	0.07042	0.30234	6.9402	0.03622	0.03269	0.30234	6.94645	0.1906	0.21133	0.03269
6.94687	0.14881	0.02997	0.30082	6.9477	0.11627	0.11627	0.30082	6.95333	0.14881	0.14213	0.30082	6.94958	0.08186	0.06896	0.30082	6.94687	0.03569	0.02997	0.30082	6.95312	0.19053	0.20952	0.02997
6.95353	0.14295	0.02779	0.29818	6.95437	0.11561	0.11561	0.29818	6.96	0.14295	0.13426	0.29818	6.95625	0.079	0.06629	0.29818	6.95353	0.03466	0.02779	0.29818	6.95978	0.19026	0.2076	0.02779
6.9602	0.13745	0.02576	0.29456	6.96103	0.11566	0.11566	0.29456	6.96667	0.13745	0.1265	0.29456	6.96292	0.07717	0.06316	0.29456	6.9602	0.03333	0.02576	0.29456	6.96645	0.18989	0.20571	0.02576
6.96687	0.13237	0.024	0.29045	6.9677	0.11661	0.11661	0.29045	6.97333	0.13237	0.11967	0.29045	6.96958	0.07571	0.06028	0.29045	6.96687	0.03181	0.024	0.29045	6.97312	0.18938	0.20377	0.024
6.97353	0.12767	0.0231	0.28598	6.97437	0.11812	0.11812	0.28598	6.98	0.12767	0.11384	0.28598	6.97625	0.07405	0.05822	0.28598	6.97353	0.03029	0.0231	0.28598	6.97978	0.189	0.20173	0.0231
6.9802	0.12343	0.02322	0.28108	6.98103	0.11997	0.11997	0.28108	6.98667	0.12343	0.10855	0.28108	6.98292	0.07182	0.05677	0.28108	6.9802	0.02924	0.02322	0.28108	6.98645	0.18904	0.19954	0.02322
6.98687	0.1196	0.02421	0.27598	6.9877	0.12231	0.12231	0.27598	6.99333	0.1196	0.10365	0.27598	6.98958	0.06919	0.05585	0.27598	6.98687	0.02881	0.02421	0.27598	6.99312	0.18929	0.19734	0.02421
6.99353	0.11627	0.02598	0.27117	6.99437	0.12543	0.12543	0.27117	7	0.11627	0.09941	0.27117	6.99625	0.06661	0.05531	0.27117	6.99353	0.02885	0.02598	0.27117	6.99978	0.18939	0.19537	0.02598
7.0002	0.1133	0.02876	0.26657	7.00103	0.12954	0.12954	0.26657	7.00667	0.1133	0.09604	0.26657	7.00292	0.06429	0.05501	0.26657	7.0002	0.0289	0.02876	0.26657	7.00645	0.18894	0.19371	0.02876
7.00687	0.11076	0.03266	0.26169	7.0077	0.13427	0.13427	0.26169	7.01333	0.11076	0.09333	0.26169	7.00958	0.06253	0.05426	0.26169	7.00687	0.02885	0.03266	0.26169	7.01312	0.18801	0.19256	0.03266
7.01353	0.10867	0.03736	0.25638	7.01437	0.13939	0.13939	0.25638	7.02	0.10867	0.09083	0.25638	7.01625	0.06161	0.05289	0.25638	7.01353	0.02834	0.03736	0.25638	7.01978	0.18697	0.19167	0.03736
7.0202	0.10717	0.04283	0.2509	7.02103	0.14485	0.14485	0.2509	7.02667	0.10717	0.08845	0.2509	7.02292	0.06146	0.05129	0.2509	7.0202	0.02752	0.04283	0.2509	7.02645	0.18602	0.19119	0.04283
7.02687	0.10648	0.04887	0.24539	7.0277	0.15041	0.15041	0.24539	7.03333	0.10648	0.08611	0.24539	7.02958	0.06158	0.0499	0.24539	7.02687	0.02653	0.04887	0.24539	7.03312	0.18508	0.19106	0.04887
7.03353	0.10604	0.0554	0.24	7.03437	0.15565	0.15565	0.24	7.04	0.10604	0.08374	0.24	7.03625	0.06165	0.04894	0.24	7.03353	0.02537	0.0554	0.24	7.03978	0.18416	0.19097	0.0554
7.0402	0.10549	0.06261	0.23476	7.04103	0.16048	0.16048	0.23476	7.04667	0.10549	0.08112	0.23476	7.04292	0.06163	0.04819	0.23476	7.0402	0.02407	0.06261	0.23476	7.04645	0.18363	0.19049	0.06261
7.04687	0.10463	0.07038	0.22975	7.0477	0.16518	0.16518	0.22975	7.05333	0.10463	0.0784	0.22975	7.04958	0.06148	0.04781	0.22975	7.04687	0.02273	0.07038	0.22975	7.05312	0.18369	0.18949	0.07038
7.05353	0.10326	0.07842	0.22524	7.05437	0.16986	0.16986	0.22524	7.06	0.10326	0.07606	0.22524	7.05625	0.06112	0.04772	0.22524	7.05353	0.02178	0.07842	0.22524	7.05978	0.18367	0.18873	0.07842
7.0602	0.10157	0.08634	0.22142	7.06103	0.17408	0.17408	0.22142	7.06667	0.10157	0.07439	0.22142	7.06292	0.06045	0.04811	0.22142	7.0602	0.02097	0.08634	0.22142	7.06645	0.18308	0.18813	0.08634
7.06687	0.09973	0.09368	0.21824	7.0677	0.17808	0.17808	0.21824	7.07333	0.09973	0.07344	0.21824	7.06958	0.05972	0.04863	0.21824	7.06687	0.02045	0.09368	0.21824	7.07312	0.18185	0.18742	0.09368
7.07353	0.0983	0.09999	0.21554	7.07437	0.18233	0.18233	0.21554	7.08	0.0983	0.07328	0.21554	7.07625	0.05896	0.04894	0.21554	7.07353	0.02012	0.09999	0.21554	7.07978	0.18068	0.1867	0.09999
7.0802	0.09748	0.10502	0.21327	7.08103	0.18676	0.18676	0.21327	7.08667	0.09748	0.07357	0.21327	7.08292	0.05791	0.0489	0.21327	7.0802	0.02021	0.10502	0.21327	7.08645	0.17989	0.18622	0.10502
7.08687	0.09708	0.10911	0.21158	7.0877	0.1909	0.1909	0.21158	7.09333	0.09708	0.07354	0.21158	7.08958	0.05655	0.04863	0.21158	7.08687	0.02041	0.10911	0.21158	7.09312	0.17964	0.18599	0.10911
7.09353	0.09712	0.11242	0.21002	7.09437	0.19476	0.19476	0.21002	7.1	0.09712	0.07292	0.21002	7.09625	0.05461	0.04803	0.21002	7.09353	0.02049	0.11242	0.21002	7.09978	0.17957	0.18552	0.11242
7.1002	0.09701	0.11477	0.20827	7.10103	0.19903	0.19903	0.20827	7.10667	0.09701	0.07227	0.20827	7.10292	0.05239	0.04696	0.20827	7.1002	0.02013	0.11477	0.20827	7.10645	0.17929	0.18492	0.11477
7.10687	0.09651	0.11652	0.2066	7.1077	0.2038	0.2038	0.2066	7.11333	0.09651	0.07188	0.2066	7.10958	0.05014	0.04588	0.2066	7.10687	0.01924	0.11652	0.2066	7.11312	0.17899	0.18434	0.11652
7.11353	0.09564	0.1182	0.20533	7.11437	0.20881	0.20881	0.20533	7.12	0.09564	0.07118	0.20533	7.11625	0.04832	0.04507	0.20533	7.11353	0.01839	0.1182	0.20533	7.11978	0.17904	0.18378	0.1182
7.1202	0.09468	0.11963	0.20444	7.12103	0.21415	0.21415	0.20444	7.12667	0.09468	0.07012	0.20444	7.12292	0.04741	0.04463	0.20444	7.1202	0.0177	0.11963	0.20444	7.12645	0.17921	0.18337	0.11963
7.12687	0.09379	0.12044	0.20337	7.1277	0.22012	0.22012	0.20337	7.13333	0.09379	0.06913	0.20337	7.12958	0.04747	0.04444	0.20337	7.12687	0.01747	0.12044	0.20337	7.13312	0.1788	0.1832	0.12044
7.13353	0.09277	0.12098	0.20242	7.13437	0.22642	0.22642	0.20242	7.14	0.09277	0.06877	0.20242	7.13625	0.04864	0.04466	0.20242	7.13353	0.01743	0.12098	0.20242	7.13978	0.17823	0.1834	0.12098
7.1402	0.09191	0.12185	0.20187	7.14103	0.23282	0.23282	0.20187	7.14667	0.09191	0.06869	0.20187	7.14292	0.05048	0.04545	0.20187	7.1402	0.01793	0.12185	0.20187	7.14645	0.17814	0.18369	0.12185
7.14687	0.09178	0.12298	0.20168	7.1477	0.23935	0.23935	0.20168	7.15333	0.09178	0.06872	0.20168	7.14958	0.05218	0.04666	0.20168	7.14687	0.0186	0.12298	0.20168	7.15312	0.17856	0.184	0.12298
7.15353	0.09216	0.12365	0.20134	7.15437	0.24597	0.24597	0.20134	7.16	0.09216	0.06884	0.20134	7.15625	0.0533	0.04826	0.20134	7.15353	0.01892	0.12365	0.20134	7.15978	0.17867	0.18434	0.12365
7.1602	0.0926	0.12366	0.20067	7.16103	0.25209	0.25209	0.20067	7.16667	0.0926	0.06913	0.20067	7.16292	0.05379	0.04968	0.20067	7.1602	0.01866	0.12366	0.20067	7.16645	0.17831	0.18471	0.12366
7.16687	0.09272	0.12344	0.20012	7.1677	0.25754	0.25754	0.20012	7.17333	0.09272	0.06953	0.20012	7.16958	0.05376	0.05058	0.20012	7.16687	0.01808	0.12344	0.20012	7.17312	0.17789	0.18515	0.12344
7.17353	0.09272	0.12344	0.19983	7.17437	0.26268	0.26268	0.19983	7.18	0.09272	0.06965	0.19983	7.17625	0.0532	0.05126	0.19983	7.17353	0.0172	0.12344	0.19983	7.17978	0.17758	0.18542	0.12344
7.1802	0.09279	0.12366	0.19985	7.18103	0.26733	0.26733	0.19985	7.18667	0.09279	0.06945	0.19985	7.18292	0.05235	0.05203	0.19985	7.1802	0.01585	0.12366	0.19985	7.18645	0.17744	0.18567	0.12366
7.18687	0.09213	0.12386	0.19986	7.1877	0.27099	0.27099	0.19986	7.19333	0.09213	0.06913	0.19986	7.18958	0.05208	0.05277	0.19986	7.18687	0.01438	0.12386	0.19986	7.19312	0.17728	0.18597	0.12386
7.19353	0.09078	0.12457	0.19974	7.19437	0.27331	0.27331	0.19974	7.2	0.09078	0.06896	0.19974	7.19625	0.05259	0.05304	0.19974	7.19353	0.01358	0.12457	0.19974	7.19978	0.17705	0.18656	0.12457
7.2002	0.08927	0.12654	0.19982	7.20103	0.27455	0.27455	0.19982	7.20667	0.08927	0.06897	0.19982	7.20292	0.05375	0.05314	0.19982	7.2002	0.01357	0.12654	0.19982	7.20645	0.17677	0.18761	0.12654
7.20687	0.0881	0.12905	0.20021	7.2077	0.27472	0.27472	0.20021	7.21333	0.0881	0.06907	0.20021	7.20958	0.05518	0.05353	0.20021	7.20687	0.01375	0.12905	0.20021	7.21312	0.17657	0.18863	0.12905
7.21353	0.08737	0.13103	0.20078	7.21437	0.27343	0.27343	0.20078	7.22	0.08737	0.06923	0.20078	7.21625	0.05671	0.05413	0.20078	7.21353	0.01422	0.13103	0.20078	7.21978	0.17655	0.18924	0.13103
7.2202	0.08692	0.13212	0.2009	7.22103	0.27067	0.27067	0.2009	7.22667	0.08692	0.0696	0.2009	7.22292	0.05829	0.05436	0.2009	7.2202	0.01498	0.13212	0.2009	7.22645	0.17642	0.18929	0.13212
7.22687	0.08684	0.13258	0.20067	7.2277	0.2669	0.2669	0.20067	7.23333	0.08684	0.07006	0.20067	7.22958	0.05969	0.05437	0.20067	7.22687	0.01602	0.13258	0.20067	7.23312	0.17641	0.1892	0.13258
7.23353	0.08707	0.13214	0.20063	7.23437	0.26245	0.26245	0.20063	7.24	0.08707	0.07053	0.20063	7.23625	0.06086	0.05454	0.20063	7.23353	0.01639	0.13214	0.20063	7.23978	0.17662	0.18905	0.13214
7.2402	0.0872	0.13045	0.20073	7.24103	0.2572	0.2572	0.20073	7.24667	0.0872	0.07095	0.20073	7.24292	0.06168	0.05493	0.20073	7.2402	0.016	0.13045	0.20073	7.24645	0.1772	0.18866	0.13045
7.24687	0.08742	0.12833	0.20061	7.2477	0.25114	0.25114	0.20061	7.25333	0.08742	0.07147	0.20061	7.24958	0.06197	0.05507	0.20061	7.24687	0.01536	0.12833	0.20061	7.25312	0.17783	0.18823	0.12833
7.25353	0.08774	0.12626	0.20017	7.25437	0.24437	0.24437	0.20017	7.26	0.08774	0.07185	0.20017	7.25625	0.06185	0.05479	0.20017	7.25353	0.01483	0.12626	0.20017	7.25978	0.17814	0.18845	0.12626
7.2602	0.08812	0.1239	0.19984	7.26103	0.23697	0.23697	0.19984	7.26667	0.08812	0.07158	0.19984	7.26292	0.06147	0.05443	0.19984	7.2602	0.0145	0.1239	0.19984	7.26645	0.17826	0.18926	0.1239
7.26687	0.08857	0.12103	0.19973	7.2677	0.22896	0.22896	0.19973	7.27333	0.08857	0.0706	0.19973	7.26958	0.06066	0.05388	0.19973	7.26687	0.01412	0.12103	0.19973	7.27312	0.17833	0.18995	0.12103
7.27353	0.08881	0.11804	0.1996	7.27437	0.22056	0.22056	0.1996	7.28	0.08881	0.06955	0.1996	7.27625	0.05947	0.05302	0.1996	7.27353	0.01408	0.11804	0.1996	7.27978	0.17869	0.19021	0.11804
7.2802	0.08905	0.11491	0.19938	7.28103	0.21218	0.21218	0.19938	7.28667	0.08905	0.06886	0.19938	7.28292	0.05808	0.05215	0.19938	7.2802	0.01451	0.11491	0.19938	7.28645	0.17911	0.19024	0.11491
7.28687	0.08909	0.11102	0.19931	7.2877	0.204	0.204	0.19931	7.29333	0.08909	0.06836	0.19931	7.28958	0.05707	0.05153	0.19931	7.28687	0.01501	0.11102	0.19931	7.29312	0.17925	0.19071	0.11102
7.29353	0.08877	0.10624	0.19947	7.29437	0.19652	0.19652	0.19947	7.3	0.08877	0.06822	0.19947	7.29625	0.05654	0.05082	0.19947	7.29353	0.01527	0.10624	0.19947	7.29978	0.17928	0.19154	0.10624
7.3002	0.0883	0.10117	0.19998	7.30103	0.1901	0.1901	0.19998	7.30667	0.0883	0.06877	0.19998	7.30292	0.05658	0.04964	0.19998	7.3002	0.01533	0.10117	0.19998	7.30645	0.17921	0.19252	0.10117
7.30687	0.08783	0.09625	0.20064	7.3077	0.18446	0.18446	0.20064	7.31333	0.08783	0.07022	0.20064	7.30958	0.05739	0.04866	0.20064	7.30687	0.01553	0.09625	0.20064	7.31312	0.17898	0.19347	0.09625
7.31353	0.08765	0.09145	0.20131	7.31437	0.17911	0.17911	0.20131	7.32	0.08765	0.07191	0.20131	7.31625	0.05869	0.04843	0.20131	7.31353	0.01583	0.09145	0.20131	7.31978	0.17863	0.19442	0.09145
7.3202	0.08765	0.08688	0.20188	7.32103	0.17355	0.17355	0.20188	7.32667	0.08765	0.07334	0.20188	7.32292	0.05984	0.04834	0.20188	7.3202	0.01595	0.08688	0.20188	7.32645	0.17844	0.19545	0.08688
7.32687	0.08772	0.08298	0.20236	7.3277	0.16795	0.16795	0.20236	7.33333	0.08772	0.07444	0.20236	7.32958	0.06048	0.04779	0.20236	7.32687	0.01615	0.08298	0.20236	7.33312	0.1788	0.1964	0.08298
7.33353	0.0879	0.07971	0.20287	7.33437	0.16263	0.16263	0.20287	7.34	0.0879	0.07502	0.20287	7.33625	0.06063	0.0474	0.20287	7.33353	0.01644	0.07971	0.20287	7.33978	0.17938	0.19711	0.07971
7.3402	0.0881	0.07656	0.20336	7.34103	0.15764	0.15764	0.20336	7.34667	0.0881	0.07506	0.20336	7.34292	0.06034	0.04759	0.20336	7.3402	0.01695	0.07656	0.20336	7.34645	0.18021	0.1977	0.07656
7.34687	0.08819	0.07343	0.20377	7.3477	0.15317	0.15317	0.20377	7.35333	0.08819	0.07439	0.20377	7.34958	0.05955	0.04776	0.20377	7.34687	0.01744	0.07343	0.20377	7.35312	0.1813	0.19854	0.07343
7.35353	0.08824	0.07046	0.204	7.35437	0.14936	0.14936	0.204	7.36	0.08824	0.07344	0.204	7.35625	0.05815	0.0472	0.204	7.35353	0.01802	0.07046	0.204	7.35978	0.18213	0.19953	0.07046
7.3602	0.08815	0.06758	0.2041	7.36103	0.1465	0.1465	0.2041	7.36667	0.08815	0.07263	0.2041	7.36292	0.05639	0.04634	0.2041	7.3602	0.0189	0.06758	0.2041	7.36645	0.18243	0.20051	0.06758
7.36687	0.08796	0.06459	0.20413	7.3677	0.14457	0.14457	0.20413	7.37333	0.08796	0.07214	0.20413	7.36958	0.05466	0.04594	0.20413	7.36687	0.01968	0.06459	0.20413	7.37312	0.18231	0.20126	0.06459
7.37353	0.0877	0.06186	0.20418	7.37437	0.14329	0.14329	0.20418	7.38	0.0877	0.07214	0.20418	7.37625	0.05348	0.0459	0.20418	7.37353	0.01995	0.06186	0.20418	7.37978	0.18234	0.20166	0.06186
7.3802	0.08739	0.05978	0.2041	7.38103	0.14243	0.14243	0.2041	7.38667	0.08739	0.0723	0.2041	7.38292	0.05271	0.04614	0.2041	7.3802	0.01951	0.05978	0.2041	7.38645	0.18261	0.20186	0.05978
7.38687	0.08713	0.05805	0.20406	7.3877	0.14159	0.14159	0.20406	7.39333	0.08713	0.07237	0.20406	7.38958	0.05194	0.04626	0.20406	7.38687	0.01882	0.05805	0.20406	7.39312	0.18296	0.20216	0.05805
7.39353	0.08707	0.05603	0.20415	7.39437	0.14059	0.14059	0.20415	7.4	0.08707	0.07197	0.20415	7.39625	0.05129	0.04642	0.20415	7.39353	0.01802	0.05603	0.20415	7.39978	0.18341	0.20295	0.05603
7.4002	0.08721	0.05426	0.20441	7.40103	0.1395	0.1395	0.20441	7.40667	0.08721	0.07123	0.20441	7.40292	0.05133	0.04685	0.20441	7.4002	0.01702	0.05426	0.20441	7.40645	0.18378	0.20399	0.05426
7.40687	0.08749	0.05306	0.20475	7.4077	0.13821	0.13821	0.20475	7.41333	0.08749	0.07054	0.20475	7.40958	0.05211	0.04755	0.20475	7.40687	0.01583	0.05306	0.20475	7.41312	0.18404	0.20498	0.05306
7.41353	0.08786	0.05204	0.20495	7.41437	0.13681	0.13681	0.20495	7.42	0.08786	0.07012	0.20495	7.41625	0.05297	0.04841	0.20495	7.41353	0.01517	0.05204	0.20495	7.41978	0.18419	0.20602	0.05204
7.4202	0.08819	0.05104	0.20503	7.42103	0.13532	0.13532	0.20503	7.42667	0.08819	0.07012	0.20503	7.42292	0.0536	0.04888	0.20503	7.4202	0.01524	0.05104	0.20503	7.42645	0.18418	0.20715	0.05104
7.42687	0.08847	0.05046	0.20477	7.4277	0.13397	0.13397	0.20477	7.43333	0.08847	0.07062	0.20477	7.42958	0.05434	0.04921	0.20477	7.42687	0.01556	0.05046	0.20477	7.43312	0.18403	0.20827	0.05046
7.43353	0.08838	0.05064	0.20457	7.43437	0.13296	0.13296	0.20457	7.44	0.08838	0.07168	0.20457	7.43625	0.05525	0.04987	0.20457	7.43353	0.01557	0.05064	0.20457	7.43978	0.18385	0.20894	0.05064
7.4402	0.08826	0.05067	0.20456	7.44103	0.13215	0.13215	0.20456	7.44667	0.08826	0.07299	0.20456	7.44292	0.05618	0.05105	0.20456	7.4402	0.01521	0.05067	0.20456	7.44645	0.18382	0.20926	0.05067
7.44687	0.08819	0.05022	0.20491	7.4477	0.13176	0.13176	0.20491	7.45333	0.08819	0.07404	0.20491	7.44958	0.057	0.05298	0.20491	7.44687	0.01486	0.05022	0.20491	7.45312	0.18378	0.20938	0.05022
7.45353	0.0881	0.0498	0.20543	7.45437	0.13147	0.13147	0.20543	7.46	0.0881	0.07436	0.20543	7.45625	0.05794	0.05519	0.20543	7.45353	0.01426	0.0498	0.20543	7.45978	0.18374	0.2097	0.0498
7.4602	0.08807	0.04988	0.20602	7.46103	0.13138	0.13138	0.20602	7.46667	0.08807	0.07401	0.20602	7.46292	0.05905	0.05776	0.20602	7.4602	0.01334	0.04988	0.20602	7.46645	0.18362	0.21025	0.04988
7.46687	0.08772	0.05018	0.20675	7.4677	0.13147	0.13147	0.20675	7.47333	0.08772	0.07326	0.20675	7.46958	0.06042	0.06121	0.20675	7.46687	0.01241	0.05018	0.20675	7.47312	0.18337	0.21098	0.05018
7.47353	0.08725	0.05034	0.20752	7.47437	0.13153	0.13153	0.20752	7.48	0.08725	0.07238	0.20752	7.47625	0.06191	0.0658	0.20752	7.47353	0.01178	0.05034	0.20752	7.47978	0.18281	0.21172	0.05034
7.4802	0.08684	0.0503	0.2083	7.48103	0.13143	0.13143	0.2083	7.48667	0.08684	0.07136	0.2083	7.48292	0.06321	0.07121	0.2083	7.4802	0.01155	0.0503	0.2083	7.48645	0.18227	0.21233	0.0503
7.48687	0.08698	0.05034	0.20881	7.4877	0.13125	0.13125	0.20881	7.49333	0.08698	0.07035	0.20881	7.48958	0.06424	0.07644	0.20881	7.48687	0.01142	0.05034	0.20881	7.49312	0.18205	0.21286	0.05034
7.49353	0.08766	0.05062	0.20899	7.49437	0.13126	0.13126	0.20899	7.5	0.08766	0.06984	0.20899	7.49625	0.0653	0.08106	0.20899	7.49353	0.01136	0.05062	0.20899	7.49978	0.1822	0.21341	0.05062
7.5002	0.0881	0.05077	0.20924	7.50103	0.13133	0.13133	0.20924	7.50667	0.0881	0.07004	0.20924	7.50292	0.06663	0.085	0.20924	7.5002	0.01127	0.05077	0.20924	7.50645	0.18246	0.21402	0.05077
7.50687	0.08827	0.05051	0.20982	7.5077	0.13109	0.13109	0.20982	7.51333	0.08827	0.07068	0.20982	7.50958	0.06765	0.08781	0.20982	7.50687	0.01144	0.05051	0.20982	7.51312	0.1827	0.21453	0.05051
7.51353	0.08848	0.05005	0.2105	7.51437	0.13074	0.13074	0.2105	7.52	0.08848	0.07099	0.2105	7.51625	0.06828	0.08907	0.2105	7.51353	0.0117	0.05005	0.2105	7.51978	0.18321	0.21496	0.05005
7.5202	0.0888	0.05002	0.21102	7.52103	0.13068	0.13068	0.21102	7.52667	0.0888	0.07097	0.21102	7.52292	0.06893	0.08889	0.21102	7.5202	0.01197	0.05002	0.21102	7.52645	0.18368	0.2156	0.05002
7.52687	0.08878	0.05015	0.21145	7.5277	0.13077	0.13077	0.21145	7.53333	0.08878	0.07103	0.21145	7.52958	0.06985	0.08791	0.21145	7.52687	0.01204	0.05015	0.21145	7.53312	0.18375	0.21676	0.05015
7.53353	0.08805	0.05	0.2123	7.53437	0.13073	0.13073	0.2123	7.54	0.08805	0.07135	0.2123	7.53625	0.07069	0.08671	0.2123	7.53353	0.01174	0.05	0.2123	7.53978	0.18331	0.2179	0.05
7.5402	0.08702	0.04959	0.21304	7.54103	0.1305	0.1305	0.21304	7.54667	0.08702	0.07163	0.21304	7.54292	0.07118	0.08554	0.21304	7.5402	0.01104	0.04959	0.21304	7.54645	0.18295	0.2187	0.04959
7.54687	0.0862	0.04928	0.2135	7.5477	0.13048	0.13048	0.2135	7.55333	0.0862	0.0717	0.2135	7.54958	0.07166	0.08446	0.2135	7.54687	0.00965	0.04928	0.2135	7.55312	0.18302	0.2192	0.04928
7.55353	0.0857	0.04917	0.21368	7.55437	0.13077	0.13077	0.21368	7.56	0.0857	0.07188	0.21368	7.55625	0.07219	0.08325	0.21368	7.55353	0.00809	0.04917	0.21368	7.55978	0.18339	0.21975	0.04917
7.5602	0.08524	0.04894	0.21387	7.56103	0.131	0.131	0.21387	7.56667	0.08524	0.07229	0.21387	7.56292	0.07225	0.08164	0.21387	7.5602	0.00674	0.04894	0.21387	7.56645	0.18384	0.22013	0.04894
7.56687	0.0845	0.04876	0.21426	7.5677	0.13117	0.13117	0.21426	7.57333	0.0845	0.07258	0.21426	7.56958	0.07138	0.07962	0.21426	7.56687	0.00599	0.04876	0.21426	7.57312	0.18442	0.22016	0.04876
7.57353	0.08401	0.04875	0.21495	7.57437	0.13124	0.13124	0.21495	7.58	0.08401	0.07258	0.21495	7.57625	0.06997	0.07788	0.21495	7.57353	0.00586	0.04875	0.21495	7.57978	0.18505	0.22024	0.04875
7.5802	0.08434	0.04916	0.21605	7.58103	0.13118	0.13118	0.21605	7.58667	0.08434	0.0725	0.21605	7.58292	0.06885	0.07688	0.21605	7.5802	0.00624	0.04916	0.21605	7.58645	0.18566	0.22079	0.04916
7.58687	0.08523	0.04976	0.21757	7.5877	0.13093	0.13093	0.21757	7.59333	0.08523	0.07237	0.21757	7.58958	0.0685	0.07661	0.21757	7.58687	0.00697	0.04976	0.21757	7.59312	0.18624	0.22169	0.04976
7.59353	0.08614	0.05046	0.21929	7.59437	0.13053	0.13053	0.21929	7.6	0.08614	0.07211	0.21929	7.59625	0.06897	0.07714	0.21929	7.59353	0.00776	0.05046	0.21929	7.59978	0.18663	0.22271	0.05046
7.6002	0.08678	0.05105	0.22104	7.60103	0.13037	0.13037	0.22104	7.60667	0.08678	0.07176	0.22104	7.60292	0.06986	0.07855	0.22104	7.6002	0.00843	0.05105	0.22104	7.60645	0.18675	0.22388	0.05105
7.60687	0.08758	0.05138	0.22265	7.6077	0.13029	0.13029	0.22265	7.61333	0.08758	0.07175	0.22265	7.60958	0.07104	0.08086	0.22265	7.60687	0.00914	0.05138	0.22265	7.61312	0.18656	0.22517	0.05138
7.61353	0.08851	0.05148	0.22385	7.61437	0.13028	0.13028	0.22385	7.62	0.08851	0.07203	0.22385	7.61625	0.07248	0.08364	0.22385	7.61353	0.00978	0.05148	0.22385	7.61978	0.18641	0.22662	0.05148
7.6202	0.08947	0.05158	0.22469	7.62103	0.13023	0.13023	0.22469	7.62667	0.08947	0.07264	0.22469	7.62292	0.07399	0.08684	0.22469	7.6202	0.01045	0.05158	0.22469	7.62645	0.18634	0.22838	0.05158
7.62687	0.09031	0.05179	0.22522	7.6277	0.13015	0.13015	0.22522	7.63333	0.09031	0.07344	0.22522	7.62958	0.07538	0.09038	0.22522	7.62687	0.01106	0.05179	0.22522	7.63312	0.18599	0.23072	0.05179
7.63353	0.09099	0.05133	0.2258	7.63437	0.13016	0.13016	0.2258	7.64	0.09099	0.07468	0.2258	7.63625	0.0767	0.0938	0.2258	7.63353	0.01149	0.05133	0.2258	7.63978	0.18562	0.23355	0.05133
7.6402	0.0917	0.05072	0.2267	7.64103	0.13014	0.13014	0.2267	7.64667	0.0917	0.0763	0.2267	7.64292	0.07848	0.09675	0.2267	7.6402	0.01185	0.05072	0.2267	7.64645	0.18578	0.23661	0.05072
7.64687	0.09251	0.05069	0.22803	7.6477	0.13024	0.13024	0.22803	7.65333	0.09251	0.07804	0.22803	7.64958	0.0805	0.09962	0.22803	7.64687	0.01228	0.05069	0.22803	7.65312	0.1869	0.24004	0.05069
7.65353	0.09335	0.05118	0.22966	7.65437	0.13046	0.13046	0.22966	7.66	0.09335	0.07961	0.22966	7.65625	0.08219	0.10282	0.22966	7.65353	0.01299	0.05118	0.22966	7.65978	0.1886	0.2436	0.05118
7.6602	0.09395	0.0513	0.23136	7.66103	0.1307	0.1307	0.23136	7.66667	0.09395	0.08059	0.23136	7.66292	0.08311	0.10596	0.23136	7.6602	0.01393	0.0513	0.23136	7.66645	0.1903	0.24705	0.0513
7.66687	0.09453	0.05098	0.23285	7.6677	0.13086	0.13086	0.23285	7.67333	0.09453	0.08158	0.23285	7.66958	0.0834	0.10856	0.23285	7.66687	0.01506	0.05098	0.23285	7.67312	0.19211	0.25047	0.05098
7.67353	0.09523	0.05121	0.23425	7.67437	0.13079	0.13079	0.23425	7.68	0.09523	0.08311	0.23425	7.67625	0.08357	0.1108	0.23425	7.67353	0.01647	0.05121	0.23425	7.67978	0.19392	0.25418	0.05121
7.6802	0.09606	0.05168	0.23557	7.68103	0.13056	0.13056	0.23557	7.68667	0.09606	0.08554	0.23557	7.68292	0.08399	0.11282	0.23557	7.6802	0.01808	0.05168	0.23557	7.68645	0.19583	0.25808	0.05168
7.68687	0.09649	0.0519	0.23681	7.6877	0.13001	0.13001	0.23681	7.69333	0.09649	0.08819	0.23681	7.68958	0.08512	0.11477	0.23681	7.68687	0.01962	0.0519	0.23681	7.69312	0.19779	0.26197	0.0519
7.69353	0.09657	0.05154	0.23784	7.69437	0.12913	0.12913	0.23784	7.7	0.09657	0.09085	0.23784	7.69625	0.08685	0.11677	0.23784	7.69353	0.02128	0.05154	0.23784	7.69978	0.19977	0.26596	0.05154
7.7002	0.09696	0.05121	0.23861	7.70103	0.12834	0.12834	0.23861	7.70667	0.09696	0.09365	0.23861	7.70292	0.08875	0.119	0.23861	7.7002	0.02322	0.05121	0.23861	7.70645	0.20162	0.27023	0.05121
7.70687	0.09765	0.05107	0.23934	7.7077	0.12792	0.12792	0.23934	7.71333	0.09765	0.09657	0.23934	7.70958	0.0906	0.12162	0.23934	7.70687	0.02552	0.05107	0.23934	7.71312	0.20321	0.27455	0.05107
7.71353	0.09849	0.05128	0.24001	7.71437	0.12806	0.12806	0.24001	7.72	0.09849	0.09939	0.24001	7.71625	0.09179	0.1244	0.24001	7.71353	0.0281	0.05128	0.24001	7.71978	0.20482	0.27869	0.05128
7.7202	0.09923	0.05192	0.24064	7.72103	0.12866	0.12866	0.24064	7.72667	0.09923	0.10166	0.24064	7.72292	0.09227	0.12717	0.24064	7.7202	0.03104	0.05192	0.24064	7.72645	0.20646	0.28287	0.05192
7.72687	0.10053	0.05253	0.24122	7.7277	0.12951	0.12951	0.24122	7.73333	0.10053	0.10391	0.24122	7.72958	0.09218	0.12922	0.24122	7.72687	0.0343	0.05253	0.24122	7.73312	0.208	0.28707	0.05253
7.73353	0.10214	0.0535	0.24185	7.73437	0.13038	0.13038	0.24185	7.74	0.10214	0.10613	0.24185	7.73625	0.0921	0.12974	0.24185	7.73353	0.03736	0.0535	0.24185	7.73978	0.20946	0.29106	0.0535
7.7402	0.10335	0.05462	0.24281	7.74103	0.13111	0.13111	0.24281	7.74667	0.10335	0.10827	0.24281	7.74292	0.09242	0.12877	0.24281	7.7402	0.03983	0.05462	0.24281	7.74645	0.2112	0.29445	0.05462
7.74687	0.10393	0.05583	0.2439	7.7477	0.13176	0.13176	0.2439	7.75333	0.10393	0.10972	0.2439	7.74958	0.09286	0.12701	0.2439	7.74687	0.04167	0.05583	0.2439	7.75312	0.21356	0.29699	0.05583
7.75353	0.10421	0.05662	0.24486	7.75437	0.13226	0.13226	0.24486	7.76	0.10421	0.11011	0.24486	7.75625	0.09336	0.12475	0.24486	7.75353	0.043	0.05662	0.24486	7.75978	0.21636	0.29873	0.05662
7.7602	0.10466	0.0569	0.24549	7.76103	0.13234	0.13234	0.24549	7.76667	0.10466	0.10976	0.24549	7.76292	0.09324	0.12187	0.24549	7.7602	0.04389	0.0569	0.24549	7.76645	0.21902	0.2996	0.0569
7.76687	0.10503	0.05713	0.24592	7.7677	0.13219	0.13219	0.24592	7.77333	0.10503	0.10893	0.24592	7.76958	0.09203	0.11854	0.24592	7.76687	0.0445	0.05713	0.24592	7.77312	0.22124	0.29956	0.05713
7.77353	0.1054	0.05709	0.24617	7.77437	0.13211	0.13211	0.24617	7.78	0.1054	0.10802	0.24617	7.77625	0.08957	0.11551	0.24617	7.77353	0.04537	0.05709	0.24617	7.77978	0.22326	0.29864	0.05709
7.7802	0.10579	0.05675	0.24623	7.78103	0.13223	0.13223	0.24623	7.78667	0.10579	0.10706	0.24623	7.78292	0.08643	0.11265	0.24623	7.7802	0.04654	0.05675	0.24623	7.78645	0.22541	0.29667	0.05675
7.78687	0.10619	0.05631	0.24623	7.7877	0.1324	0.1324	0.24623	7.79333	0.10619	0.10622	0.24623	7.78958	0.08324	0.10891	0.24623	7.78687	0.04786	0.05631	0.24623	7.79312	0.22743	0.29394	0.05631
7.79353	0.10644	0.05589	0.24596	7.79437	0.13233	0.13233	0.24596	7.8	0.10644	0.10556	0.24596	7.79625	0.08027	0.10404	0.24596	7.79353	0.04897	0.05589	0.24596	7.79978	0.22884	0.29065	0.05589
7.8002	0.1065	0.05553	0.2453	7.80103	0.13225	0.13225	0.2453	7.80667	0.1065	0.10497	0.2453	7.80292	0.0776	0.09894	0.2453	7.8002	0.04964	0.05553	0.2453	7.80645	0.22958	0.2872	0.05553
7.80687	0.10656	0.05531	0.24425	7.8077	0.13222	0.13222	0.24425	7.81333	0.10656	0.10405	0.24425	7.80958	0.07536	0.09445	0.24425	7.80687	0.04975	0.05531	0.24425	7.81312	0.22992	0.2836	0.05531
7.81353	0.1066	0.05554	0.24331	7.81437	0.13226	0.13226	0.24331	7.82	0.1066	0.10271	0.24331	7.81625	0.07354	0.0903	0.24331	7.81353	0.0488	0.05554	0.24331	7.81978	0.22984	0.27954	0.05554
7.8202	0.10662	0.05622	0.24235	7.82103	0.1322	0.1322	0.24235	7.82667	0.10662	0.10093	0.24235	7.82292	0.0719	0.08653	0.24235	7.8202	0.04705	0.05622	0.24235	7.82645	0.22925	0.27531	0.05622
7.82687	0.10663	0.05688	0.24145	7.8277	0.13191	0.13191	0.24145	7.83333	0.10663	0.09908	0.24145	7.82958	0.07027	0.08348	0.24145	7.82687	0.04501	0.05688	0.24145	7.83312	0.22828	0.27096	0.05688
7.83353	0.10644	0.05744	0.24092	7.83437	0.13167	0.13167	0.24092	7.84	0.10644	0.09709	0.24092	7.83625	0.06901	0.08138	0.24092	7.83353	0.0429	0.05744	0.24092	7.83978	0.22721	0.2666	0.05744
7.8402	0.10587	0.05776	0.24086	7.84103	0.13139	0.13139	0.24086	7.84667	0.10587	0.09467	0.24086	7.84292	0.06842	0.07975	0.24086	7.8402	0.04061	0.05776	0.24086	7.84645	0.22617	0.26209	0.05776
7.84687	0.10459	0.05796	0.24091	7.8477	0.13107	0.13107	0.24091	7.85333	0.10459	0.09188	0.24091	7.84958	0.06866	0.07815	0.24091	7.84687	0.03807	0.05796	0.24091	7.85312	0.22511	0.2576	0.05796
7.85353	0.10312	0.058	0.24068	7.85437	0.13059	0.13059	0.24068	7.86	0.10312	0.08888	0.24068	7.85625	0.06969	0.07681	0.24068	7.85353	0.03558	0.058	0.24068	7.85978	0.22405	0.25348	0.058
7.8602	0.10195	0.05812	0.24032	7.86103	0.13002	0.13002	0.24032	7.86667	0.10195	0.08615	0.24032	7.86292	0.07124	0.07591	0.24032	7.8602	0.03309	0.05812	0.24032	7.86645	0.22283	0.2495	0.05812
7.86687	0.10114	0.05803	0.24007	7.8677	0.12955	0.12955	0.24007	7.87333	0.10114	0.08363	0.24007	7.86958	0.07275	0.07547	0.24007	7.86687	0.03049	0.05803	0.24007	7.87312	0.22104	0.24585	0.05803
7.87353	0.10062	0.05801	0.24002	7.87437	0.12912	0.12912	0.24002	7.88	0.10062	0.08127	0.24002	7.87625	0.07356	0.07524	0.24002	7.87353	0.02805	0.05801	0.24002	7.87978	0.2192	0.24253	0.05801
7.8802	0.10011	0.05831	0.24029	7.88103	0.12887	0.12887	0.24029	7.88667	0.10011	0.07918	0.24029	7.88292	0.07432	0.07495	0.24029	7.8802	0.02594	0.05831	0.24029	7.88645	0.21771	0.23973	0.05831
7.88687	0.09978	0.05853	0.24082	7.8877	0.12872	0.12872	0.24082	7.89333	0.09978	0.07741	0.24082	7.88958	0.07544	0.07441	0.24082	7.88687	0.02407	0.05853	0.24082	7.89312	0.21663	0.23744	0.05853
7.89353	0.0993	0.05838	0.24157	7.89437	0.12879	0.12879	0.24157	7.9	0.0993	0.07596	0.24157	7.89625	0.07716	0.07334	0.24157	7.89353	0.02247	0.05838	0.24157	7.89978	0.21554	0.23531	0.05838
7.9002	0.09869	0.05754	0.24237	7.90103	0.12895	0.12895	0.24237	7.90667	0.09869	0.0745	0.24237	7.90292	0.07916	0.07112	0.24237	7.9002	0.02135	0.05754	0.24237	7.90645	0.2143	0.23339	0.05754
7.90687	0.09834	0.05722	0.24285	7.9077	0.12902	0.12902	0.24285	7.91333	0.09834	0.07293	0.24285	7.90958	0.08108	0.068	0.24285	7.90687	0.02065	0.05722	0.24285	7.91312	0.21335	0.23166	0.05722
7.91353	0.09838	0.05722	0.24293	7.91437	0.12902	0.12902	0.24293	7.92	0.09838	0.07147	0.24293	7.91625	0.08249	0.06481	0.24293	7.91353	0.02	0.05722	0.24293	7.91978	0.21242	0.23049	0.05722
7.9202	0.09879	0.05724	0.24256	7.92103	0.12908	0.12908	0.24256	7.92667	0.09879	0.07024	0.24256	7.92292	0.08265	0.06243	0.24256	7.9202	0.01911	0.05724	0.24256	7.92645	0.21138	0.22974	0.05724
7.92687	0.09915	0.05735	0.2423	7.9277	0.12931	0.12931	0.2423	7.93333	0.09915	0.06904	0.2423	7.92958	0.08132	0.06068	0.2423	7.92687	0.01805	0.05735	0.2423	7.93312	0.21049	0.22904	0.05735
7.93353	0.0991	0.05758	0.24229	7.93437	0.12949	0.12949	0.24229	7.94	0.0991	0.06767	0.24229	7.93625	0.07875	0.05896	0.24229	7.93353	0.01665	0.05758	0.24229	7.93978	0.21	0.22854	0.05758
7.9402	0.09853	0.05812	0.24253	7.94103	0.12939	0.12939	0.24253	7.94667	0.09853	0.06628	0.24253	7.94292	0.0753	0.05753	0.24253	7.9402	0.01465	0.05812	0.24253	7.94645	0.20998	0.22858	0.05812
7.94687	0.09739	0.05849	0.24309	7.9477	0.12913	0.12913	0.24309	7.95333	0.09739	0.0653	0.24309	7.94958	0.07211	0.05668	0.24309	7.94687	0.01231	0.05849	0.24309	7.95312	0.21029	0.22922	0.05849
7.95353	0.09616	0.05885	0.24366	7.95437	0.12917	0.12917	0.24366	7.96	0.09616	0.06451	0.24366	7.95625	0.07009	0.05651	0.24366	7.95353	0.00978	0.05885	0.24366	7.95978	0.2111	0.23032	0.05885
7.9602	0.09519	0.05941	0.24416	7.96103	0.12948	0.12948	0.24416	7.96667	0.09519	0.06346	0.24416	7.96292	0.06916	0.0563	0.24416	7.9602	0.00771	0.05941	0.24416	7.96645	0.21251	0.2318	0.05941
7.96687	0.09461	0.05988	0.24447	7.9677	0.12973	0.12973	0.24447	7.97333	0.09461	0.06225	0.24447	7.96958	0.06846	0.05586	0.24447	7.96687	0.00601	0.05988	0.24447	7.97312	0.21393	0.2338	0.05988
7.97353	0.0944	0.06039	0.24476	7.97437	0.12992	0.12992	0.24476	7.98	0.0944	0.06126	0.24476	7.97625	0.06726	0.05548	0.24476	7.97353	0.00475	0.06039	0.24476	7.97978	0.21518	0.23601	0.06039
7.9802	0.09409	0.0607	0.24515	7.98103	0.1305	0.1305	0.24515	7.98667	0.09409	0.0607	0.24515	7.98292	0.06607	0.05548	0.24515	7.9802	0.00376	0.0607	0.24515	7.98645	0.21636	0.23801	0.0607
7.98687	0.09355	0.0609	0.24586	7.9877	0.13153	0.13153	0.24586	7.99333	0.09355	0.06019	0.24586	7.98958	0.06505	0.05602	0.24586	7.98687	0.00285	0.0609	0.24586	7.99312	0.21785	0.23988	0.0609
7.99353	0.09263	0.06107	0.24713	7.99437	0.13262	0.13262	0.24713	8	0.09263	0.05957	0.24713	7.99625	0.06402	0.0566	0.24713	7.99353	0.00209	0.06107	0.24713	7.99978	0.21964	0.24146	0.06107
8.0002	0.09148	0.06121	0.24863	8.00103	0.13339	0.13339	0.24863	8.00667	0.09148	0.05903	0.24863	8.00292	0.0629	0.05689	0.24863	8.0002	0.00139	0.06121	0.24863	8.00645	0.22144	0.24275	0.06121
8.00687	0.09029	0.06155	0.25007	8.0077	0.13425	0.13425	0.25007	8.01333	0.09029	0.05874	0.25007	8.00958	0.06182	0.05694	0.25007	8.00687	0.000961	0.06155	0.25007	8.01312	0.22307	0.24375	0.06155
8.01353	0.08912	0.06188	0.25119	8.01437	0.13534	0.13534	0.25119	8.02	0.08912	0.05858	0.25119	8.01625	0.0608	0.05709	0.25119	8.01353	0.000872	0.06188	0.25119	8.01978	0.22464	0.24486	0.06188
8.0202	0.08812	0.06249	0.25228	8.02103	0.13654	0.13654	0.25228	8.02667	0.08812	0.05815	0.25228	8.02292	0.05925	0.05726	0.25228	8.0202	0.000954	0.06249	0.25228	8.02645	0.22609	0.24612	0.06249
8.02687	0.08722	0.06304	0.25328	8.0277	0.13759	0.13759	0.25328	8.03333	0.08722	0.05738	0.25328	8.02958	0.05694	0.05664	0.25328	8.02687	0.000902	0.06304	0.25328	8.03312	0.22744	0.24692	0.06304
8.03353	0.08652	0.06347	0.25433	8.03437	0.13846	0.13846	0.25433	8.04	0.08652	0.05671	0.25433	8.03625	0.05372	0.05498	0.25433	8.03353	0.000626	0.06347	0.25433	8.03978	0.22833	0.247	0.06347
8.0402	0.08613	0.06372	0.25558	8.04103	0.13934	0.13934	0.25558	8.04667	0.08613	0.05641	0.25558	8.04292	0.05007	0.05285	0.25558	8.0402	0.000291	0.06372	0.25558	8.04645	0.22917	0.24636	0.06372
8.04687	0.08582	0.06376	0.25688	8.0477	0.13999	0.13999	0.25688	8.05333	0.08582	0.05633	0.25688	8.04958	0.04666	0.05069	0.25688	8.04687	-2.98e-05	0.06376	0.25688	8.05312	0.23036	0.24518	0.06376
8.05353	0.08538	0.06367	0.25778	8.05437	0.14047	0.14047	0.25778	8.06	0.08538	0.05586	0.25778	8.05625	0.04423	0.04855	0.25778	8.05353	-0.000142	0.06367	0.25778	8.05978	0.23197	0.24366	0.06367
8.0602	0.08459	0.06329	0.25784	8.06103	0.14102	0.14102	0.25784	8.06667	0.08459	0.05487	0.25784	8.06292	0.04283	0.04631	0.25784	8.0602	0.000216	0.06329	0.25784	8.06645	0.23349	0.24199	0.06329
8.06687	0.08371	0.06304	0.25728	8.0677	0.14176	0.14176	0.25728	8.07333	0.08371	0.05389	0.25728	8.06958	0.0424	0.04445	0.25728	8.06687	0.000902	0.06304	0.25728	8.07312	0.23443	0.24037	0.06304
8.07353	0.08285	0.06296	0.25644	8.07437	0.14249	0.14249	0.25644	8.08	0.08285	0.05352	0.25644	8.07625	0.04302	0.04347	0.25644	8.07353	0.00137	0.06296	0.25644	8.07978	0.23521	0.2385	0.06296
8.0802	0.08187	0.06336	0.25536	8.08103	0.14301	0.14301	0.25536	8.08667	0.08187	0.05352	0.25536	8.08292	0.04439	0.04321	0.25536	8.0802	0.00115	0.06336	0.25536	8.08645	0.23583	0.23628	0.06336
8.08687	0.08072	0.0639	0.25439	8.0877	0.14354	0.14354	0.25439	8.09333	0.08072	0.05333	0.25439	8.08958	0.04589	0.04345	0.25439	8.08687	0.000447	0.0639	0.25439	8.09312	0.23614	0.23369	0.0639
8.09353	0.07951	0.06431	0.25392	8.09437	0.14413	0.14413	0.25392	8.1	0.07951	0.05314	0.25392	8.09625	0.04667	0.04408	0.25392	8.09353	-0.000753	0.06431	0.25392	8.09978	0.2358	0.23094	0.06431
8.1002	0.07872	0.06465	0.25398	8.10103	0.14439	0.14439	0.25398	8.10667	0.07872	0.05339	0.25398	8.10292	0.04673	0.04535	0.25398	8.1002	-0.00211	0.06465	0.25398	8.10645	0.23512	0.22818	0.06465
8.10687	0.07834	0.06487	0.25406	8.1077	0.1444	0.1444	0.25406	8.11333	0.07834	0.0539	0.25406	8.10958	0.04604	0.047	0.25406	8.10687	-0.00332	0.06487	0.25406	8.11312	0.23429	0.2254	0.06487
8.11353	0.07809	0.06495	0.25372	8.11437	0.14424	0.14424	0.25372	8.12	0.07809	0.05388	0.25372	8.11625	0.04495	0.04835	0.25372	8.11353	-0.00408	0.06495	0.25372	8.11978	0.2331	0.22263	0.06495
8.1202	0.07754	0.06443	0.25316	8.12103	0.14444	0.14444	0.25316	8.12667	0.07754	0.05346	0.25316	8.12292	0.04376	0.04913	0.25316	8.1202	-0.00443	0.06443	0.25316	8.12645	0.23143	0.21999	0.06443
8.12687	0.07668	0.06383	0.25254	8.1277	0.14491	0.14491	0.25254	8.13333	0.07668	0.05309	0.25254	8.12958	0.04265	0.04949	0.25254	8.12687	-0.00463	0.06383	0.25254	8.13312	0.22936	0.21783	0.06383
8.13353	0.07588	0.06367	0.25186	8.13437	0.14548	0.14548	0.25186	8.14	0.07588	0.05298	0.25186	8.13625	0.04193	0.04983	0.25186	8.13353	-0.00474	0.06367	0.25186	8.13978	0.2272	0.21591	0.06367
8.1402	0.07517	0.06353	0.25118	8.14103	0.14587	0.14587	0.25118	8.14667	0.07517	0.05289	0.25118	8.14292	0.04172	0.04987	0.25118	8.1402	-0.0049	0.06353	0.25118	8.14645	0.22528	0.21408	0.06353
8.14687	0.07449	0.06313	0.25068	8.1477	0.14581	0.14581	0.25068	8.15333	0.07449	0.05278	0.25068	8.14958	0.04221	0.04952	0.25068	8.14687	-0.00533	0.06313	0.25068	8.15312	0.22361	0.2122	0.06313
8.15353	0.07387	0.06282	0.25039	8.15437	0.14547	0.14547	0.25039	8.16	0.07387	0.05268	0.25039	8.15625	0.0434	0.04907	0.25039	8.15353	-0.00589	0.06282	0.25039	8.15978	0.22234	0.21028	0.06282
8.1602	0.07366	0.06307	0.25015	8.16103	0.14457	0.14457	0.25015	8.16667	0.07366	0.05244	0.25015	8.16292	0.04519	0.04911	0.25015	8.1602	-0.0066	0.06307	0.25015	8.16645	0.22119	0.20841	0.06307
8.16687	0.07407	0.06358	0.24962	8.1677	0.14302	0.14302	0.24962	8.17333	0.07407	0.05193	0.24962	8.16958	0.04776	0.05017	0.24962	8.16687	-0.00715	0.06358	0.24962	8.17312	0.21992	0.20669	0.06358
8.17353	0.07458	0.0637	0.24909	8.17437	0.14096	0.14096	0.24909	8.18	0.07458	0.05163	0.24909	8.17625	0.05126	0.05224	0.24909	8.17353	-0.00776	0.0637	0.24909	8.17978	0.21835	0.20546	0.0637
8.1802	0.07491	0.06361	0.24871	8.18103	0.13878	0.13878	0.24871	8.18667	0.07491	0.05202	0.24871	8.18292	0.05601	0.05569	0.24871	8.1802	-0.00841	0.06361	0.24871	8.18645	0.21669	0.20465	0.06361
8.18687	0.0755	0.06358	0.24838	8.1877	0.1369	0.1369	0.24838	8.19333	0.0755	0.05326	0.24838	8.18958	0.06232	0.06095	0.24838	8.18687	-0.00891	0.06358	0.24838	8.19312	0.21534	0.20383	0.06358
8.19353	0.07676	0.06342	0.24784	8.19437	0.13512	0.13512	0.24784	8.2	0.07676	0.05508	0.24784	8.19625	0.07031	0.06869	0.24784	8.19353	-0.00903	0.06342	0.24784	8.19978	0.21431	0.20324	0.06342
8.2002	0.07886	0.06265	0.24725	8.20103	0.13336	0.13336	0.24725	8.20667	0.07886	0.05823	0.24725	8.20292	0.0802	0.07969	0.24725	8.2002	-0.00867	0.06265	0.24725	8.20645	0.21363	0.20298	0.06265
8.20687	0.08201	0.06132	0.24711	8.2077	0.13182	0.13182	0.24711	8.21333	0.08201	0.06378	0.24711	8.20958	0.09307	0.09458	0.24711	8.20687	-0.008	0.06132	0.24711	8.21312	0.2134	0.20286	0.06132
8.21353	0.08734	0.05998	0.24722	8.21437	0.13067	0.13067	0.24722	8.22	0.08734	0.07237	0.24722	8.21625	0.11111	0.11469	0.24722	8.21353	-0.00668	0.05998	0.24722	8.21978	0.21349	0.20214	0.05998
8.2202	0.09611	0.05914	0.24731	8.22103	0.13001	0.13001	0.24731	8.22667	0.09611	0.08436	0.24731	8.22292	0.13594	0.14169	0.24731	8.2202	-0.00451	0.05914	0.24731	8.22645	0.21341	0.20083	0.05914
8.22687	0.10886	0.05858	0.24755	8.2277	0.12942	0.12942	0.24755	8.23333	0.10886	0.10099	0.24755	8.22958	0.16863	0.17834	0.24755	8.22687	-0.00104	0.05858	0.24755	8.23312	0.21268	0.19991	0.05858
8.23353	0.12618	0.05776	0.24823	8.23437	0.12879	0.12879	0.24823	8.24	0.12618	0.12474	0.24823	8.23625	0.2104	0.22812	0.24823	8.23353	0.00392	0.05776	0.24823	8.23978	0.21134	0.19998	0.05776
8.2402	0.14973	0.05683	0.24912	8.24103	0.12808	0.12808	0.24912	8.24667	0.14973	0.15769	0.24912	8.24292	0.2635	0.29485	0.24912	8.2402	0.01117	0.05683	0.24912	8.24645	0.2097	0.20114	0.05683
8.24687	0.18207	0.05615	0.24977	8.2477	0.12734	0.12734	0.24977	8.25333	0.18207	0.20248	0.24977	8.24958	0.33091	0.38287	0.24977	8.24687	0.02182	0.05615	0.24977	8.25312	0.20809	0.20324	0.05615
8.25353	0.22662	0.05577	0.2502	8.25437	0.12656	0.12656	0.2502	8.26	0.22662	0.2627	0.2502	8.25625	0.4162	0.49693	0.2502	8.25353	0.03721	0.05577	0.2502	8.25978	0.20687	0.20649	0.05577
8.2602	0.28717	0.05514	0.25085	8.26103	0.12556	0.12556	0.25085	8.26667	0.28717	0.34352	0.25085	8.26292	0.52433	0.6428	0.25085	8.2602	0.05902	0.05514	0.25085	8.26645	0.20625	0.21143	0.05514
8.26687	0.36872	0.05426	0.25187	8.2677	0.12442	0.12442	0.25187	8.27333	0.36872	0.45139	0.25187	8.26958	0.66104	0.82706	0.25187	8.26687	0.08902	0.05426	0.25187	8.27312	0.20605	0.21826	0.05426
8.27353	0.4778	0.05368	0.25354	8.27437	0.12352	0.12352	0.25354	8.28	0.4778	0.59388	0.25354	8.27625	0.8333	1.05725	0.25354	8.27353	0.12989	0.05368	0.25354	8.27978	0.20622	0.22712	0.05368
8.2802	0.62229	0.05371	0.25604	8.28103	0.12317	0.12317	0.25604	8.28667	0.62229	0.78016	0.25604	8.28292	1.04889	1.34188	0.25604	8.2802	0.18499	0.05371	0.25604	8.28645	0.20656	0.23826	0.05371
8.28687	0.81181	0.05383	0.25968	8.2877	0.12317	0.12317	0.25968	8.29333	0.81181	1.02159	0.25968	8.28958	1.31587	1.6908	0.25968	8.28687	0.25861	0.05383	0.25968	8.29312	0.20713	0.25298	0.05383
8.29353	1.05701	0.05357	0.26514	8.29437	0.12306	0.12306	0.26514	8.3	1.05701	1.3319	0.26514	8.29625	1.642	2.11503	0.26514	8.29353	0.35573	0.05357	0.26514	8.29978	0.20798	0.27321	0.05357
8.3002	1.37108	0.11121	0.27318	8.30103	0.12289	0.12289	0.27318	8.30667	1.37108	1.7266	0.27318	8.30292	2.03557	2.62666	0.27318	8.3002	0.48301	0.11121	0.27318	8.30645	0.20942	0.30047	0.11121
8.30687	1.76974	0.13536	0.28484	8.3077	0.12305	0.12305	0.28484	8.31333	1.76974	2.2229	0.28484	8.30958	2.50642	3.23853	0.28484	8.30687	0.64871	0.13536	0.28484	8.31312	0.21197	0.33636	0.13536
8.31353	2.27131	0.11121	0.30124	8.31437	0.12318	0.12318	0.30124	8.32	2.27131	2.84074	0.30124	8.31625	3.06503	3.96327	0.30124	8.31353	0.86298	0.11121	0.30124	8.31978	0.21607	0.38292	0.11121
8.3202	2.89641	0.13536	0.32414	8.32103	0.12284	0.12284	0.32414	8.32667	2.89641	3.60312	0.32414	8.32292	3.72124	4.81275	0.32414	8.3202	1.13744	0.13536	0.32414	8.32645	0.22245	0.44326	0.13536
8.32687	3.66805	0.16824	0.35585	8.3277	0.1222	0.1222	0.35585	8.33333	3.66805	4.53513	0.35585	8.32958	4.48417	5.79827	0.35585	8.32687	1.4855	0.16824	0.35585	8.33312	0.23182	0.52034	0.16824
8.33353	4.61166	0.21254	0.39914	8.33437	0.12185	0.12185	0.39914	8.34	4.61166	5.66337	0.39914	8.33625	5.36228	6.93118	0.39914	8.33353	1.92259	0.21254	0.39914	8.33978	0.24506	0.61728	0.21254
8.3402	5.75445	0.27172	0.45782	8.34103	0.12186	0.12186	0.45782	8.34667	5.75445	7.01605	0.45782	8.34292	6.36317	8.22143	0.45782	8.3402	2.46601	0.27172	0.45782	8.34645	0.26303	0.73826	0.27172
8.34687	7.12467	0.34963	0.53651	8.3477	0.12192	0.12192	0.53651	8.35333	7.12467	8.62258	0.53651	8.34958	7.49289	9.67617	0.53651	8.34687	3.1356	0.34963	0.53651	8.35312	0.28738	0.88823	0.34963
8.35353	8.75144	0.45156	0.64155	8.35437	0.12191	0.12191	0.64155	8.36	8.75144	10.5128	0.64155	8.35625	8.75575	11.2998	0.64155	8.35353	3.95299	0.45156	0.64155	8.35978	0.31962	1.07269	0.45156
8.3602	10.6643	0.58345	0.78058	8.36103	0.12194	0.12194	0.78058	8.36667	10.6643	12.7159	0.78058	8.36292	10.154	13.0946	0.78058	8.3602	4.94113	0.58345	0.78058	8.36645	0.36155	1.29703	0.58345
8.36687	12.8924	0.75251	0.96319	8.3677	0.12194	0.12194	0.96319	8.37333	12.8924	15.2587	0.96319	8.36958	11.6878	15.0598	0.96319	8.36687	6.12377	0.75251	0.96319	8.37312	0.4154	1.56727	0.75251
8.37353	15.4632	0.96726	1.20038	8.37437	0.12206	0.12206	1.20038	8.38	15.4632	18.1657	1.20038	8.37625	13.3542	17.1901	1.20038	8.37353	7.52582	0.96726	1.20038	8.37978	0.48412	1.88968	0.96726
8.3802	18.4011	1.23855	1.50536	8.38103	0.12229	0.12229	1.50536	8.38667	18.4011	21.4577	1.50536	8.38292	15.1471	19.4767	1.50536	8.3802	9.17266	1.23855	1.50536	8.38645	0.57121	2.2707	1.23855
8.38687	21.7268	1.57857	1.89391	8.3877	0.12261	0.12261	1.89391	8.39333	21.7268	25.1511	1.89391	8.38958	17.0568	21.9066	1.89391	8.38687	11.0884	1.57857	1.89391	8.39312	0.68002	2.71697	1.57857
8.39353	25.4562	2.00108	2.38408	8.39437	0.12287	0.12287	2.38408	8.4	25.4562	29.255	2.38408	8.39625	19.0705	24.4632	2.38408	8.39353	13.2957	2.00108	2.38408	8.39978	0.815	3.23491	2.00108
8.4002	29.598	2.52189	2.99705	8.40103	0.12303	0.12303	2.99705	8.40667	29.598	33.7709	2.99705	8.40292	21.1715	27.1254	2.99705	8.4002	15.8152	2.52189	2.99705	8.40645	0.98134	3.83043	2.52189
8.40687	34.1529	3.15866	3.75658	8.4077	0.12317	0.12317	3.75658	8.41333	34.1529	38.6923	3.75658	8.40958	23.3405	29.8681	3.75658	8.40687	18.6642	3.15866	3.75658	8.41312	1.18479	4.5083	3.15866
8.41353	39.1131	3.93109	4.68983	8.41437	0.12323	0.12323	4.68983	8.42	39.1131	44.0035	4.68983	8.41625	25.5552	32.6625	4.68983	8.41353	21.8552	3.93109	4.68983	8.41978	1.43129	5.27269	3.93109
8.4202	44.4618	4.8597	5.82577	8.42103	0.12302	0.12302	5.82577	8.42667	44.4618	49.679	5.82577	8.42292	27.7912	35.4764	5.82577	8.4202	25.3944	4.8597	5.82577	8.42645	1.72663	6.12637	4.8597
8.42687	50.1724	5.9665	7.19549	8.4277	0.1225	0.1225	7.19549	8.43333	50.1724	55.6825	7.19549	8.42958	30.0219	38.2759	7.19549	8.42687	29.2825	5.9665	7.19549	8.43312	2.07729	7.07094	5.9665
8.43353	56.2074	7.2748	8.83179	8.43437	0.12206	0.12206	8.83179	8.44	56.2074	61.9689	8.83179	8.43625	32.2189	41.0258	8.83179	8.43353	33.5128	7.2748	8.83179	8.43978	2.48957	8.10633	7.2748
8.4402	62.5201	8.80831	10.7683	8.44103	0.12209	0.12209	10.7683	8.44667	62.5201	68.4827	10.7683	8.44292	34.3539	43.6904	10.7683	8.4402	38.0707	8.80831	10.7683	8.44645	2.96969	9.23037	8.80831
8.44687	69.0542	10.5904	13.0389	8.4477	0.12258	0.12258	13.0389	8.45333	69.0542	75.1594	13.0389	8.44958	36.3987	46.2338	13.0389	8.44687	42.9327	10.5904	13.0389	8.45312	3.52305	10.4387	10.5904
8.45353	75.7448	12.6434	15.6768	8.45437	0.12312	0.12312	15.6768	8.46	75.7448	81.9271	15.6768	8.45625	38.3263	48.6213	15.6768	8.45353	48.0675	12.6434	15.6768	8.45978	4.15476	11.7243	12.6434
8.4602	82.5187	14.9887	18.7144	8.46103	0.12355	0.12355	18.7144	8.46667	82.5187	88.708	18.7144	8.46292	40.1105	50.8202	18.7144	8.4602	53.4359	14.9887	18.7144	8.46645	4.8696	13.0784	14.9887
8.46687	89.2964	17.6461	22.1806	8.4677	0.12391	0.12391	22.1806	8.47333	89.2964	95.4193	22.1806	8.46958	41.7263	52.7998	22.1806	8.46687	58.9898	17.6461	22.1806	8.47312	5.67113	14.4897	17.6461
8.47353	95.9935	20.6321	26.0985	8.47437	0.12404	0.12404	26.0985	8.48	95.9935	101.975	26.0985	8.47625	43.1504	54.5324	26.0985	8.47353	64.674	20.6321	26.0985	8.47978	6.56146	15.9454	20.6321
8.4802	102.524	23.9593	30.4847	8.48103	0.12363	0.12363	30.4847	8.48667	102.524	108.288	30.4847	8.48292	44.3632	55.9942	30.4847	8.4802	70.4271	23.9593	30.4847	8.48645	7.54064	17.4307	23.9593
8.48687	108.8	27.6349	35.349	8.4877	0.12267	0.12267	35.349	8.49333	108.8	114.273	35.349	8.48958	45.3487	57.1661	35.349	8.48687	76.1829	27.6349	35.349	8.49312	8.60738	18.9294	27.6349
8.49353	114.736	31.6603	40.6937	8.49437	0.12136	0.12136	40.6937	8.5	114.736	119.848	40.6937	8.49625	46.0945	58.0339	40.6937	8.49353	81.8711	31.6603	40.6937	8.49978	9.75826	20.4242	31.6603
8.5002	120.249	36.0304	46.5117	8.50103	0.11995	0.11995	46.5117	8.50667	120.249	124.932	46.5117	8.50292	46.5911	58.588	46.5117	8.5002	87.4185	36.0304	46.5117	8.50645	10.9875	21.8963	36.0304
8.50687	125.264	40.7326	52.7851	8.5077	0.11874	0.11874	52.7851	8.51333	125.264	129.456	52.7851	8.50958	46.8342	58.8244	52.7851	8.50687	92.7513	40.7326	52.7851	8.51312	12.2868	23.3264	40.7326
8.51353	129.712	45.7481	59.4847	8.51437	0.11813	0.11813	59.4847	8.52	129.712	133.357	59.4847	8.51625	46.8249	58.7446	59.4847	8.51353	97.7971	45.7481	59.4847	8.51978	13.6459	24.6948	45.7481
8.5202	133.53	51.0509	66.5689	8.52103	0.11846	0.11846	66.5689	8.52667	133.53	136.58	66.5689	8.52292	46.5673	58.3547	66.5689	8.5202	102.487	51.0509	66.5689	8.52645	15.0531	25.9828	51.0509
8.52687	136.669	56.6081	73.9841	8.5277	0.11933	0.11933	73.9841	8.53333	136.669	139.086	73.9841	8.52958	46.0678	57.6649	73.9841	8.52687	106.754	56.6081	73.9841	8.53312	16.4946	27.1732	56.6081
8.53353	139.089	62.3777	81.6655	8.53437	0.1204	0.1204	81.6655	8.54	139.089	140.844	81.6655	8.53625	45.3358	56.6899	81.6655	8.53353	110.541	62.3777	81.6655	8.53978	17.9552	28.2501	62.3777
8.5402	140.762	68.3106	89.5383	8.54103	0.12139	0.12139	89.5383	8.54667	140.762	141.835	89.5383	8.54292	44.3854	55.4487	89.5383	8.5402	113.796	68.3106	89.5383	8.54645	19.4178	29.1988	68.3106
8.54687	141.673	74.3511	97.5202	8.5477	0.12213	0.12213	97.5202	8.55333	141.673	142.052	97.5202	8.54958	43.2341	53.9637	97.5202	8.54687	116.477	74.3511	97.5202	8.55312	20.8646	30.0064	74.3511
8.55353	141.819	80.4384	105.521	8.55437	0.12234	0.12234	105.521	8.56	141.819	141.504	105.521	8.55625	41.9019	52.2602	105.521	8.55353	118.548	80.4384	105.521	8.55978	22.2773	30.6621	80.4384
8.5602	141.208	86.5069	113.446	8.56103	0.12185	0.12185	113.446	8.56667	141.208	140.207	113.446	8.56292	40.41	50.3651	113.446	8.5602	119.986	86.5069	113.446	8.56645	23.6373	31.1579	86.5069
8.56687	139.862	92.4886	121.194	8.5677	0.12101	0.12101	121.194	8.57333	139.862	138.191	121.194	8.56958	38.7824	48.3077	121.194	8.56687	120.777	92.4886	121.194	8.57312	24.9265	31.4879	92.4886
8.57353	137.811	98.3139	128.664	8.57437	0.12036	0.12036	128.664	8.58	137.811	135.493	128.664	8.57625	37.0438	46.1187	128.664	8.57353	120.916	98.3139	128.664	8.57978	26.1271	31.649	98.3139
8.5802	135.098	103.913	135.757	8.58103	0.1203	0.1203	135.757	8.58667	135.098	132.165	135.757	8.58292	35.2188	43.8278	135.757	8.5802	120.41	103.913	135.757	8.58645	27.2229	31.641	103.913
8.58687	131.773	109.216	142.375	8.5877	0.12069	0.12069	142.375	8.59333	131.773	128.264	142.375	8.58958	33.3308	41.4637	142.375	8.58687	119.276	109.216	142.375	8.59312	28.1991	31.4664	109.216
8.59353	127.892	114.157	148.427	8.59437	0.12139	0.12139	148.427	8.6	127.892	123.852	148.427	8.59625	31.4026	39.054	148.427	8.59353	117.539	114.157	148.427	8.59978	29.0423	31.1308	114.157
8.6002	123.519	118.673	153.833	8.60103	0.12236	0.12236	153.833	8.60667	123.519	118.998	153.833	8.60292	29.456	36.6259	153.833	8.6002	115.233	118.673	153.833	8.60645	29.7414	30.6413	118.673
8.60687	118.722	122.706	158.518	8.6077	0.12345	0.12345	158.518	8.61333	118.722	113.774	158.518	8.60958	27.511	34.2045	158.518	8.60687	112.401	122.706	158.518	8.61312	30.2871	30.0066	122.706
8.61353	113.571	126.206	162.42	8.61437	0.12443	0.12443	162.42	8.62	113.571	108.254	162.42	8.61625	25.5859	31.8118	162.42	8.61353	109.089	126.206	162.42	8.61978	30.6737	29.2378	126.206
8.6202	108.138	129.131	165.49	8.62103	0.12515	0.12515	165.49	8.62667	108.138	102.512	165.49	8.62292	23.6973	29.4682	165.49	8.6202	105.353	129.131	165.49	8.62645	30.8973	28.3486	129.131
8.62687	102.493	131.448	167.69	8.6277	0.12603	0.12603	167.69	8.63333	102.493	96.6205	167.69	8.62958	21.8611	27.1912	167.69	8.62687	101.249	131.448	167.69	8.63312	30.9568	27.3534	131.448
8.63353	96.7061	133.129	168.997	8.63437	0.12735	0.12735	168.997	8.64	96.7061	90.6487	168.997	8.63625	20.0898	24.9961	168.997	8.63353	96.8367	133.129	168.997	8.63978	30.8533	26.267	133.129
8.6402	90.8446	134.158	169.403	8.64103	0.1291	0.1291	169.403	8.64667	90.8446	84.6636	169.403	8.64292	18.3938	22.8953	169.403	8.6402	92.1772	134.158	169.403	8.64645	30.5909	25.105	134.158
8.64687	84.9715	134.529	168.916	8.6477	0.13184	0.13184	168.916	8.65333	84.9715	78.7264	168.916	8.64958	16.7814	20.8991	168.916	8.64687	87.3323	134.529	168.916	8.65312	30.1755	23.8837	134.529
8.65353	79.1446	134.245	167.554	8.65437	0.13607	0.13607	167.554	8.66	79.1446	72.8916	167.554	8.65625	15.2586	19.0148	167.554	8.65353	82.3619	134.245	167.554	8.65978	29.6154	22.6192	134.245
8.6602	73.4161	133.317	165.353	8.66103	0.14238	0.14238	165.353	8.66667	73.4161	67.207	165.353	8.66292	13.8293	17.2471	165.353	8.6602	77.3236	133.317	165.353	8.66645	28.9207	21.326	133.317
8.66687	67.8323	131.767	162.356	8.6677	0.15114	0.15114	162.356	8.67333	67.8323	61.7155	162.356	8.66958	12.4953	15.5994	162.356	8.66687	72.2723	131.767	162.356	8.67312	28.1032	20.0186	131.767
8.67353	62.4329	129.626	158.617	8.67437	0.16319	0.16319	158.617	8.68	62.4329	56.4525	158.617	8.67625	11.2576	14.0731	158.617	8.67353	67.2589	129.626	158.617	8.67978	27.1764	18.7111	129.626
8.6802	57.2506	126.932	154.202	8.68103	0.17989	0.17989	154.202	8.68667	57.2506	51.4459	154.202	8.68292	10.1157	12.6669	154.202	8.6802	62.3297	126.932	154.202	8.68645	26.1549	17.4161	126.932
8.68687	52.312	123.726	149.181	8.6877	0.20245	0.20245	149.181	8.69333	52.312	46.7159	149.181	8.68958	9.06805	11.3773	149.181	8.68687	57.5252	123.726	149.181	8.69312	25.0537	16.1449	123.726
8.69353	47.637	120.057	143.633	8.69437	0.23215	0.23215	143.633	8.7	47.637	42.2771	143.633	8.69625	8.11223	10.2001	143.633	8.69353	52.8799	120.057	143.633	8.69978	23.8879	14.9074	120.057
8.7002	43.2401	115.98	137.642	8.70103	0.27119	0.27119	137.642	8.70667	43.2401	38.1383	137.642	8.70292	7.24472	9.13035	137.642	8.7002	48.4232	115.98	137.642	8.70645	22.6726	13.713	115.98
8.70687	39.1303	111.55	131.291	8.7077	0.32252	0.32252	131.291	8.71333	39.1303	34.3023	131.291	8.70958	6.46093	8.16187	131.291	8.70687	44.1788	111.55	131.291	8.71312	21.4227	12.569	111.55
8.71353	35.3111	106.828	124.664	8.71437	0.38938	0.38938	124.664	8.72	35.3111	30.7668	124.664	8.71625	5.75528	7.28793	124.664	8.71353	40.1648	106.828	124.664	8.71978	20.1528	11.4812	106.828
8.7202	31.7812	101.872	117.846	8.72103	0.47537	0.47537	117.846	8.72667	31.7812	27.5261	117.846	8.72292	5.12204	6.50225	117.846	8.7202	36.3931	101.872	117.846	8.72645	18.8767	10.4538	101.872
8.72687	28.5354	96.7427	110.916	8.7277	0.58488	0.58488	110.916	8.73333	28.5354	24.5712	110.916	8.72958	4.55563	5.799	110.916	8.72687	32.8708	96.7427	110.916	8.73312	17.6068	9.48992	96.7427
8.73353	25.5657	91.4983	103.95	8.73437	0.7236	0.7236	103.95	8.74	25.5657	21.89	103.95	8.73625	4.05063	5.17172	103.95	8.73353	29.6014	91.4983	103.95	8.73978	16.3548	8.59069	91.4983
8.7402	22.8614	86.1938	97.0194	8.74103	0.89779	0.89779	97.0194	8.74667	22.8614	19.4683	97.0194	8.74292	3.60144	4.61422	97.0194	8.7402	26.5839	86.1938	97.0194	8.74645	15.1316	7.75638	86.1938
8.74687	20.4091	80.8809	90.1876	8.7477	1.11461	1.11461	90.1876	8.75333	20.4091	17.2901	90.1876	8.74958	3.20294	4.12031	90.1876	8.74687	23.8136	80.8809	90.1876	8.75312	13.9464	6.98645	80.8809
8.75353	18.1944	75.608	83.513	8.75437	1.38236	1.38236	83.513	8.76	18.1944	15.3384	83.513	8.75625	2.85053	3.68389	83.513	8.75353	21.2831	75.608	83.513	8.75978	12.8064	6.27955	75.608
8.7602	16.2024	70.4189	77.0455	8.76103	1.71015	1.71015	77.0455	8.76667	16.2024	13.5958	77.0455	8.76292	2.53993	3.29874	77.0455	8.7602	18.9824	70.4189	77.0455	8.76645	11.718	5.63376	70.4189
8.76687	14.4168	65.3528	70.8263	8.7677	2.10788	2.10788	70.8263	8.77333	14.4168	12.0453	70.8263	8.76958	2.26654	2.95869	70.8263	8.76687	16.9003	65.3528	70.8263	8.77312	10.6865	5.0469	65.3528
8.77353	12.8214	60.4436	64.8886	8.77437	2.5864	2.5864	64.8886	8.78	12.8214	10.6706	64.8886	8.77625	2.02622	2.65846	64.8886	8.77353	15.0239	60.4436	64.8886	8.77978	9.71588	4.51668	60.4436
8.7802	11.4006	55.7194	59.2578	8.78103	3.15719	3.15719	59.2578	8.78667	11.4006	9.45453	59.2578	8.78292	1.81532	2.39382	59.2578	8.7802	13.3398	55.7194	59.2578	8.78645	8.80791	4.03949	55.7194
8.78687	10.1391	51.2027	53.9522	8.7877	3.8319	3.8319	53.9522	8.79333	10.1391	8.38172	53.9522	8.78958	1.63072	2.16074	53.9522	8.78687	11.8341	51.2027	53.9522	8.79312	7.96323	3.61142	51.2027
8.79353	9.02247	46.9106	48.9834	8.79437	4.62224	4.62224	48.9834	8.8	9.02247	7.4376	48.9834	8.79625	1.46934	1.95552	48.9834	8.79353	10.4924	46.9106	48.9834	8.79978	7.18185	3.22881	46.9106
8.8002	8.03623	42.8554	44.3569	8.80103	5.54024	5.54024	44.3569	8.80667	8.03623	6.60886	44.3569	8.80292	1.32816	1.7746	44.3569	8.8002	9.30075	42.8554	44.3569	8.80645	6.46301	2.88793	42.8554
8.80687	7.16724	39.0456	40.0728	8.8077	6.59803	6.59803	40.0728	8.81333	7.16724	5.88233	40.0728	8.80958	1.20463	1.61508	40.0728	8.80687	8.24592	39.0456	40.0728	8.81312	5.80475	2.58462	39.0456
8.81353	6.40285	35.4855	36.1258	8.81437	7.80611	7.80611	36.1258	8.82	6.40285	5.24616	36.1258	8.81625	1.0964	1.47466	36.1258	8.81353	7.31446	35.4855	36.1258	8.81978	5.20457	2.31513	35.4855
8.8202	5.7311	32.1757	32.5065	8.82103	9.17325	9.17325	32.5065	8.82667	5.7311	4.68982	32.5065	8.82292	1.00178	1.35077	32.5065	8.8202	6.49374	32.1757	32.5065	8.82645	4.66022	2.07649	32.1757
8.82687	5.14129	29.1131	29.2022	8.8277	10.7067	10.7067	29.2022	8.83333	5.14129	4.20342	29.2022	8.82958	0.91899	1.24136	29.2022	8.82687	5.77186	29.1131	29.2022	8.83312	4.16881	1.86596	29.1131
8.83353	4.62386	26.2917	26.1981	8.83437	12.4119	12.4119	26.1981	8.84	4.62386	3.77827	26.1981	8.83625	0.84657	1.14474	26.1981	8.83353	5.13795	26.2917	26.1981	8.83978	3.72709	1.68058	26.2917
8.8402	4.17021	23.7033	23.4777	8.84103	14.2925	14.2925	23.4777	8.84667	4.17021	3.40676	23.4777	8.84292	0.78312	1.05958	23.4777	8.8402	4.58187	23.7033	23.4777	8.84645	3.33139	1.5177	23.7033
8.84687	3.77284	21.3382	21.023	8.8477	16.3481	16.3481	21.023	8.85333	3.77284	3.08207	21.023	8.84958	0.72738	0.98444	21.023	8.84687	4.09406	21.3382	21.023	8.85312	2.97822	1.37506	21.3382
8.85353	3.42495	19.1847	18.8156	8.85437	18.5754	18.5754	18.8156	8.86	3.42495	2.79792	18.8156	8.85625	0.67843	0.91752	18.8156	8.85353	3.66686	19.1847	18.8156	8.85978	2.66399	1.25031	19.1847
8.8602	3.12009	17.2309	16.8365	8.86103	20.9674	20.9674	16.8365	8.86667	3.12009	2.54911	16.8365	8.86292	0.63524	0.85731	16.8365	8.8602	3.29269	17.2309	16.8365	8.86645	2.38469	1.14093	17.2309
8.86687	2.85245	15.4641	15.0663	8.8677	23.5135	23.5135	15.0663	8.87333	2.85245	2.3312	15.0663	8.86958	0.59689	0.80255	15.0663	8.86687	2.96536	15.4641	15.0663	8.87312	2.13683	1.04494	15.4641
8.87353	2.61725	13.8711	13.4866	8.87437	26.1995	26.1995	13.4866	8.88	2.61725	2.14007	13.4866	8.87625	0.56244	0.75271	13.4866	8.87353	2.67927	13.8711	13.4866	8.87978	1.91764	0.96065	13.8711
8.8802	2.41029	12.438	12.0802	8.88103	29.0066	29.0066	12.0802	8.88667	2.41029	1.97186	12.0802	8.88292	0.53123	0.70735	12.0802	8.8802	2.4293	12.438	12.0802	8.88645	1.72433	0.88642	12.438
8.88687	2.22757	11.1516	10.8304	8.8877	31.9129	31.9129	10.8304	8.89333	2.22757	1.82333	10.8304	8.88958	0.50299	0.66597	10.8304	8.88687	2.21098	11.1516	10.8304	8.89312	1.55417	0.82096	11.1516
8.89353	2.06555	9.99968	9.72137	8.89437	34.8928	34.8928	9.72137	8.9	2.06555	1.69158	9.72137	8.89625	0.47738	0.62842	9.72137	8.89353	2.01944	9.99968	9.72137	8.89978	1.4045	0.76339	9.99968
8.9002	1.92178	8.97025	8.73838	8.90103	37.9178	37.9178	8.73838	8.90667	1.92178	1.57443	8.73838	8.90292	0.45422	0.59504	8.73838	8.9002	1.85122	8.97025	8.73838	8.90645	1.27347	0.71304	8.97025
8.90687	1.79402	8.05181	7.86839	8.9077	40.9566	40.9566	7.86839	8.91333	1.79402	1.47022	7.86839	8.90958	0.43327	0.56555	7.86839	8.90687	1.70283	8.05181	7.86839	8.91312	1.15915	0.66882	8.05181
8.91353	1.67999	7.2341	7.09902	8.91437	43.9759	43.9759	7.09902	8.92	1.67999	1.3774	7.09902	8.91625	0.41422	0.53882	7.09902	8.91353	1.57119	7.2341	7.09902	8.91978	1.05936	0.62984	7.2341
8.9202	1.57763	6.50726	6.41896	8.92103	46.9413	46.9413	6.41896	8.92667	1.57763	1.29416	6.41896	8.92292	0.39707	0.51407	6.41896	8.9202	1.45399	6.50726	6.41896	8.92645	0.97208	0.59555	6.50726
8.92687	1.48546	5.86197	5.81764	8.9277	49.8173	49.8173	5.81764	8.93333	1.48546	1.21894	5.81764	8.92958	0.38183	0.49151	5.81764	8.92687	1.34913	5.86197	5.81764	8.93312	0.89544	0.5654	5.86197
8.93353	1.4023	5.28912	5.28573	8.93437	52.569	52.569	5.28573	8.94	1.4023	1.1512	5.28573	8.93625	0.36849	0.47142	5.28573	8.93353	1.25565	5.28912	5.28573	8.93978	0.82786	0.53863	5.28912
8.9402	1.32708	4.781	4.81518	8.94103	55.1623	55.1623	4.81518	8.94667	1.32708	1.09023	4.81518	8.94292	0.35629	0.45311	4.81518	8.9402	1.17209	4.781	4.81518	8.94645	0.76827	0.51478	4.781
8.94687	1.25896	4.33092	4.39864	8.9477	57.5649	57.5649	4.39864	8.95333	1.25896	1.03455	4.39864	8.94958	0.34467	0.43588	4.39864	8.94687	1.09748	4.33092	4.39864	8.95312	0.71611	0.49318	4.33092
8.95353	1.19692	3.93233	4.02953	8.95437	59.7465	59.7465	4.02953	8.96	1.19692	0.98288	4.02953	8.95625	0.33379	0.41956	4.02953	8.95353	1.0304	3.93233	4.02953	8.95978	0.67036	0.47348	3.93233
8.9602	1.14013	3.57916	3.70202	8.96103	61.6794	61.6794	3.70202	8.96667	1.14013	0.93502	3.70202	8.96292	0.32333	0.40407	3.70202	8.9602	0.96977	3.57916	3.70202	8.96645	0.62979	0.4556	3.57916
8.96687	1.08751	3.26589	3.41101	8.9677	63.3393	63.3393	3.41101	8.97333	1.08751	0.89106	3.41101	8.96958	0.31295	0.38922	3.41101	8.96687	0.91469	3.26589	3.41101	8.97312	0.59329	0.4395	3.26589
8.97353	1.0386	2.98791	3.15204	8.97437	64.7065	64.7065	3.15204	8.98	1.0386	0.85025	3.15204	8.97625	0.30226	0.37457	3.15204	8.97353	0.86395	2.98791	3.15204	8.97978	0.56066	0.42487	2.98791
8.9802	0.99308	2.74147	2.92086	8.98103	65.766	65.766	2.92086	8.98667	0.99308	0.81198	2.92086	8.98292	0.29189	0.36009	2.92086	8.9802	0.81703	2.74147	2.92086	8.98645	0.53148	0.41123	2.74147
8.98687	0.95077	2.52304	2.71399	8.9877	66.5068	66.5068	2.71399	8.99333	0.95077	0.77634	2.71399	8.98958	0.28238	0.34611	2.71399	8.98687	0.77356	2.52304	2.71399	8.99312	0.50521	0.39876	2.52304
8.99353	0.9116	2.32894	2.52841	8.99437	66.9226	66.9226	2.52841	9	0.9116	0.74322	2.52841	8.99625	0.27345	0.33309	2.52841	8.99353	0.73354	2.32894	2.52841	8.99978	0.48158	0.38747	2.32894
9.0002	0.87525	2.15612	2.36143	9.00103	67.0121	67.0121	2.36143	9.00667	0.87525	0.71208	2.36143	9.00292	0.26504	0.32124	2.36143	9.0002	0.69661	2.15612	2.36143	9.00645	0.46041	0.37707	2.15612
9.00687	0.84165	2.00192	2.2111	9.0077	66.7786	66.7786	2.2111	9.01333	0.84165	0.68273	2.2111	9.00958	0.25704	0.31003	2.2111	9.00687	0.662	2.00192	2.2111	9.01312	0.44182	0.36737	2.00192
9.01353	0.81026	1.86435	2.07559	9.01437	66.2301	66.2301	2.07559	9.02	0.81026	0.65531	2.07559	9.01625	0.24958	0.29908	2.07559	9.01353	0.62992	1.86435	2.07559	9.01978	0.4252	0.35858	1.86435
9.0202	0.78053	1.7413	1.9531	9.02103	65.3786	65.3786	1.9531	9.02667	0.78053	0.62985	1.9531	9.02292	0.24236	0.28788	1.9531	9.0202	0.60017	1.7413	1.9531	9.02645	0.41016	0.35052	1.7413
9.02687	0.75202	1.63107	1.84159	9.0277	64.2402	64.2402	1.84159	9.03333	0.75202	0.60593	1.84159	9.02958	0.23485	0.27653	1.84159	9.02687	0.57246	1.63107	1.84159	9.03312	0.39627	0.34311	1.63107
9.03353	0.72451	1.53182	1.73958	9.03437	62.8345	62.8345	1.73958	9.04	0.72451	0.58325	1.73958	9.03625	0.22721	0.26526	1.73958	9.03353	0.54646	1.53182	1.73958	9.03978	0.38324	0.33621	1.53182
9.0402	0.69799	1.44202	1.64623	9.04103	61.184	61.184	1.64623	9.04667	0.69799	0.56159	1.64623	9.04292	0.21989	0.2544	1.64623	9.0402	0.52211	1.44202	1.64623	9.04645	0.3712	0.3297	1.44202
9.04687	0.67271	1.36098	1.56067	9.0477	59.3137	59.3137	1.56067	9.05333	0.67271	0.54058	1.56067	9.04958	0.21332	0.24427	1.56067	9.04687	0.49935	1.36098	1.56067	9.05312	0.36003	0.3231	1.36098
9.05353	0.64881	1.28748	1.48191	9.05437	57.2505	57.2505	1.48191	9.06	0.64881	0.52021	1.48191	9.05625	0.2077	0.23486	1.48191	9.05353	0.47766	1.28748	1.48191	9.05978	0.34967	0.31618	1.28748
9.0602	0.6265	1.22032	1.40903	9.06103	55.0232	55.0232	1.40903	9.06667	0.6265	0.50038	1.40903	9.06292	0.20286	0.22647	1.40903	9.0602	0.45673	1.22032	1.40903	9.06645	0.33997	0.30944	1.22032
9.06687	0.60551	1.15836	1.34165	9.0677	52.6606	52.6606	1.34165	9.07333	0.60551	0.48125	1.34165	9.06958	0.19858	0.21905	1.34165	9.06687	0.43654	1.15836	1.34165	9.07312	0.33087	0.30316	1.15836
9.07353	0.58546	1.10172	1.2794	9.07437	50.1917	50.1917	1.2794	9.08	0.58546	0.46308	1.2794	9.07625	0.19444	0.2123	1.2794	9.07353	0.41731	1.10172	1.2794	9.07978	0.32236	0.29757	1.10172
9.0802	0.56627	1.05028	1.22178	9.08103	47.6451	47.6451	1.22178	9.08667	0.56627	0.44623	1.22178	9.08292	0.19022	0.20573	1.22178	9.0802	0.39887	1.05028	1.22178	9.08645	0.31429	0.29259	1.05028
9.08687	0.54747	1.00314	1.16791	9.0877	45.0495	45.0495	1.16791	9.09333	0.54747	0.43062	1.16791	9.08958	0.18623	0.19924	1.16791	9.08687	0.38161	1.00314	1.16791	9.09312	0.30693	0.28822	1.00314
9.09353	0.52907	0.95983	1.11735	9.09437	42.4313	42.4313	1.11735	9.1	0.52907	0.41597	1.11735	9.09625	0.18246	0.19316	1.11735	9.09353	0.36564	0.95983	1.11735	9.09978	0.30038	0.28449	0.95983
9.1002	0.51111	0.91992	1.07001	9.10103	39.8147	39.8147	1.07001	9.10667	0.51111	0.40195	1.07001	9.10292	0.17883	0.18767	1.07001	9.1002	0.35059	0.91992	1.07001	9.10645	0.29447	0.28121	0.91992
9.10687	0.49389	0.8832	1.02573	9.1077	37.222	37.222	1.02573	9.11333	0.49389	0.38821	1.02573	9.10958	0.1753	0.18272	1.02573	9.10687	0.33615	0.8832	1.02573	9.11312	0.28901	0.27804	0.8832
9.11353	0.47767	0.8493	0.98431	9.11437	34.6744	34.6744	0.98431	9.12	0.47767	0.37459	0.98431	9.11625	0.17206	0.17834	0.98431	9.11353	0.32195	0.8493	0.98431	9.11978	0.28383	0.27443	0.8493
9.1202	0.46211	0.81774	0.94517	9.12103	32.1905	32.1905	0.94517	9.12667	0.46211	0.36128	0.94517	9.12292	0.16879	0.17431	0.94517	9.1202	0.30793	0.81774	0.94517	9.12645	0.27891	0.2704	0.81774
9.12687	0.44733	0.78827	0.90821	9.1277	29.7857	29.7857	0.90821	9.13333	0.44733	0.34873	0.90821	9.12958	0.16479	0.17053	0.90821	9.12687	0.2939	0.78827	0.90821	9.13312	0.27401	0.26652	0.78827
9.13353	0.43309	0.76044	0.87337	9.13437	27.4728	27.4728	0.87337	9.14	0.43309	0.33676	0.87337	9.13625	0.16006	0.1668	0.87337	9.13353	0.28022	0.76044	0.87337	9.13978	0.26926	0.26318	0.76044
9.1402	0.41918	0.73434	0.84057	9.14103	25.2623	25.2623	0.84057	9.14667	0.41918	0.32524	0.84057	9.14292	0.15521	0.16297	0.84057	9.1402	0.26741	0.73434	0.84057	9.14645	0.26451	0.26044	0.73434
9.14687	0.40532	0.70999	0.80965	9.1477	23.1627	23.1627	0.80965	9.15333	0.40532	0.31454	0.80965	9.14958	0.15073	0.15907	0.80965	9.14687	0.2553	0.70999	0.80965	9.15312	0.2598	0.25797	0.70999
9.15353	0.39167	0.687	0.78017	9.15437	21.1797	21.1797	0.78017	9.16	0.39167	0.30476	0.78017	9.15625	0.14649	0.15507	0.78017	9.15353	0.24355	0.687	0.78017	9.15978	0.25545	0.25592	0.687
9.1602	0.379	0.66536	0.75226	9.16103	19.3162	19.3162	0.75226	9.16667	0.379	0.2955	0.75226	9.16292	0.14276	0.15157	0.75226	9.1602	0.23236	0.66536	0.75226	9.16645	0.25159	0.25412	0.66536
9.16687	0.36751	0.64473	0.72602	9.1677	17.5738	17.5738	0.72602	9.17333	0.36751	0.28639	0.72602	9.16958	0.13969	0.14844	0.72602	9.16687	0.22185	0.64473	0.72602	9.17312	0.24787	0.25221	0.64473
9.17353	0.35704	0.62493	0.70152	9.17437	15.9525	15.9525	0.70152	9.18	0.35704	0.27764	0.70152	9.17625	0.13708	0.14525	0.70152	9.17353	0.21167	0.62493	0.70152	9.17978	0.24372	0.24987	0.62493
9.1802	0.34703	0.60569	0.67858	9.18103	14.451	14.451	0.67858	9.18667	0.34703	0.26918	0.67858	9.18292	0.13412	0.14188	0.67858	9.1802	0.20139	0.60569	0.67858	9.18645	0.23954	0.24708	0.60569
9.18687	0.33733	0.58719	0.65673	9.1877	13.0668	13.0668	0.65673	9.19333	0.33733	0.26083	0.65673	9.18958	0.13019	0.1386	0.65673	9.18687	0.19126	0.58719	0.65673	9.19312	0.2356	0.24435	0.58719
9.19353	0.32781	0.56947	0.63577	9.19437	11.7957	11.7957	0.63577	9.2	0.32781	0.25278	0.63577	9.19625	0.12551	0.13544	0.63577	9.19353	0.18211	0.56947	0.63577	9.19978	0.23191	0.24183	0.56947
9.2002	0.31832	0.5522	0.61556	9.20103	10.6329	10.6329	0.61556	9.20667	0.31832	0.24527	0.61556	9.20292	0.12057	0.13181	0.61556	9.2002	0.17381	0.5522	0.61556	9.20645	0.22818	0.23971	0.5522
9.20687	0.30882	0.53579	0.59636	9.2077	9.5728	9.5728	0.59636	9.21333	0.30882	0.23796	0.59636	9.20958	0.11586	0.12747	0.59636	9.20687	0.16575	0.53579	0.59636	9.21312	0.22457	0.23776	0.53579
9.21353	0.29964	0.52055	0.57802	9.21437	8.61	8.61	0.57802	9.22	0.29964	0.23054	0.57802	9.21625	0.11178	0.12282	0.57802	9.21353	0.1577	0.52055	0.57802	9.21978	0.22165	0.23592	0.52055
9.2202	0.29099	0.50624	0.56032	9.22103	7.73852	7.73852	0.56032	9.22667	0.29099	0.22327	0.56032	9.22292	0.10853	0.11838	0.56032	9.2202	0.15008	0.50624	0.56032	9.22645	0.21935	0.23445	0.50624
9.22687	0.28259	0.49233	0.54339	9.2277	6.95156	6.95156	0.54339	9.23333	0.28259	0.21615	0.54339	9.22958	0.10645	0.11418	0.54339	9.22687	0.14292	0.49233	0.54339	9.23312	0.21733	0.23336	0.49233
9.23353	0.27379	0.47885	0.52752	9.23437	6.2429	6.2429	0.52752	9.24	0.27379	0.20877	0.52752	9.23625	0.10531	0.11008	0.52752	9.23353	0.13553	0.47885	0.52752	9.23978	0.21514	0.23266	0.47885
9.2402	0.26467	0.46613	0.51289	9.24103	5.60676	5.60676	0.51289	9.24667	0.26467	0.2014	0.51289	9.24292	0.10436	0.10616	0.51289	9.2402	0.12755	0.46613	0.51289	9.24645	0.21296	0.2318	0.46613
9.24687	0.2557	0.45403	0.49902	9.2477	5.03732	5.03732	0.49902	9.25333	0.2557	0.19463	0.49902	9.24958	0.10288	0.10242	0.49902	9.24687	0.1194	0.45403	0.49902	9.25312	0.21093	0.23074	0.45403
9.25353	0.2472	0.44236	0.4856	9.25437	4.52863	4.52863	0.4856	9.26	0.2472	0.18847	0.4856	9.25625	0.10049	0.09873	0.4856	9.25353	0.11141	0.44236	0.4856	9.25978	0.20889	0.2295	0.44236
9.2602	0.23904	0.43117	0.4728	9.26103	4.07486	4.07486	0.4728	9.26667	0.23904	0.18238	0.4728	9.26292	0.09745	0.0947	0.4728	9.2602	0.1036	0.43117	0.4728	9.26645	0.20681	0.22821	0.43117
9.26687	0.23125	0.42068	0.46062	9.2677	3.67114	3.67114	0.46062	9.27333	0.23125	0.17641	0.46062	9.26958	0.09406	0.09054	0.46062	9.26687	0.09591	0.42068	0.46062	9.27312	0.20473	0.22677	0.42068
9.27353	0.22417	0.41068	0.44901	9.27437	3.31257	3.31257	0.44901	9.28	0.22417	0.1711	0.44901	9.27625	0.09068	0.08647	0.44901	9.27353	0.08846	0.41068	0.44901	9.27978	0.20301	0.22501	0.41068
9.2802	0.21766	0.40094	0.43772	9.28103	2.99447	2.99447	0.43772	9.28667	0.21766	0.16585	0.43772	9.28292	0.08773	0.0824	0.43772	9.2802	0.08153	0.40094	0.43772	9.28645	0.20137	0.22313	0.40094
9.28687	0.21129	0.39129	0.42687	9.2877	2.71244	2.71244	0.42687	9.29333	0.21129	0.16064	0.42687	9.28958	0.08545	0.07825	0.42687	9.28687	0.07549	0.39129	0.42687	9.29312	0.19976	0.22142	0.39129
9.29353	0.20473	0.38187	0.41664	9.29437	2.46234	2.46234	0.41664	9.3	0.20473	0.15563	0.41664	9.29625	0.08383	0.07429	0.41664	9.29353	0.07042	0.38187	0.41664	9.29978	0.19802	0.22014	0.38187
9.3002	0.19839	0.37265	0.40714	9.30103	2.24078	2.24078	0.40714	9.30667	0.19839	0.15149	0.40714	9.30292	0.08243	0.07081	0.40714	9.3002	0.06581	0.37265	0.40714	9.30645	0.19597	0.219	0.37265
9.30687	0.19236	0.36345	0.39841	9.3077	2.0448	2.0448	0.39841	9.31333	0.19236	0.14804	0.39841	9.30958	0.08087	0.06762	0.39841	9.30687	0.06131	0.36345	0.39841	9.31312	0.19383	0.21781	0.36345
9.31353	0.18654	0.35485	0.39042	9.31437	1.87192	1.87192	0.39042	9.32	0.18654	0.14465	0.39042	9.31625	0.07892	0.06434	0.39042	9.31353	0.05721	0.35485	0.39042	9.31978	0.19178	0.21657	0.35485
9.3202	0.18049	0.34677	0.38297	9.32103	1.7195	1.7195	0.38297	9.32667	0.18049	0.14125	0.38297	9.32292	0.07647	0.06119	0.38297	9.3202	0.05353	0.34677	0.38297	9.32645	0.19006	0.21549	0.34677
9.32687	0.17428	0.33887	0.37595	9.3277	1.58492	1.58492	0.37595	9.33333	0.17428	0.13775	0.37595	9.32958	0.07355	0.05855	0.37595	9.32687	0.04981	0.33887	0.37595	9.33312	0.18811	0.21465	0.33887
9.33353	0.16805	0.33098	0.3691	9.33437	1.46605	1.46605	0.3691	9.34	0.16805	0.13438	0.3691	9.33625	0.07026	0.05646	0.3691	9.33353	0.04528	0.33098	0.3691	9.33978	0.18588	0.21379	0.33098
9.3402	0.16188	0.32319	0.36225	9.34103	1.36113	1.36113	0.36225	9.34667	0.16188	0.13074	0.36225	9.34292	0.06694	0.05473	0.36225	9.3402	0.04043	0.32319	0.36225	9.34645	0.18377	0.21286	0.32319
9.34687	0.15617	0.31573	0.3554	9.3477	1.26844	1.26844	0.3554	9.35333	0.15617	0.12671	0.3554	9.34958	0.06367	0.05326	0.3554	9.34687	0.03604	0.31573	0.3554	9.35312	0.18199	0.21181	0.31573
9.35353	0.15114	0.30824	0.34828	9.35437	1.18634	1.18634	0.34828	9.36	0.15114	0.12264	0.34828	9.35625	0.06086	0.05248	0.34828	9.35353	0.03219	0.30824	0.34828	9.35978	0.18055	0.21067	0.30824
9.3602	0.14696	0.30082	0.34098	9.36103	1.11338	1.11338	0.34098	9.36667	0.14696	0.11861	0.34098	9.36292	0.05846	0.05246	0.34098	9.3602	0.0284	0.30082	0.34098	9.36645	0.17934	0.20969	0.30082
9.36687	0.14337	0.29366	0.33384	9.3677	1.04831	1.04831	0.33384	9.37333	0.14337	0.1146	0.33384	9.36958	0.05636	0.05296	0.33384	9.36687	0.02453	0.29366	0.33384	9.37312	0.17853	0.20877	0.29366
9.37353	0.13996	0.28675	0.32751	9.37437	0.9903	0.9903	0.32751	9.38	0.13996	0.11074	0.32751	9.37625	0.05426	0.05378	0.32751	9.37353	0.02157	0.28675	0.32751	9.37978	0.17777	0.20799	0.28675
9.3802	0.13649	0.28051	0.32222	9.38103	0.93877	0.93877	0.32222	9.38667	0.13649	0.10727	0.32222	9.38292	0.05226	0.05476	0.32222	9.3802	0.01927	0.28051	0.32222	9.38645	0.17675	0.20692	0.28051
9.38687	0.13269	0.27489	0.31748	9.3877	0.8928	0.8928	0.31748	9.39333	0.13269	0.10419	0.31748	9.38958	0.05057	0.0557	0.31748	9.38687	0.01696	0.27489	0.31748	9.39312	0.17567	0.20607	0.27489
9.39353	0.12862	0.26959	0.31305	9.39437	0.85109	0.85109	0.31305	9.4	0.12862	0.10113	0.31305	9.39625	0.04883	0.05609	0.31305	9.39353	0.01398	0.26959	0.31305	9.39978	0.17445	0.20594	0.26959
9.4002	0.12428	0.26429	0.3088	9.40103	0.81287	0.81287	0.3088	9.40667	0.12428	0.09819	0.3088	9.40292	0.04684	0.05595	0.3088	9.4002	0.01078	0.26429	0.3088	9.40645	0.17315	0.20622	0.26429
9.40687	0.11972	0.25934	0.30447	9.4077	0.77795	0.77795	0.30447	9.41333	0.11972	0.09554	0.30447	9.40958	0.0448	0.05551	0.30447	9.40687	0.00797	0.25934	0.30447	9.41312	0.17176	0.20623	0.25934
9.41353	0.11514	0.25476	0.29983	9.41437	0.74623	0.74623	0.29983	9.42	0.11514	0.09297	0.29983	9.41625	0.04282	0.05513	0.29983	9.41353	0.00506	0.25476	0.29983	9.41978	0.1708	0.20558	0.25476
9.4202	0.11048	0.2499	0.29483	9.42103	0.71688	0.71688	0.29483	9.42667	0.11048	0.09025	0.29483	9.42292	0.04085	0.05478	0.29483	9.4202	0.00197	0.2499	0.29483	9.42645	0.17013	0.20476	0.2499
9.42687	0.10592	0.24462	0.28998	9.4277	0.68975	0.68975	0.28998	9.43333	0.10592	0.08746	0.28998	9.42958	0.03877	0.05455	0.28998	9.42687	-0.00124	0.24462	0.28998	9.43312	0.16929	0.20356	0.24462
9.43353	0.1014	0.23936	0.28549	9.43437	0.66493	0.66493	0.28549	9.44	0.1014	0.08495	0.28549	9.43625	0.03684	0.05443	0.28549	9.43353	-0.00406	0.23936	0.28549	9.43978	0.16829	0.20157	0.23936
9.4402	0.09719	0.23442	0.28167	9.44103	0.64259	0.64259	0.28167	9.44667	0.09719	0.08278	0.28167	9.44292	0.03507	0.05435	0.28167	9.4402	-0.00652	0.23442	0.28167	9.44645	0.16744	0.19887	0.23442
9.44687	0.09353	0.22946	0.27878	9.4477	0.62247	0.62247	0.27878	9.45333	0.09353	0.08077	0.27878	9.44958	0.03344	0.05419	0.27878	9.44687	-0.00899	0.22946	0.27878	9.45312	0.16716	0.19594	0.22946
9.45353	0.09067	0.22473	0.27641	9.45437	0.60397	0.60397	0.27641	9.46	0.09067	0.07874	0.27641	9.45625	0.03211	0.05386	0.27641	9.45353	-0.01128	0.22473	0.27641	9.45978	0.16705	0.19332	0.22473
9.4602	0.08844	0.22076	0.27395	9.46103	0.5866	0.5866	0.27395	9.46667	0.08844	0.07673	0.27395	9.46292	0.03118	0.05381	0.27395	9.4602	-0.01325	0.22076	0.27395	9.46645	0.16697	0.19105	0.22076
9.46687	0.08628	0.21745	0.27079	9.4677	0.56972	0.56972	0.27079	9.47333	0.08628	0.07463	0.27079	9.46958	0.03035	0.0543	0.27079	9.46687	-0.01507	0.21745	0.27079	9.47312	0.16713	0.18906	0.21745
9.47353	0.08386	0.21413	0.26743	9.47437	0.55332	0.55332	0.26743	9.48	0.08386	0.07244	0.26743	9.47625	0.02952	0.0553	0.26743	9.47353	-0.01714	0.21413	0.26743	9.47978	0.16746	0.18711	0.21413
9.4802	0.08105	0.21059	0.26426	9.48103	0.53765	0.53765	0.26426	9.48667	0.08105	0.07026	0.26426	9.48292	0.02889	0.05631	0.26426	9.4802	-0.01938	0.21059	0.26426	9.48645	0.16762	0.185	0.21059
9.48687	0.07766	0.207	0.26113	9.4877	0.52281	0.52281	0.26113	9.49333	0.07766	0.06805	0.26113	9.48958	0.02883	0.05691	0.26113	9.48687	-0.02136	0.207	0.26113	9.49312	0.16735	0.18317	0.207
9.49353	0.07348	0.2032	0.25824	9.49437	0.50864	0.50864	0.25824	9.5	0.07348	0.06596	0.25824	9.49625	0.02935	0.05694	0.25824	9.49353	-0.02308	0.2032	0.25824	9.49978	0.16692	0.18207	0.2032
9.5002	0.06869	0.19907	0.25585	9.50103	0.49523	0.49523	0.25585	9.50667	0.06869	0.0639	0.25585	9.50292	0.03023	0.05604	0.25585	9.5002	-0.02497	0.19907	0.25585	9.50645	0.16667	0.18177	0.19907
9.50687	0.06406	0.19485	0.25389	9.5077	0.48274	0.48274	0.25389	9.51333	0.06406	0.06216	0.25389	9.50958	0.03167	0.0542	0.25389	9.50687	-0.02711	0.19485	0.25389	9.51312	0.16665	0.18165	0.19485
9.51353	0.06031	0.19076	0.25183	9.51437	0.47131	0.47131	0.25183	9.52	0.06031	0.06041	0.25183	9.51625	0.0335	0.05195	0.25183	9.51353	-0.02924	0.19076	0.25183	9.51978	0.167	0.18147	0.19076
9.5202	0.0576	0.18692	0.24942	9.52103	0.46052	0.46052	0.24942	9.52667	0.0576	0.05848	0.24942	9.52292	0.0357	0.0502	0.24942	9.5202	-0.03085	0.18692	0.24942	9.52645	0.16766	0.18139	0.18692
9.52687	0.05568	0.18324	0.24687	9.5277	0.44998	0.44998	0.24687	9.53333	0.05568	0.05645	0.24687	9.52958	0.03763	0.04977	0.24687	9.52687	-0.03231	0.18324	0.24687	9.53312	0.16864	0.18127	0.18324
9.53353	0.05399	0.17974	0.24422	9.53437	0.43982	0.43982	0.24422	9.54	0.05399	0.05457	0.24422	9.53625	0.03896	0.05037	0.24422	9.53353	-0.03391	0.17974	0.24422	9.53978	0.16961	0.18062	0.17974
9.5402	0.05243	0.17613	0.24155	9.54103	0.43032	0.43032	0.24155	9.54667	0.05243	0.05297	0.24155	9.54292	0.03978	0.05165	0.24155	9.5402	-0.03544	0.17613	0.24155	9.54645	0.17033	0.17942	0.17613
9.54687	0.05077	0.17226	0.23938	9.5477	0.42148	0.42148	0.23938	9.55333	0.05077	0.05125	0.23938	9.54958	0.04014	0.0532	0.23938	9.54687	-0.03652	0.17226	0.23938	9.55312	0.1705	0.17829	0.17226
9.55353	0.04864	0.16826	0.23809	9.55437	0.41278	0.41278	0.23809	9.56	0.04864	0.04956	0.23809	9.55625	0.04063	0.05487	0.23809	9.55353	-0.03721	0.16826	0.23809	9.55978	0.17004	0.17766	0.16826
9.5602	0.04581	0.16402	0.23728	9.56103	0.40385	0.40385	0.23728	9.56667	0.04581	0.04796	0.23728	9.56292	0.04113	0.05611	0.23728	9.5602	-0.03826	0.16402	0.23728	9.56645	0.16925	0.17756	0.16402
9.56687	0.04252	0.15987	0.23665	9.5677	0.39486	0.39486	0.23665	9.57333	0.04252	0.04645	0.23665	9.56958	0.04183	0.0559	0.23665	9.56687	-0.0396	0.15987	0.23665	9.57312	0.16821	0.17788	0.15987
9.57353	0.03959	0.15587	0.23597	9.57437	0.3861	0.3861	0.23597	9.58	0.03959	0.04493	0.23597	9.57625	0.04272	0.05431	0.23597	9.57353	-0.04102	0.15587	0.23597	9.57978	0.16715	0.17844	0.15587
9.5802	0.03745	0.15227	0.23533	9.58103	0.37768	0.37768	0.23533	9.58667	0.03745	0.04297	0.23533	9.58292	0.04374	0.05238	0.23533	9.5802	-0.04233	0.15227	0.23533	9.58645	0.16616	0.17897	0.15227
9.58687	0.03605	0.14924	0.23437	9.5877	0.36965	0.36965	0.23437	9.59333	0.03605	0.04085	0.23437	9.58958	0.04498	0.05098	0.23437	9.58687	-0.04376	0.14924	0.23437	9.59312	0.16537	0.17918	0.14924
9.59353	0.03516	0.1469	0.23284	9.59437	0.36208	0.36208	0.23284	9.6	0.03516	0.03864	0.23284	9.59625	0.04587	0.05003	0.23284	9.59353	-0.04528	0.1469	0.23284	9.59978	0.16439	0.17898	0.1469
9.6002	0.03435	0.14485	0.23105	9.60103	0.35498	0.35498	0.23105	9.60667	0.03435	0.03639	0.23105	9.60292	0.04646	0.04948	0.23105	9.6002	-0.04654	0.14485	0.23105	9.60645	0.1629	0.1784	0.14485
9.60687	0.03352	0.14254	0.22894	9.6077	0.34826	0.34826	0.22894	9.61333	0.03352	0.03442	0.22894	9.60958	0.04702	0.04981	0.22894	9.60687	-0.04753	0.14254	0.22894	9.61312	0.16088	0.17751	0.14254
9.61353	0.03235	0.13992	0.22666	9.61437	0.34159	0.34159	0.22666	9.62	0.03235	0.03257	0.22666	9.61625	0.048	0.05101	0.22666	9.61353	-0.04853	0.13992	0.22666	9.61978	0.15862	0.1763	0.13992
9.6202	0.03091	0.13719	0.22432	9.62103	0.33477	0.33477	0.22432	9.62667	0.03091	0.03134	0.22432	9.62292	0.04967	0.05218	0.22432	9.6202	-0.0497	0.13719	0.22432	9.62645	0.15621	0.17498	0.13719
9.62687	0.0293	0.13449	0.22216	9.6277	0.32781	0.32781	0.22216	9.63333	0.0293	0.03027	0.22216	9.62958	0.05217	0.05259	0.22216	9.62687	-0.05092	0.13449	0.22216	9.63312	0.15372	0.17377	0.13449
9.63353	0.02791	0.13164	0.22027	9.63437	0.32092	0.32092	0.22027	9.64	0.02791	0.02939	0.22027	9.63625	0.05528	0.05258	0.22027	9.63353	-0.05203	0.13164	0.22027	9.63978	0.15158	0.17306	0.13164
9.6402	0.02746	0.12895	0.21837	9.64103	0.31435	0.31435	0.21837	9.64667	0.02746	0.02901	0.21837	9.64292	0.05864	0.05247	0.21837	9.6402	-0.05351	0.12895	0.21837	9.64645	0.15011	0.17262	0.12895
9.64687	0.02827	0.12662	0.21655	9.6477	0.30813	0.30813	0.21655	9.65333	0.02827	0.0288	0.21655	9.64958	0.06209	0.05274	0.21655	9.64687	-0.05554	0.12662	0.21655	9.65312	0.14925	0.17209	0.12662
9.65353	0.03057	0.1248	0.21473	9.65437	0.30235	0.30235	0.21473	9.66	0.03057	0.02874	0.21473	9.65625	0.06566	0.05358	0.21473	9.65353	-0.05756	0.1248	0.21473	9.65978	0.14856	0.17159	0.1248
9.6602	0.0338	0.12307	0.21265	9.66103	0.2972	0.2972	0.21265	9.66667	0.0338	0.02851	0.21265	9.66292	0.06902	0.05556	0.21265	9.6602	-0.0591	0.12307	0.21265	9.66645	0.14796	0.17106	0.12307
9.66687	0.03745	0.12098	0.21043	9.6677	0.29259	0.29259	0.21043	9.67333	0.03745	0.02906	0.21043	9.66958	0.07176	0.05865	0.21043	9.66687	-0.06048	0.12098	0.21043	9.67312	0.14734	0.17065	0.12098
9.67353	0.04117	0.11869	0.20831	9.67437	0.28829	0.28829	0.20831	9.68	0.04117	0.03065	0.20831	9.67625	0.07427	0.06202	0.20831	9.67353	-0.06189	0.11869	0.20831	9.67978	0.14656	0.16998	0.11869
9.6802	0.04482	0.11661	0.20664	9.68103	0.28414	0.28414	0.20664	9.68667	0.04482	0.0326	0.20664	9.68292	0.07743	0.06518	0.20664	9.6802	-0.06276	0.11661	0.20664	9.68645	0.14555	0.16936	0.11661
9.68687	0.04828	0.115	0.20526	9.6877	0.28018	0.28018	0.20526	9.69333	0.04828	0.03435	0.20526	9.68958	0.08111	0.06793	0.20526	9.68687	-0.06282	0.115	0.20526	9.69312	0.1446	0.16893	0.115
9.69353	0.0514	0.11338	0.20374	9.69437	0.27632	0.27632	0.20374	9.7	0.0514	0.03596	0.20374	9.69625	0.085	0.07063	0.20374	9.69353	-0.06265	0.11338	0.20374	9.69978	0.14413	0.16879	0.11338
9.7002	0.05469	0.11143	0.20225	9.70103	0.27233	0.27233	0.20225	9.70667	0.05469	0.03816	0.20225	9.70292	0.08889	0.07338	0.20225	9.7002	-0.06265	0.11143	0.20225	9.70645	0.14409	0.16888	0.11143
9.70687	0.05887	0.10936	0.20109	9.7077	0.26818	0.26818	0.20109	9.71333	0.05887	0.04088	0.20109	9.70958	0.09298	0.07644	0.20109	9.70687	-0.06205	0.10936	0.20109	9.71312	0.14415	0.16913	0.10936
9.71353	0.06431	0.35485	0.20043	9.71437	0.264	0.264	0.20043	9.72	0.06431	0.04367	0.20043	9.71625	0.0971	0.08017	0.20043	9.71353	-0.06036	0.35485	0.20043	9.71978	0.14427	0.16966	0.35485
9.7202	0.07088	0.34677	0.19976	9.72103	0.26	0.26	0.19976	9.72667	0.07088	0.04631	0.19976	9.72292	0.10085	0.0848	0.19976	9.7202	-0.05826	0.34677	0.19976	9.72645	0.14439	0.17044	0.34677
9.72687	0.07799	0.33887	0.19869	9.7277	0.25617	0.25617	0.19869	9.73333	0.07799	0.04917	0.19869	9.72958	0.10407	0.08987	0.19869	9.72687	-0.05649	0.33887	0.19869	9.73312	0.14438	0.17158	0.33887
9.73353	0.08544	0.33098	0.19749	9.73437	0.25238	0.25238	0.19749	9.74	0.08544	0.05224	0.19749	9.73625	0.10677	0.0942	0.19749	9.73353	-0.05532	0.33098	0.19749	9.73978	0.14403	0.173	0.33098
9.7402	0.09281	0.32319	0.19635	9.74103	0.24866	0.24866	0.19635	9.74667	0.09281	0.055	0.19635	9.74292	0.10904	0.09671	0.19635	9.7402	-0.05451	0.32319	0.19635	9.74645	0.14365	0.17489	0.32319
9.74687	0.09965	0.31573	0.19509	9.7477	0.24509	0.24509	0.19509	9.75333	0.09965	0.05719	0.19509	9.74958	0.1108	0.09676	0.19509	9.74687	-0.05422	0.31573	0.19509	9.75312	0.14382	0.17682	0.31573
9.75353	0.10566	0.30824	0.19323	9.75437	0.24164	0.24164	0.19323	9.76	0.10566	0.05908	0.19323	9.75625	0.11198	0.09474	0.19323	9.75353	-0.05449	0.30824	0.19323	9.75978	0.14451	0.17851	0.30824
9.7602	0.11088	0.30082	0.19089	9.76103	0.23822	0.23822	0.19089	9.76667	0.11088	0.06099	0.19089	9.76292	0.11242	0.09085	0.19089	9.7602	-0.05478	0.30082	0.19089	9.76645	0.14541	0.18023	0.30082
9.76687	0.11598	0.29366	0.18867	9.7677	0.23475	0.23475	0.18867	9.77333	0.11598	0.06305	0.18867	9.76958	0.11243	0.08574	0.18867	9.76687	-0.05468	0.29366	0.18867	9.77312	0.1464	0.18235	0.29366
9.77353	0.12118	0.28675	0.18678	9.77437	0.23143	0.23143	0.18678	9.78	0.12118	0.06529	0.18678	9.77625	0.11206	0.08068	0.18678	9.77353	-0.05404	0.28675	0.18678	9.77978	0.14757	0.1847	0.28675
9.7802	0.12663	0.28051	0.18508	9.78103	0.22826	0.22826	0.18508	9.78667	0.12663	0.06771	0.18508	9.78292	0.11133	0.07665	0.18508	9.7802	-0.05324	0.28051	0.18508	9.78645	0.14901	0.18687	0.28051
9.78687	0.13262	0.27489	0.18363	9.7877	0.22512	0.22512	0.18363	9.79333	0.13262	0.07016	0.18363	9.78958	0.11009	0.07379	0.18363	9.78687	-0.05236	0.27489	0.18363	9.79312	0.15045	0.1889	0.27489
9.79353	0.1389	0.26959	0.18256	9.79437	0.22209	0.22209	0.18256	9.8	0.1389	0.07252	0.18256	9.79625	0.10843	0.07129	0.18256	9.79353	-0.05139	0.26959	0.18256	9.79978	0.15177	0.19111	0.26959
9.8002	0.14523	0.26429	0.18172	9.80103	0.21913	0.21913	0.18172	9.80667	0.14523	0.07476	0.18172	9.80292	0.1064	0.06902	0.18172	9.8002	-0.05038	0.26429	0.18172	9.80645	0.15295	0.19327	0.26429
9.80687	0.15085	0.25934	0.18071	9.8077	0.21642	0.21642	0.18071	9.81333	0.15085	0.07663	0.18071	9.80958	0.10403	0.06688	0.18071	9.80687	-0.04951	0.25934	0.18071	9.81312	0.15407	0.195	0.25934
9.81353	0.15554	0.25476	0.17955	9.81437	0.21379	0.21379	0.17955	9.82	0.15554	0.07811	0.17955	9.81625	0.10116	0.06436	0.17955	9.81353	-0.04878	0.25476	0.17955	9.81978	0.15526	0.19645	0.25476
9.8202	0.15907	0.2499	0.17847	9.82103	0.21133	0.21133	0.17847	9.82667	0.15907	0.07875	0.17847	9.82292	0.09759	0.06129	0.17847	9.8202	-0.04787	0.2499	0.17847	9.82645	0.15649	0.19763	0.2499
9.82687	0.16107	0.24462	0.17731	9.8277	0.20898	0.20898	0.17731	9.83333	0.16107	0.07854	0.17731	9.82958	0.09335	0.05819	0.17731	9.82687	-0.04677	0.24462	0.17731	9.83312	0.15772	0.19889	0.24462
9.83353	0.16154	0.23936	0.17615	9.83437	0.20647	0.20647	0.17615	9.84	0.16154	0.07782	0.17615	9.83625	0.08871	0.05616	0.17615	9.83353	-0.04537	0.23936	0.17615	9.83978	0.159	0.20034	0.23936
9.8402	0.16057	0.23442	0.17507	9.84103	0.20386	0.20386	0.17507	9.84667	0.16057	0.07679	0.17507	9.84292	0.08422	0.05531	0.17507	9.8402	-0.04408	0.23442	0.17507	9.84645	0.16071	0.20204	0.23442
9.84687	0.15879	0.22946	0.1743	9.8477	0.20099	0.20099	0.1743	9.85333	0.15879	0.07554	0.1743	9.84958	0.07989	0.05515	0.1743	9.84687	-0.0429	0.22946	0.1743	9.85312	0.16301	0.20366	0.22946
9.85353	0.15625	0.22473	0.17375	9.85437	0.19791	0.19791	0.17375	9.86	0.15625	0.07364	0.17375	9.85625	0.07552	0.05557	0.17375	9.85353	-0.04197	0.22473	0.17375	9.85978	0.16565	0.20483	0.22473
9.8602	0.15305	0.22076	0.17332	9.86103	0.1947	0.1947	0.17332	9.86667	0.15305	0.07139	0.17332	9.86292	0.0714	0.05651	0.17332	9.8602	-0.04163	0.22076	0.17332	9.86645	0.16825	0.20573	0.22076
9.86687	0.14889	0.21745	0.17302	9.8677	0.19136	0.19136	0.17302	9.87333	0.14889	0.06886	0.17302	9.86958	0.06785	0.05796	0.17302	9.86687	-0.04204	0.21745	0.17302	9.87312	0.17067	0.20625	0.21745
9.87353	0.14415	0.21413	0.17284	9.87437	0.18845	0.18845	0.17284	9.88	0.14415	0.06595	0.17284	9.87625	0.06515	0.05908	0.17284	9.87353	-0.0436	0.21413	0.17284	9.87978	0.17294	0.20626	0.21413
9.8802	0.13913	0.21059	0.17285	9.88103	0.18603	0.18603	0.17285	9.88667	0.13913	0.06244	0.17285	9.88292	0.06247	0.05969	0.17285	9.8802	-0.04559	0.21059	0.17285	9.88645	0.17483	0.20563	0.21059
9.88687	0.13385	0.207	0.17308	9.8877	0.18403	0.18403	0.17308	9.89333	0.13385	0.05841	0.17308	9.88958	0.05927	0.06028	0.17308	9.88687	-0.04762	0.207	0.17308	9.89312	0.17627	0.20495	0.207
9.89353	0.12809	0.2032	0.1734	9.89437	0.18217	0.18217	0.1734	9.9	0.12809	0.05426	0.1734	9.89625	0.05542	0.06093	0.1734	9.89353	-0.04905	0.2032	0.1734	9.89978	0.17736	0.20458	0.2032
9.9002	0.12174	0.19907	0.17381	9.90103	0.1801	0.1801	0.17381	9.90667	0.12174	0.05016	0.17381	9.90292	0.05134	0.06128	0.17381	9.9002	-0.0496	0.19907	0.17381	9.90645	0.17811	0.20454	0.19907
9.90687	0.11535	0.19485	0.17421	9.9077	0.17831	0.17831	0.17421	9.91333	0.11535	0.04622	0.17421	9.90958	0.0473	0.06075	0.17421	9.90687	-0.04947	0.19485	0.17421	9.91312	0.1786	0.20485	0.19485
9.91353	0.1089	0.19076	0.17433	9.91437	0.17641	0.17641	0.17433	9.92	0.1089	0.0426	0.17433	9.91625	0.04301	0.05981	0.17433	9.91353	-0.04913	0.19076	0.17433	9.91978	0.17896	0.20541	0.19076
9.9202	0.10213	0.18692	0.17384	9.92103	0.17444	0.17444	0.17384	9.92667	0.10213	0.0396	0.17384	9.92292	0.03877	0.05878	0.17384	9.9202	-0.04941	0.18692	0.17384	9.92645	0.17954	0.20593	0.18692
9.92687	0.09491	0.18324	0.17284	9.9277	0.17221	0.17221	0.17284	9.93333	0.09491	0.03704	0.17284	9.92958	0.03495	0.05747	0.17284	9.92687	-0.05039	0.18324	0.17284	9.93312	0.18007	0.20611	0.18324
9.93353	0.08771	0.17974	0.1719	9.93437	0.17003	0.17003	0.1719	9.94	0.08771	0.0348	0.1719	9.93625	0.03189	0.05595	0.1719	9.93353	-0.05197	0.17974	0.1719	9.93978	0.18021	0.20583	0.17974
9.9402	0.08085	0.17613	0.17118	9.94103	0.16811	0.16811	0.17118	9.94667	0.08085	0.0328	0.17118	9.94292	0.02951	0.05498	0.17118	9.9402	-0.05396	0.17613	0.17118	9.94645	0.18011	0.20499	0.17613
9.94687	0.07437	0.17226	0.17071	9.9477	0.16614	0.16614	0.17071	9.95333	0.07437	0.0308	0.17071	9.94958	0.02751	0.05511	0.17071	9.94687	-0.05633	0.17226	0.17071	9.95312	0.17967	0.20372	0.17226
9.95353	0.06823	0.16826	0.17045	9.95437	0.16405	0.16405	0.17045	9.96	0.06823	0.02811	0.17045	9.95625	0.02578	0.05557	0.17045	9.95353	-0.05884	0.16826	0.17045	9.95978	0.17904	0.20232	0.16826
9.9602	0.06263	0.16402	0.17064	9.96103	0.16166	0.16166	0.17064	9.96667	0.06263	0.02485	0.17064	9.96292	0.02411	0.05532	0.17064	9.9602	-0.06095	0.16402	0.17064	9.96645	0.17807	0.20144	0.16402
9.96687	0.05729	0.15987	0.17127	9.9677	0.15923	0.15923	0.17127	9.97333	0.05729	0.02178	0.17127	9.96958	0.02242	0.05414	0.17127	9.96687	-0.06252	0.15987	0.17127	9.97312	0.17726	0.20064	0.15987
9.97353	0.05239	0.15587	0.17191	9.97437	0.15708	0.15708	0.17191	9.98	0.05239	0.01922	0.17191	9.97625	0.02088	0.05238	0.17191	9.97353	-0.06361	0.15587	0.17191	9.97978	0.17674	0.19957	0.15587
9.9802	0.04825	0.15227	0.17211	9.98103	0.15553	0.15553	0.17211	9.98667	0.04825	0.01703	0.17211	9.98292	0.01939	0.05002	0.17211	9.9802	-0.06454	0.15227	0.17211	9.98645	0.17627	0.19838	0.15227
9.98687	0.04467	0.14924	0.17178	9.9877	0.15454	0.15454	0.17178	9.99333	0.04467	0.01504	0.17178	9.98958	0.01811	0.04703	0.17178	9.98687	-0.06533	0.14924	0.17178	9.99312	0.17618	0.19749	0.14924
9.99353	0.04114	0.1469	0.17136	9.99437	0.15394	0.15394	0.17136	10	0.04114	0.01341	0.17136	9.99625	0.01723	0.04382	0.17136	9.99353	-0.06586	0.1469	0.17136	9.99978	0.17613	0.19701	0.1469
10.0002	0.03742	0.14485	0.17104	10.001	0.1535	0.1535	0.17104	10.0067	0.03742	0.01197	0.17104	10.0029	0.01682	0.04118	0.17104	10.0002	-0.06627	0.14485	0.17104	10.0064	0.17572	0.19638	0.14485
10.0069	0.03394	0.14254	0.17072	10.0077	0.15307	0.15307	0.17072	10.0133	0.03394	0.01051	0.17072	10.0096	0.01685	0.03947	0.17072	10.0069	-0.06659	0.14254	0.17072	10.0131	0.17446	0.19574	0.14254
10.0135	0.03054	0.13992	0.17033	10.0144	0.15249	0.15249	0.17033	10.02	0.03054	0.00921	0.17033	10.0162	0.0171	0.0382	0.17033	10.0135	-0.06694	0.13992	0.17033	10.0198	0.1728	0.19539	0.13992
10.0202	0.02676	0.13719	0.17002	10.021	0.15161	0.15161	0.17002	10.0267	0.02676	0.00788	0.17002	10.0229	0.0173	0.03687	0.17002	10.0202	-0.06749	0.13719	0.17002	10.0265	0.17137	0.19541	0.13719
10.0269	0.02286	0.13449	0.17013	10.0277	0.15041	0.15041	0.17013	10.0333	0.02286	0.00642	0.17013	10.0296	0.01699	0.03562	0.17013	10.0269	-0.06831	0.13449	0.17013	10.0331	0.16975	0.19536	0.13449
10.0335	0.01973	0.13164	0.17017	10.0344	0.14889	0.14889	0.17017	10.04	0.01973	0.00519	0.17017	10.0363	0.01592	0.03517	0.17017	10.0335	-0.06954	0.13164	0.17017	10.0398	0.16811	0.1947	0.13164
10.0402	0.01763	0.12895	0.17016	10.041	0.1473	0.1473	0.17016	10.0467	0.01763	0.00451	0.17016	10.0429	0.01439	0.03584	0.17016	10.0402	-0.07079	0.12895	0.17016	10.0465	0.16694	0.19361	0.12895
10.0469	0.01634	0.12662	0.1703	10.0477	0.14577	0.14577	0.1703	10.0533	0.01634	0.00401	0.1703	10.0496	0.01269	0.03704	0.1703	10.0469	-0.07167	0.12662	0.1703	10.0531	0.16656	0.1924	0.12662
10.0535	0.01525	0.1248	0.17073	10.0544	0.14443	0.14443	0.17073	10.06	0.01525	0.00318	0.17073	10.0563	0.01077	0.03827	0.17073	10.0535	-0.07206	0.1248	0.17073	10.0598	0.16668	0.19126	0.1248
10.0602	0.01442	0.12307	0.17137	10.061	0.14313	0.14313	0.17137	10.0667	0.01442	0.0023	0.17137	10.0629	0.00899	0.03944	0.17137	10.0602	-0.07223	0.12307	0.17137	10.0664	0.16675	0.18998	0.12307
10.0669	0.01342	0.12098	0.17189	10.0677	0.14163	0.14163	0.17189	10.0733	0.01342	0.00186	0.17189	10.0696	0.00782	0.04058	0.17189	10.0669	-0.07245	0.12098	0.17189	10.0731	0.16689	0.18867	0.12098
10.0735	0.01199	0.11869	0.17255	10.0744	0.14008	0.14008	0.17255	10.08	0.01199	0.00183	0.17255	10.0762	0.00757	0.04122	0.17255	10.0735	-0.07264	0.11869	0.17255	10.0798	0.16695	0.18793	0.11869
10.0802	0.0104	0.11661	0.17344	10.081	0.13886	0.13886	0.17344	10.0867	0.0104	0.00149	0.17344	10.0829	0.00773	0.04076	0.17344	10.0802	-0.07269	0.11661	0.17344	10.0864	0.16687	0.18784	0.11661
10.0869	0.00892	0.115	0.17443	10.0877	0.13813	0.13813	0.17443	10.0933	0.00892	0.00093	0.17443	10.0896	0.00779	0.03995	0.17443	10.0869	-0.07275	0.115	0.17443	10.0931	0.16671	0.18825	0.115
10.0935	0.00827	0.11338	0.17509	10.0944	0.13763	0.13763	0.17509	10.1	0.00827	0.00031	0.17509	10.0962	0.00796	0.03967	0.17509	10.0935	-0.07284	0.11338	0.17509	10.0998	0.16644	0.18883	0.11338
10.1002	0.00814	0.11143	0.17536	10.101	0.13711	0.13711	0.17536	10.1067	0.00814	-0.00049	0.17536	10.1029	0.00826	0.0403	0.17536	10.1002	-0.07272	0.11143	0.17536	10.1065	0.16613	0.18959	0.11143
10.1069	0.00854	0.10936	0.17548	10.1077	0.13672	0.13672	0.17548	10.1133	0.00854	-0.00138	0.17548	10.1096	0.00874	0.0409	0.17548	10.1069	-0.07225	0.10936	0.17548	10.1131	0.16586	0.1903	0.10936
10.1135	0.00922	0.10727	0.17595	10.1144	0.13661	0.13661	0.17595	10.12	0.00922	-0.00266	0.17595	10.1163	0.0092	0.041	0.17595	10.1135	-0.07176	0.10727	0.17595	10.1198	0.16578	0.19057	0.10727
10.1202	0.01002	0.10532	0.17644	10.121	0.13665	0.13665	0.17644	10.1267	0.01002	-0.00399	0.17644	10.1229	0.00998	0.04109	0.17644	10.1202	-0.07157	0.10532	0.17644	10.1265	0.16598	0.19024	0.10532
10.1269	0.0105	0.10333	0.17662	10.1277	0.1367	0.1367	0.17662	10.1333	0.0105	-0.00524	0.17662	10.1296	0.0114	0.04122	0.17662	10.1269	-0.07185	0.10333	0.17662	10.1331	0.1663	0.18945	0.10333
10.1335	0.01004	0.10134	0.17674	10.1344	0.13661	0.13661	0.17674	10.14	0.01004	-0.00622	0.17674	10.1363	0.01324	0.04105	0.17674	10.1335	-0.07258	0.10134	0.17674	10.1398	0.16671	0.18883	0.10134
10.1402	0.00893	0.09972	0.1773	10.141	0.1367	0.1367	0.1773	10.1467	0.00893	-0.00653	0.1773	10.1429	0.01509	0.0403	0.1773	10.1402	-0.07348	0.09972	0.1773	10.1464	0.16711	0.18843	0.09972
10.1469	0.0079	0.09861	0.17831	10.1477	0.13709	0.13709	0.17831	10.1533	0.0079	-0.00641	0.17831	10.1496	0.01662	0.03938	0.17831	10.1469	-0.07419	0.09861	0.17831	10.1531	0.16716	0.18814	0.09861
10.1535	0.00727	0.09784	0.17917	10.1544	0.13801	0.13801	0.17917	10.16	0.00727	-0.0057	0.17917	10.1562	0.01788	0.03862	0.17917	10.1535	-0.07418	0.09784	0.17917	10.1598	0.16689	0.18775	0.09784
10.1602	0.00659	0.0968	0.17974	10.161	0.13932	0.13932	0.17974	10.1667	0.00659	-0.00445	0.17974	10.1629	0.019	0.03795	0.17974	10.1602	-0.07352	0.0968	0.17974	10.1664	0.16609	0.18741	0.0968
10.1669	0.00583	0.09549	0.18021	10.1677	0.141	0.141	0.18021	10.1733	0.00583	-0.00289	0.18021	10.1696	0.01998	0.03758	0.18021	10.1669	-0.07235	0.09549	0.18021	10.1731	0.16503	0.18705	0.09549
10.1735	0.00543	0.09441	0.18074	10.1744	0.14313	0.14313	0.18074	10.18	0.00543	-0.00173	0.18074	10.1762	0.02078	0.03777	0.18074	10.1735	-0.07127	0.09441	0.18074	10.1798	0.16398	0.18635	0.09441
10.1802	0.00587	0.09357	0.18095	10.181	0.14542	0.14542	0.18095	10.1867	0.00587	-0.00132	0.18095	10.1829	0.02203	0.03859	0.18095	10.1802	-0.0706	0.09357	0.18095	10.1865	0.16334	0.18554	0.09357
10.1869	0.00676	0.09225	0.18077	10.1877	0.14821	0.14821	0.18077	10.1933	0.00676	-0.00118	0.18077	10.1896	0.02413	0.03986	0.18077	10.1869	-0.07033	0.09225	0.18077	10.1931	0.16342	0.18477	0.09225
10.1935	0.00776	0.09056	0.18048	10.1944	0.15164	0.15164	0.18048	10.2	0.00776	-0.00084	0.18048	10.1962	0.02719	0.0415	0.18048	10.1935	-0.07033	0.09056	0.18048	10.1998	0.16405	0.18429	0.09056
10.2002	0.00888	0.08886	0.18033	10.201	0.15573	0.15573	0.18033	10.2067	0.00888	-0.00041	0.18033	10.2029	0.03061	0.04365	0.18033	10.2002	-0.07028	0.08886	0.18033	10.2065	0.16523	0.18424	0.08886
10.2069	0.01033	0.08729	0.18048	10.2077	0.16014	0.16014	0.18048	10.2133	0.01033	1e-05	0.18048	10.2096	0.0341	0.04628	0.18048	10.2069	-0.07008	0.08729	0.18048	10.2131	0.1668	0.18464	0.08729
10.2135	0.01199	0.08531	0.18077	10.2144	0.16475	0.16475	0.18077	10.22	0.01199	0.00094	0.18077	10.2163	0.03772	0.04903	0.18077	10.2135	-0.06939	0.08531	0.18077	10.2198	0.16826	0.18553	0.08531
10.2202	0.01357	0.08303	0.18127	10.221	0.17009	0.17009	0.18127	10.2267	0.01357	0.00235	0.18127	10.2229	0.04126	0.05148	0.18127	10.2202	-0.06825	0.08303	0.18127	10.2264	0.1693	0.1867	0.08303
10.2269	0.01516	0.08131	0.18189	10.2277	0.17586	0.17586	0.18189	10.2333	0.01516	0.00381	0.18189	10.2296	0.04439	0.05356	0.18189	10.2269	-0.06694	0.08131	0.18189	10.2331	0.16979	0.18825	0.08131
10.2335	0.01664	0.08024	0.18249	10.2344	0.1817	0.1817	0.18249	10.24	0.01664	0.00522	0.18249	10.2363	0.04683	0.05553	0.18249	10.2335	-0.06555	0.08024	0.18249	10.2398	0.17006	0.19006	0.08024
10.2402	0.01814	0.07927	0.18281	10.241	0.18742	0.18742	0.18281	10.2467	0.01814	0.00691	0.18281	10.2429	0.04894	0.0575	0.18281	10.2402	-0.06422	0.07927	0.18281	10.2464	0.17025	0.19178	0.07927
10.2469	0.01976	0.07813	0.18267	10.2477	0.19339	0.19339	0.18267	10.2533	0.01976	0.00887	0.18267	10.2496	0.05103	0.05908	0.18267	10.2469	-0.06296	0.07813	0.18267	10.2531	0.17036	0.19343	0.07813
10.2535	0.02176	0.07731	0.18213	10.2544	0.19979	0.19979	0.18213	10.26	0.02176	0.01081	0.18213	10.2562	0.0532	0.06031	0.18213	10.2535	-0.06191	0.07731	0.18213	10.2598	0.17072	0.19506	0.07731
10.2602	0.02407	0.07698	0.18161	10.261	0.2063	0.2063	0.18161	10.2667	0.02407	0.01283	0.18161	10.2629	0.0554	0.06148	0.18161	10.2602	-0.06066	0.07698	0.18161	10.2665	0.17132	0.19679	0.07698
10.2669	0.0262	0.07652	0.18141	10.2677	0.21301	0.21301	0.18141	10.2733	0.0262	0.01512	0.18141	10.2696	0.05766	0.06264	0.18141	10.2669	-0.05896	0.07652	0.18141	10.2731	0.17224	0.19865	0.07652
10.2735	0.02821	0.07561	0.18135	10.2744	0.21987	0.21987	0.18135	10.28	0.02821	0.0174	0.18135	10.2762	0.0601	0.06363	0.18135	10.2735	-0.057	0.07561	0.18135	10.2798	0.17307	0.20046	0.07561
10.2802	0.03058	0.07482	0.18146	10.281	0.22703	0.22703	0.18146	10.2867	0.03058	0.01924	0.18146	10.2829	0.06265	0.06413	0.18146	10.2802	-0.0549	0.07482	0.18146	10.2865	0.1737	0.20246	0.07482
10.2869	0.03331	0.07454	0.18198	10.2877	0.23426	0.23426	0.18198	10.2933	0.03331	0.02059	0.18198	10.2896	0.06516	0.06442	0.18198	10.2869	-0.0524	0.07454	0.18198	10.2931	0.17426	0.20467	0.07454
10.2935	0.03607	0.07439	0.18325	10.2944	0.24138	0.24138	0.18325	10.3	0.03607	0.02191	0.18325	10.2963	0.06743	0.06485	0.18325	10.2935	-0.0493	0.07439	0.18325	10.2998	0.17481	0.20742	0.07439
10.3002	0.03878	0.07365	0.18495	10.301	0.24816	0.24816	0.18495	10.3067	0.03878	0.02364	0.18495	10.3029	0.06942	0.06565	0.18495	10.3002	-0.04601	0.07365	0.18495	10.3064	0.17536	0.21047	0.07365
10.3069	0.04201	0.07255	0.18652	10.3077	0.25448	0.25448	0.18652	10.3133	0.04201	0.02545	0.18652	10.3096	0.07097	0.067	0.18652	10.3069	-0.04278	0.07255	0.18652	10.3131	0.17581	0.2135	0.07255
10.3135	0.04598	0.07148	0.18777	10.3144	0.26044	0.26044	0.18777	10.32	0.04598	0.02678	0.18777	10.3163	0.07213	0.06871	0.18777	10.3135	-0.03953	0.07148	0.18777	10.3198	0.17662	0.21644	0.07148
10.3202	0.05005	0.07048	0.18881	10.321	0.26603	0.26603	0.18881	10.3267	0.05005	0.02772	0.18881	10.3229	0.07324	0.07028	0.18881	10.3202	-0.03646	0.07048	0.18881	10.3264	0.17789	0.21948	0.07048
10.3269	0.05376	0.06934	0.18975	10.3277	0.27116	0.27116	0.18975	10.3333	0.05376	0.02847	0.18975	10.3296	0.07468	0.07131	0.18975	10.3269	-0.03423	0.06934	0.18975	10.3331	0.1794	0.22264	0.06934
10.3335	0.0569	0.06808	0.19047	10.3344	0.27552	0.27552	0.19047	10.34	0.0569	0.02888	0.19047	10.3362	0.07641	0.07132	0.19047	10.3335	-0.0329	0.06808	0.19047	10.3398	0.18097	0.22515	0.06808
10.3402	0.05954	0.06724	0.19097	10.341	0.27892	0.27892	0.19097	10.3467	0.05954	0.02887	0.19097	10.3429	0.07804	0.07022	0.19097	10.3402	-0.03207	0.06724	0.19097	10.3465	0.18276	0.22707	0.06724
10.3469	0.06158	0.06675	0.1916	10.3477	0.28148	0.28148	0.1916	10.3533	0.06158	0.02912	0.1916	10.3496	0.07936	0.06841	0.1916	10.3469	-0.03126	0.06675	0.1916	10.3531	0.18508	0.22887	0.06675
10.3535	0.06282	0.06613	0.19258	10.3544	0.28313	0.28313	0.19258	10.36	0.06282	0.02978	0.19258	10.3562	0.08021	0.06633	0.19258	10.3535	-0.03016	0.06613	0.19258	10.3598	0.18768	0.23113	0.06613
10.3602	0.0631	0.0652	0.19372	10.361	0.28357	0.28357	0.19372	10.3667	0.0631	0.03058	0.19372	10.3629	0.08029	0.06432	0.19372	10.3602	-0.02854	0.0652	0.19372	10.3665	0.19035	0.23371	0.0652
10.3669	0.06257	0.06447	0.19471	10.3677	0.28305	0.28305	0.19471	10.3733	0.06257	0.03114	0.19471	10.3696	0.0792	0.06238	0.19471	10.3669	-0.02621	0.06447	0.19471	10.3731	0.19293	0.23617	0.06447
10.3735	0.06156	0.06407	0.19576	10.3744	0.28199	0.28199	0.19576	10.38	0.06156	0.03146	0.19576	10.3763	0.07712	0.0608	0.19576	10.3735	-0.02359	0.06407	0.19576	10.3798	0.19543	0.2385	0.06407
10.3802	0.06034	0.06346	0.19727	10.381	0.28064	0.28064	0.19727	10.3867	0.06034	0.03112	0.19727	10.3829	0.07428	0.05965	0.19727	10.3802	-0.02127	0.06346	0.19727	10.3864	0.19817	0.24071	0.06346
10.3869	0.05876	0.06257	0.19898	10.3877	0.27861	0.27861	0.19898	10.3933	0.05876	0.02956	0.19898	10.3896	0.07102	0.05838	0.19898	10.3869	-0.01945	0.06257	0.19898	10.3931	0.20118	0.24267	0.06257
10.3935	0.05671	0.06203	0.20058	10.3944	0.27572	0.27572	0.20058	10.4	0.05671	0.02729	0.20058	10.3963	0.06743	0.05635	0.20058	10.3935	-0.01826	0.06203	0.20058	10.3998	0.20449	0.24424	0.06203
10.4002	0.05445	0.06202	0.20207	10.401	0.27219	0.27219	0.20207	10.4067	0.05445	0.02477	0.20207	10.4029	0.0636	0.05381	0.20207	10.4002	-0.01784	0.06202	0.20207	10.4064	0.20793	0.2453	0.06202
10.4069	0.05215	0.06176	0.20386	10.4077	0.26806	0.26806	0.20386	10.4133	0.05215	0.02269	0.20386	10.4096	0.05972	0.05158	0.20386	10.4069	-0.0186	0.06176	0.20386	10.4131	0.21137	0.24613	0.06176
10.4135	0.05015	0.06091	0.20563	10.4144	0.26312	0.26312	0.20563	10.42	0.05015	0.02088	0.20563	10.4162	0.05585	0.04961	0.20563	10.4135	-0.02024	0.06091	0.20563	10.4198	0.21478	0.24696	0.06091
10.4202	0.04835	0.06008	0.20688	10.421	0.2574	0.2574	0.20688	10.4267	0.04835	0.01901	0.20688	10.4229	0.05216	0.04758	0.20688	10.4202	-0.02196	0.06008	0.20688	10.4265	0.21782	0.24784	0.06008
10.4269	0.04684	0.0599	0.20768	10.4277	0.25094	0.25094	0.20768	10.4333	0.04684	0.01699	0.20768	10.4296	0.04852	0.04537	0.20768	10.4269	-0.0235	0.0599	0.20768	10.4331	0.22031	0.24858	0.0599
10.4335	0.04552	0.06004	0.20841	10.4344	0.24401	0.24401	0.20841	10.44	0.04552	0.01477	0.20841	10.4362	0.04507	0.0435	0.20841	10.4335	-0.02512	0.06004	0.20841	10.4398	0.22236	0.24892	0.06004
10.4402	0.04435	0.05972	0.20953	10.441	0.23679	0.23679	0.20953	10.4467	0.04435	0.01255	0.20953	10.4429	0.04185	0.04207	0.20953	10.4402	-0.02703	0.05972	0.20953	10.4465	0.22402	0.24889	0.05972
10.4469	0.0434	0.05893	0.21084	10.4477	0.22942	0.22942	0.21084	10.4533	0.0434	0.01013	0.21084	10.4496	0.03912	0.04081	0.21084	10.4469	-0.02871	0.05893	0.21084	10.4531	0.22563	0.24826	0.05893
10.4535	0.0422	0.05805	0.21227	10.4544	0.22222	0.22222	0.21227	10.46	0.0422	0.0075	0.21227	10.4563	0.03689	0.03965	0.21227	10.4535	-0.02997	0.05805	0.21227	10.4598	0.22715	0.24731	0.05805
10.4602	0.04058	0.05769	0.21373	10.461	0.21514	0.21514	0.21373	10.4667	0.04058	0.0048	0.21373	10.4629	0.03503	0.03839	0.21373	10.4602	-0.03114	0.05769	0.21373	10.4665	0.22856	0.24612	0.05769
10.4669	0.03847	0.05762	0.21507	10.4677	0.20828	0.20828	0.21507	10.4733	0.03847	0.00218	0.21507	10.4696	0.03351	0.03714	0.21507	10.4669	-0.03263	0.05762	0.21507	10.4731	0.22952	0.24477	0.05762
10.4735	0.03597	0.0573	0.21622	10.4744	0.20152	0.20152	0.21622	10.48	0.03597	-0.00011	0.21622	10.4763	0.03201	0.03597	0.21622	10.4735	-0.03457	0.0573	0.21622	10.4798	0.22964	0.24291	0.0573
10.4802	0.03304	0.05676	0.21692	10.481	0.19483	0.19483	0.21692	10.4867	0.03304	-0.00203	0.21692	10.4829	0.03075	0.03511	0.21692	10.4802	-0.03684	0.05676	0.21692	10.4864	0.2293	0.2405	0.05676
10.4869	0.02986	0.05649	0.21686	10.4877	0.18818	0.18818	0.21686	10.4933	0.02986	-0.00373	0.21686	10.4896	0.02957	0.03452	0.21686	10.4869	-0.03951	0.05649	0.21686	10.4931	0.22859	0.23802	0.05649
10.4935	0.02687	0.05666	0.21619	10.4944	0.18168	0.18168	0.21619	10.5	0.02687	-0.00542	0.21619	10.4962	0.02841	0.03423	0.21619	10.4935	-0.04264	0.05666	0.21619	10.4998	0.22787	0.23551	0.05666
10.5002	0.02425	0.05652	0.21535	10.501	0.17554	0.17554	0.21535	10.5067	0.02425	-0.00706	0.21535	10.5029	0.02712	0.03441	0.21535	10.5002	-0.04621	0.05652	0.21535	10.5064	0.22711	0.23301	0.05652
10.5069	0.02174	0.05574	0.21509	10.5077	0.16977	0.16977	0.21509	10.5133	0.02174	-0.0084	0.21509	10.5096	0.02599	0.0347	0.21509	10.5069	-0.05015	0.05574	0.21509	10.5131	0.22668	0.23015	0.05574
10.5135	0.01942	0.05495	0.21518	10.5144	0.16423	0.16423	0.21518	10.52	0.01942	-0.00983	0.21518	10.5162	0.02538	0.03495	0.21518	10.5135	-0.05411	0.05495	0.21518	10.5198	0.22653	0.22698	0.05495
10.5202	0.01745	0.05466	0.21538	10.521	0.15888	0.15888	0.21538	10.5267	0.01745	-0.0118	0.21538	10.5229	0.02488	0.03505	0.21538	10.5202	-0.05776	0.05466	0.21538	10.5265	0.22608	0.22367	0.05466
10.5269	0.01566	0.05459	0.21556	10.5277	0.15369	0.15369	0.21556	10.5333	0.01566	-0.01404	0.21556	10.5296	0.02447	0.03468	0.21556	10.5269	-0.06082	0.05459	0.21556	10.5331	0.22508	0.22047	0.05459
10.5335	0.0139	0.0544	0.21561	10.5344	0.14839	0.14839	0.21561	10.54	0.0139	-0.01583	0.21561	10.5363	0.0242	0.03356	0.21561	10.5335	-0.0634	0.0544	0.21561	10.5398	0.22323	0.21764	0.0544
10.5402	0.01216	0.05385	0.21534	10.541	0.14313	0.14313	0.21534	10.5467	0.01216	-0.01714	0.21534	10.5429	0.02427	0.03242	0.21534	10.5402	-0.06581	0.05385	0.21534	10.5465	0.22063	0.21487	0.05385
10.5469	0.01062	0.05319	0.21442	10.5477	0.13836	0.13836	0.21442	10.5533	0.01062	-0.01846	0.21442	10.5496	0.02434	0.03224	0.21442	10.5469	-0.06796	0.05319	0.21442	10.5531	0.2173	0.21206	0.05319
10.5535	0.00909	0.05256	0.21297	10.5544	0.13432	0.13432	0.21297	10.56	0.00909	-0.02004	0.21297	10.5563	0.02379	0.03259	0.21297	10.5535	-0.06952	0.05256	0.21297	10.5598	0.21385	0.20924	0.05256
10.5602	0.00754	0.05219	0.21128	10.561	0.13064	0.13064	0.21128	10.5667	0.00754	-0.02159	0.21128	10.5629	0.02272	0.03231	0.21128	10.5602	-0.07045	0.05219	0.21128	10.5664	0.21081	0.20675	0.05219
10.5669	0.00614	0.05187	0.20962	10.5677	0.12699	0.12699	0.20962	10.5733	0.00614	-0.02285	0.20962	10.5696	0.02105	0.03155	0.20962	10.5669	-0.07118	0.05187	0.20962	10.5731	0.2082	0.20465	0.05187
10.5735	0.00478	0.0513	0.2079	10.5744	0.12355	0.12355	0.2079	10.58	0.00478	-0.02403	0.2079	10.5762	0.0191	0.03111	0.2079	10.5735	-0.07221	0.0513	0.2079	10.5798	0.20587	0.20257	0.0513
10.5802	0.00322	0.05104	0.20611	10.581	0.12057	0.12057	0.20611	10.5867	0.00322	-0.02499	0.20611	10.5829	0.01696	0.03062	0.20611	10.5802	-0.07353	0.05104	0.20611	10.5864	0.2039	0.20056	0.05104
10.5869	0.00156	0.051	0.20412	10.5877	0.118	0.118	0.20412	10.5933	0.00156	-0.02574	0.20412	10.5896	0.01508	0.02949	0.20412	10.5869	-0.07476	0.051	0.20412	10.5931	0.20226	0.19871	0.051
10.5935	0.000201166	0.05058	0.20221	10.5944	0.11557	0.11557	0.20221	10.6	0.000201166	-0.02611	0.20221	10.5962	0.01385	0.02841	0.20221	10.5935	-0.07591	0.05058	0.20221	10.5998	0.20061	0.19725	0.05058
10.6002	-0.000707805	0.0494	0.20033	10.601	0.11322	0.11322	0.20033	10.6067	-0.000707805	-0.02626	0.20033	10.6029	0.01324	0.0283	0.20033	10.6002	-0.07721	0.0494	0.20033	10.6065	0.19848	0.19602	0.0494
10.6069	-0.00158	0.04842	0.19871	10.6077	0.11122	0.11122	0.19871	10.6133	-0.00158	-0.0264	0.19871	10.6096	0.01317	0.02888	0.19871	10.6069	-0.07869	0.04842	0.19871	10.6131	0.19588	0.19468	0.04842
10.6135	-0.00259	0.04809	0.19721	10.6144	0.10969	0.10969	0.19721	10.62	-0.00259	-0.02673	0.19721	10.6163	0.01332	0.02935	0.19721	10.6135	-0.07977	0.04809	0.19721	10.6198	0.19311	0.19308	0.04809
10.6202	-0.00338	0.04805	0.19579	10.621	0.10829	0.10829	0.19579	10.6267	-0.00338	-0.0276	0.19579	10.6229	0.01363	0.02979	0.19579	10.6202	-0.0802	0.04805	0.19579	10.6265	0.19042	0.19145	0.04805
10.6269	-0.00396	0.04807	0.19453	10.6277	0.10654	0.10654	0.19453	10.6333	-0.00396	-0.02876	0.19453	10.6296	0.01384	0.0305	0.19453	10.6269	-0.08058	0.04807	0.19453	10.6331	0.18772	0.19018	0.04807
10.6335	-0.00436	0.04804	0.19331	10.6344	0.10444	0.10444	0.19331	10.64	-0.00436	-0.03005	0.19331	10.6363	0.01408	0.03111	0.19331	10.6335	-0.08146	0.04804	0.19331	10.6398	0.1848	0.18946	0.04804
10.6402	-0.00484	0.04788	0.19193	10.641	0.10259	0.10259	0.19193	10.6467	-0.00484	-0.03117	0.19193	10.6429	0.01455	0.0311	0.19193	10.6402	-0.08273	0.04788	0.19193	10.6464	0.18184	0.1891	0.04788
10.6469	-0.00502	0.04739	0.18998	10.6477	0.10127	0.10127	0.18998	10.6533	-0.00502	-0.03234	0.18998	10.6496	0.01527	0.03063	0.18998	10.6469	-0.0841	0.04739	0.18998	10.6531	0.17911	0.18877	0.04739
10.6535	-0.00507	0.04688	0.18781	10.6544	0.10037	0.10037	0.18781	10.66	-0.00507	-0.03357	0.18781	10.6562	0.01597	0.02951	0.18781	10.6535	-0.08534	0.04688	0.18781	10.6598	0.17647	0.18825	0.04688
10.6602	-0.00539	0.04619	0.1856	10.661	0.09952	0.09952	0.1856	10.6667	-0.00539	-0.03441	0.1856	10.6629	0.01672	0.02772	0.1856	10.6602	-0.08637	0.04619	0.1856	10.6664	0.17351	0.18759	0.04619
10.6669	-0.00601	0.04532	0.18346	10.6677	0.09873	0.09873	0.18346	10.6733	-0.00601	-0.0347	0.18346	10.6696	0.01763	0.02579	0.18346	10.6669	-0.0868	0.04532	0.18346	10.6731	0.17049	0.18684	0.04532
10.6735	-0.00656	0.04485	0.1814	10.6744	0.09815	0.09815	0.1814	10.68	-0.00656	-0.03454	0.1814	10.6762	0.01843	0.02442	0.1814	10.6735	-0.08689	0.04485	0.1814	10.6798	0.16781	0.18606	0.04485
10.6802	-0.00683	0.04504	0.17962	10.681	0.09767	0.09767	0.17962	10.6867	-0.00683	-0.03457	0.17962	10.6829	0.01872	0.0238	0.17962	10.6802	-0.08722	0.04504	0.17962	10.6865	0.16576	0.18503	0.04504
10.6869	-0.00738	0.04537	0.17833	10.6877	0.09715	0.09715	0.17833	10.6933	-0.00738	-0.03489	0.17833	10.6896	0.01862	0.02354	0.17833	10.6869	-0.08763	0.04537	0.17833	10.6931	0.16408	0.18374	0.04537
10.6935	-0.00836	0.04544	0.17726	10.6944	0.09656	0.09656	0.17726	10.7	-0.00836	-0.03518	0.17726	10.6962	0.01863	0.02384	0.17726	10.6935	-0.08811	0.04544	0.17726	10.6998	0.16273	0.18231	0.04544
10.7002	-0.00951	0.04532	0.17621	10.701	0.09623	0.09623	0.17621	10.7067	-0.00951	-0.03519	0.17621	10.7029	0.01863	0.02478	0.17621	10.7002	-0.08857	0.04532	0.17621	10.7065	0.16172	0.18094	0.04532
10.7069	-0.01049	0.04523	0.17519	10.7077	0.09622	0.09622	0.17519	10.7133	-0.01049	-0.0349	0.17519	10.7096	0.01837	0.02597	0.17519	10.7069	-0.08908	0.04523	0.17519	10.7131	0.16074	0.17996	0.04523
10.7135	-0.01156	0.04511	0.17418	10.7144	0.09638	0.09638	0.17418	10.72	-0.01156	-0.03426	0.17418	10.7163	0.0181	0.02699	0.17418	10.7135	-0.08925	0.04511	0.17418	10.7198	0.15967	0.17933	0.04511
10.7202	-0.01275	0.04496	0.17323	10.721	0.09673	0.09673	0.17323	10.7267	-0.01275	-0.03312	0.17323	10.7229	0.01847	0.02768	0.17323	10.7202	-0.08872	0.04496	0.17323	10.7264	0.15848	0.17912	0.04496
10.7269	-0.01383	0.04499	0.17226	10.7277	0.09717	0.09717	0.17226	10.7333	-0.01383	-0.03159	0.17226	10.7296	0.01931	0.02805	0.17226	10.7269	-0.08816	0.04499	0.17226	10.7331	0.15738	0.17928	0.04499
10.7335	-0.01441	0.04502	0.17173	10.7344	0.09758	0.09758	0.17173	10.74	-0.01441	-0.03014	0.17173	10.7363	0.02012	0.02842	0.17173	10.7335	-0.08781	0.04502	0.17173	10.7398	0.15675	0.17989	0.04502
10.7402	-0.01471	0.04498	0.1716	10.741	0.09777	0.09777	0.1716	10.7467	-0.01471	-0.02921	0.1716	10.7429	0.02061	0.02903	0.1716	10.7402	-0.08795	0.04498	0.1716	10.7464	0.15647	0.18079	0.04498
10.7469	-0.01511	0.04479	0.17162	10.7477	0.09797	0.09797	0.17162	10.7533	-0.01511	-0.02897	0.17162	10.7496	0.02094	0.02985	0.17162	10.7469	-0.08863	0.04479	0.17162	10.7531	0.15619	0.18147	0.04479
10.7535	-0.01573	0.04438	0.17157	10.7544	0.09851	0.09851	0.17157	10.76	-0.01573	-0.0295	0.17157	10.7562	0.02105	0.0306	0.17157	10.7535	-0.09005	0.04438	0.17157	10.7598	0.15558	0.18159	0.04438
10.7602	-0.01643	0.04389	0.17145	10.761	0.0992	0.0992	0.17145	10.7667	-0.01643	-0.03054	0.17145	10.7629	0.02065	0.03193	0.17145	10.7602	-0.0919	0.04389	0.17145	10.7665	0.15473	0.18126	0.04389
10.7669	-0.01684	0.04357	0.17136	10.7677	0.10003	0.10003	0.17136	10.7733	-0.01684	-0.03174	0.17136	10.7696	0.01997	0.03488	0.17136	10.7669	-0.09343	0.04357	0.17136	10.7731	0.15398	0.18077	0.04357
10.7735	-0.01698	0.04353	0.1708	10.7744	0.10084	0.10084	0.1708	10.78	-0.01698	-0.03273	0.1708	10.7762	0.01924	0.03947	0.1708	10.7735	-0.09449	0.04353	0.1708	10.7798	0.15308	0.18022	0.04353
10.7802	-0.01679	0.04374	0.16984	10.781	0.10177	0.10177	0.16984	10.7867	-0.01679	-0.03343	0.16984	10.7829	0.01896	0.0446	0.16984	10.7802	-0.09514	0.04374	0.16984	10.7865	0.15206	0.17927	0.04374
10.7869	-0.01632	0.04412	0.16869	10.7877	0.10262	0.10262	0.16869	10.7933	-0.01632	-0.03374	0.16869	10.7896	0.01936	0.04914	0.16869	10.7869	-0.09561	0.04412	0.16869	10.7931	0.15124	0.17815	0.04412
10.7935	-0.01563	0.04483	0.16788	10.7944	0.10323	0.10323	0.16788	10.8	-0.01563	-0.03354	0.16788	10.7963	0.02024	0.05256	0.16788	10.7935	-0.09584	0.04483	0.16788	10.7998	0.15079	0.17736	0.04483
10.8002	-0.01494	0.04572	0.16773	10.801	0.10367	0.10367	0.16773	10.8067	-0.01494	-0.03305	0.16773	10.8029	0.02129	0.05407	0.16773	10.8002	-0.09605	0.04572	0.16773	10.8064	0.15046	0.17711	0.04572
10.8069	-0.01442	0.04644	0.16822	10.8077	0.10413	0.10413	0.16822	10.8133	-0.01442	-0.03262	0.16822	10.8096	0.02178	0.05344	0.16822	10.8069	-0.09616	0.04644	0.16822	10.8131	0.14958	0.17706	0.04644
10.8135	-0.01415	0.0468	0.16923	10.8144	0.10484	0.10484	0.16923	10.82	-0.01415	-0.03213	0.16923	10.8163	0.02165	0.05094	0.16923	10.8135	-0.0959	0.0468	0.16923	10.8198	0.14831	0.17686	0.0468
10.8202	-0.0141	0.0473	0.17036	10.821	0.10573	0.10573	0.17036	10.8267	-0.0141	-0.03155	0.17036	10.8229	0.02093	0.04763	0.17036	10.8202	-0.09534	0.0473	0.17036	10.8264	0.14716	0.17708	0.0473
10.8269	-0.0143	0.04812	0.17131	10.8277	0.10695	0.10695	0.17131	10.8333	-0.0143	-0.03128	0.17131	10.8296	0.01979	0.04426	0.17131	10.8269	-0.09479	0.04812	0.17131	10.8331	0.14636	0.17764	0.04812
10.8335	-0.0145	0.04858	0.17198	10.8344	0.1082	0.1082	0.17198	10.84	-0.0145	-0.03141	0.17198	10.8362	0.01869	0.04107	0.17198	10.8335	-0.09435	0.04858	0.17198	10.8398	0.14564	0.17824	0.04858
10.8402	-0.0144	0.04873	0.17215	10.841	0.10949	0.10949	0.17215	10.8467	-0.0144	-0.03159	0.17215	10.8429	0.01796	0.03839	0.17215	10.8402	-0.09386	0.04873	0.17215	10.8465	0.145	0.17848	0.04873
10.8469	-0.014	0.04922	0.17188	10.8477	0.11059	0.11059	0.17188	10.8533	-0.014	-0.03147	0.17188	10.8496	0.01814	0.03611	0.17188	10.8469	-0.0935	0.04922	0.17188	10.8531	0.14467	0.17878	0.04922
10.8535	-0.01341	0.0504	0.17098	10.8544	0.11151	0.11151	0.17098	10.86	-0.01341	-0.03138	0.17098	10.8562	0.01914	0.03426	0.17098	10.8535	-0.09376	0.0504	0.17098	10.8598	0.14459	0.17948	0.0504
10.8602	-0.01296	0.05143	0.1697	10.861	0.11249	0.11249	0.1697	10.8667	-0.01296	-0.03138	0.1697	10.8629	0.02102	0.03246	0.1697	10.8602	-0.09445	0.05143	0.1697	10.8665	0.14432	0.18016	0.05143
10.8669	-0.01255	0.05209	0.16867	10.8677	0.11366	0.11366	0.16867	10.8733	-0.01255	-0.03102	0.16867	10.8696	0.02331	0.03082	0.16867	10.8669	-0.09494	0.05209	0.16867	10.8731	0.1438	0.1806	0.05209
10.8735	-0.01213	0.05291	0.16809	10.8744	0.11547	0.11547	0.16809	10.88	-0.01213	-0.0305	0.16809	10.8763	0.02556	0.02962	0.16809	10.8735	-0.09467	0.05291	0.16809	10.8798	0.14347	0.18088	0.05291
10.8802	-0.01163	0.05402	0.16801	10.881	0.11799	0.11799	0.16801	10.8867	-0.01163	-0.03047	0.16801	10.8829	0.02752	0.02904	0.16801	10.8802	-0.09369	0.05402	0.16801	10.8864	0.14349	0.18137	0.05402
10.8869	-0.01103	0.05481	0.16798	10.8877	0.12105	0.12105	0.16798	10.8933	-0.01103	-0.03091	0.16798	10.8896	0.02933	0.02919	0.16798	10.8869	-0.09234	0.05481	0.16798	10.8931	0.14368	0.1819	0.05481
10.8935	-0.01047	0.05519	0.16818	10.8944	0.12435	0.12435	0.16818	10.9	-0.01047	-0.03151	0.16818	10.8963	0.03131	0.0299	0.16818	10.8935	-0.09094	0.05519	0.16818	10.8998	0.14348	0.18223	0.05519
10.9002	-0.00979	0.0558	0.16872	10.901	0.12747	0.12747	0.16872	10.9067	-0.00979	-0.03176	0.16872	10.9029	0.03322	0.0308	0.16872	10.9002	-0.08966	0.0558	0.16872	10.9064	0.14288	0.18246	0.0558
10.9069	-0.00884	0.05676	0.16924	10.9077	0.13028	0.13028	0.16924	10.9133	-0.00884	-0.03225	0.16924	10.9096	0.03495	0.03137	0.16924	10.9069	-0.08874	0.05676	0.16924	10.9131	0.1422	0.18276	0.05676
10.9135	-0.00755	0.0579	0.1694	10.9144	0.13264	0.13264	0.1694	10.92	-0.00755	-0.03279	0.1694	10.9162	0.03643	0.03166	0.1694	10.9135	-0.08845	0.0579	0.1694	10.9198	0.14162	0.18303	0.0579
10.9202	-0.00633	0.05897	0.16924	10.921	0.1348	0.1348	0.16924	10.9267	-0.00633	-0.03297	0.16924	10.9229	0.03789	0.03172	0.16924	10.9202	-0.0888	0.05897	0.16924	10.9265	0.14101	0.18289	0.05897
10.9269	-0.00553	0.06024	0.16926	10.9277	0.13674	0.13674	0.16926	10.9333	-0.00553	-0.03274	0.16926	10.9296	0.03958	0.03159	0.16926	10.9269	-0.08968	0.06024	0.16926	10.9331	0.14029	0.18239	0.06024
10.9335	-0.0049	0.06141	0.16949	10.9344	0.13823	0.13823	0.16949	10.94	-0.0049	-0.03234	0.16949	10.9362	0.04151	0.03114	0.16949	10.9335	-0.0907	0.06141	0.16949	10.9398	0.1399	0.18187	0.06141
10.9402	-0.00393	0.06227	0.16971	10.941	0.13949	0.13949	0.16971	10.9467	-0.00393	-0.03219	0.16971	10.9429	0.04342	0.03061	0.16971	10.9402	-0.09173	0.06227	0.16971	10.9465	0.14009	0.18122	0.06227
10.9469	-0.00233	0.06302	0.16963	10.9477	0.14092	0.14092	0.16963	10.9533	-0.00233	-0.03207	0.16963	10.9496	0.04511	0.03064	0.16963	10.9469	-0.09243	0.06302	0.16963	10.9531	0.1405	0.18019	0.06302
10.9535	-0.000476837	0.0643	0.16946	10.9544	0.1427	0.1427	0.16946	10.96	-0.000476837	-0.0321	0.16946	10.9563	0.04651	0.0314	0.16946	10.9535	-0.09267	0.0643	0.16946	10.9598	0.14082	0.17875	0.0643
10.9602	0.00142	0.06598	0.16916	10.961	0.14435	0.14435	0.16916	10.9667	0.00142	-0.03225	0.16916	10.9629	0.04763	0.03262	0.16916	10.9602	-0.0926	0.06598	0.16916	10.9665	0.14084	0.17767	0.06598
10.9669	0.0035	0.06747	0.1687	10.9677	0.146	0.146	0.1687	10.9733	0.0035	-0.03271	0.1687	10.9696	0.04797	0.03374	0.1687	10.9669	-0.09228	0.06747	0.1687	10.9731	0.14077	0.1772	0.06747
10.9735	0.00583	0.06858	0.16852	10.9744	0.14815	0.14815	0.16852	10.98	0.00583	-0.033	0.16852	10.9763	0.04688	0.03468	0.16852	10.9735	-0.09187	0.06858	0.16852	10.9798	0.14061	0.17712	0.06858
10.9802	0.00831	0.06972	0.16889	10.981	0.15068	0.15068	0.16889	10.9867	0.00831	-0.03332	0.16889	10.9829	0.04468	0.03579	0.16889	10.9802	-0.09117	0.06972	0.16889	10.9864	0.14032	0.17717	0.06972
10.9869	0.01036	0.07144	0.16987	10.9877	0.15289	0.15289	0.16987	10.9933	0.01036	-0.03342	0.16987	10.9896	0.04213	0.03704	0.16987	10.9869	-0.0902	0.07144	0.16987	10.9931	0.14015	0.17755	0.07144
10.9935	0.01189	0.07294	0.17101	10.9944	0.15455	0.15455	0.17101	11	0.01189	-0.03327	0.17101	10.9962	0.03985	0.03835	0.17101	10.9935	-0.08908	0.07294	0.17101	10.9998	0.14015	0.17835	0.07294
11.0002	0.01298	0.07386	0.17215	11.001	0.15594	0.15594	0.17215	11.0067	0.01298	-0.0327	0.17215	11.0029	0.03734	0.03973	0.17215	11.0002	-0.08809	0.07386	0.17215	11.0064	0.1404	0.17892	0.07386
11.0069	0.01402	0.07445	0.17339	11.0077	0.15701	0.15701	0.17339	11.0133	0.01402	-0.03171	0.17339	11.0096	0.0347	0.04145	0.17339	11.0069	-0.08748	0.07445	0.17339	11.0131	0.14064	0.17901	0.07445
11.0135	0.01539	0.07569	0.17459	11.0144	0.15764	0.15764	0.17459	11.02	0.01539	-0.03086	0.17459	11.0162	0.03234	0.04328	0.17459	11.0135	-0.08734	0.07569	0.17459	11.0198	0.14091	0.17884	0.07569
11.0202	0.01694	0.07732	0.17539	11.021	0.158	0.158	0.17539	11.0267	0.01694	-0.03042	0.17539	11.0229	0.03049	0.04469	0.17539	11.0202	-0.08757	0.07732	0.17539	11.0265	0.14102	0.17884	0.07732
11.0269	0.01867	0.07839	0.17584	11.0277	0.15834	0.15834	0.17584	11.0333	0.01867	-0.03048	0.17584	11.0296	0.02872	0.04564	0.17584	11.0269	-0.08807	0.07839	0.17584	11.0331	0.14065	0.17884	0.07839
11.0335	0.02041	0.07892	0.17638	11.0344	0.15837	0.15837	0.17638	11.04	0.02041	-0.03076	0.17638	11.0363	0.02669	0.04627	0.17638	11.0335	-0.08848	0.07892	0.17638	11.0398	0.1398	0.1789	0.07892
11.0402	0.02243	0.07972	0.17751	11.041	0.15797	0.15797	0.17751	11.0467	0.02243	-0.03101	0.17751	11.0429	0.02499	0.04651	0.17751	11.0402	-0.08808	0.07972	0.17751	11.0465	0.13891	0.17907	0.07972
11.0469	0.02415	0.08108	0.17907	11.0477	0.15748	0.15748	0.17907	11.0533	0.02415	-0.03155	0.17907	11.0496	0.0239	0.0459	0.17907	11.0469	-0.08682	0.08108	0.17907	11.0531	0.13842	0.17937	0.08108
11.0535	0.02496	0.08224	0.18071	11.0544	0.15695	0.15695	0.18071	11.06	0.02496	-0.03257	0.18071	11.0563	0.02334	0.04449	0.18071	11.0535	-0.085	0.08224	0.18071	11.0598	0.13828	0.17972	0.08224
11.0602	0.02471	0.08298	0.1825	11.061	0.15613	0.15613	0.1825	11.0667	0.02471	-0.03366	0.1825	11.0629	0.02299	0.04277	0.1825	11.0602	-0.08325	0.08298	0.1825	11.0664	0.13822	0.18018	0.08298
11.0669	0.0238	0.0837	0.18476	11.0677	0.15499	0.15499	0.18476	11.0733	0.0238	-0.03446	0.18476	11.0696	0.02278	0.04112	0.18476	11.0669	-0.08199	0.0837	0.18476	11.0731	0.13813	0.18079	0.0837
11.0735	0.02285	0.08431	0.18723	11.0744	0.15384	0.15384	0.18723	11.08	0.02285	-0.03462	0.18723	11.0762	0.02293	0.0395	0.18723	11.0735	-0.08151	0.08431	0.18723	11.0798	0.13785	0.18141	0.08431
11.0802	0.02193	0.08444	0.18954	11.081	0.15278	0.15278	0.18954	11.0867	0.02193	-0.03475	0.18954	11.0829	0.02327	0.03788	0.18954	11.0802	-0.08218	0.08444	0.18954	11.0864	0.13754	0.18205	0.08444
11.0869	0.02117	0.08392	0.19143	11.0877	0.15166	0.15166	0.19143	11.0933	0.02117	-0.03488	0.19143	11.0896	0.02321	0.03622	0.19143	11.0869	-0.08338	0.08392	0.19143	11.0931	0.13722	0.18273	0.08392
11.0935	0.02058	0.0833	0.1931	11.0944	0.15042	0.15042	0.1931	11.1	0.02058	-0.03494	0.1931	11.0962	0.02261	0.03473	0.1931	11.0935	-0.08436	0.0833	0.1931	11.0998	0.13693	0.18328	0.0833
11.1002	0.02009	0.08305	0.19499	11.101	0.14937	0.14937	0.19499	11.1067	0.02009	-0.03471	0.19499	11.1029	0.02182	0.03338	0.19499	11.1002	-0.0848	0.08305	0.19499	11.1065	0.13677	0.18349	0.08305
11.1069	0.01977	0.08298	0.19706	11.1077	0.14832	0.14832	0.19706	11.1133	0.01977	-0.03438	0.19706	11.1096	0.02138	0.0323	0.19706	11.1069	-0.08488	0.08298	0.19706	11.1131	0.13678	0.18355	0.08298
11.1135	0.01962	0.08292	0.19917	11.1144	0.14693	0.14693	0.19917	11.12	0.01962	-0.03426	0.19917	11.1163	0.02117	0.03169	0.19917	11.1135	-0.08486	0.08292	0.19917	11.1198	0.13712	0.18381	0.08292
11.1202	0.01936	0.08295	0.20082	11.121	0.14507	0.14507	0.20082	11.1267	0.01936	-0.03443	0.20082	11.1229	0.02129	0.03179	0.20082	11.1202	-0.08469	0.08295	0.20082	11.1265	0.13769	0.18435	0.08295
11.1269	0.01901	0.08343	0.20206	11.1277	0.14285	0.14285	0.20206	11.1333	0.01901	-0.03492	0.20206	11.1296	0.02204	0.03257	0.20206	11.1269	-0.08459	0.08343	0.20206	11.1331	0.13825	0.18492	0.08343
11.1335	0.01839	0.08369	0.20326	11.1344	0.14034	0.14034	0.20326	11.14	0.01839	-0.03537	0.20326	11.1363	0.02386	0.03331	0.20326	11.1335	-0.08511	0.08369	0.20326	11.1398	0.13881	0.18516	0.08369
11.1402	0.01756	0.08298	0.20484	11.141	0.13734	0.13734	0.20484	11.1467	0.01756	-0.03583	0.20484	11.1429	0.02626	0.03375	0.20484	11.1402	-0.08626	0.08298	0.20484	11.1464	0.13924	0.18507	0.08298
11.1469	0.0164	0.08177	0.20646	11.1477	0.13398	0.13398	0.20646	11.1533	0.0164	-0.03636	0.20646	11.1496	0.02868	0.034	0.20646	11.1469	-0.08754	0.08177	0.20646	11.1531	0.13977	0.18472	0.08177
11.1535	0.015	0.08075	0.20768	11.1544	0.13074	0.13074	0.20768	11.16	0.015	-0.03702	0.20768	11.1562	0.03102	0.03438	0.20768	11.1535	-0.08816	0.08075	0.20768	11.1598	0.14022	0.184	0.08075
11.1602	0.01355	0.07967	0.20854	11.161	0.12778	0.12778	0.20854	11.1667	0.01355	-0.03767	0.20854	11.1629	0.0332	0.0349	0.20854	11.1602	-0.08819	0.07967	0.20854	11.1664	0.14035	0.18299	0.07967
11.1669	0.01206	0.0781	0.20968	11.1677	0.12492	0.12492	0.20968	11.1733	0.01206	-0.03798	0.20968	11.1696	0.03488	0.03535	0.20968	11.1669	-0.08801	0.0781	0.20968	11.1731	0.14018	0.18194	0.0781
11.1735	0.0108	0.07661	0.21126	11.1744	0.12212	0.12212	0.21126	11.18	0.0108	-0.03824	0.21126	11.1762	0.03558	0.03589	0.21126	11.1735	-0.08773	0.07661	0.21126	11.1798	0.13989	0.18118	0.07661
11.1802	0.00957	0.07566	0.21269	11.181	0.11958	0.11958	0.21269	11.1867	0.00957	-0.03847	0.21269	11.1829	0.03539	0.03612	0.21269	11.1802	-0.08713	0.07566	0.21269	11.1865	0.13977	0.18079	0.07566
11.1869	0.00802	0.0747	0.2135	11.1877	0.11738	0.11738	0.2135	11.1933	0.00802	-0.03888	0.2135	11.1896	0.03447	0.03561	0.2135	11.1869	-0.0864	0.0747	0.2135	11.1931	0.13965	0.18046	0.0747
11.1935	0.00586	0.0732	0.21394	11.1944	0.11496	0.11496	0.21394	11.2	0.00586	-0.03951	0.21394	11.1962	0.03267	0.03441	0.21394	11.1935	-0.0864	0.0732	0.21394	11.1998	0.1395	0.18016	0.0732
11.2002	0.00343	0.0717	0.21447	11.201	0.11221	0.11221	0.21447	11.2067	0.00343	-0.04017	0.21447	11.2029	0.03012	0.03321	0.21447	11.2002	-0.08712	0.0717	0.21447	11.2065	0.13955	0.17983	0.0717
11.2069	0.00121	0.07054	0.21484	11.2077	0.10914	0.10914	0.21484	11.2133	0.00121	-0.04088	0.21484	11.2096	0.02755	0.03274	0.21484	11.2069	-0.0881	0.07054	0.21484	11.2131	0.1398	0.17951	0.07054
11.2135	-0.000618398	0.06942	0.21452	11.2144	0.10604	0.10604	0.21452	11.22	-0.000618398	-0.04137	0.21452	11.2163	0.02528	0.03322	0.21452	11.2135	-0.08865	0.06942	0.21452	11.2198	0.13993	0.17913	0.06942
11.2202	-0.00197	0.06806	0.21343	11.221	0.10286	0.10286	0.21343	11.2267	-0.00197	-0.04177	0.21343	11.2229	0.02337	0.03441	0.21343	11.2202	-0.08877	0.06806	0.21343	11.2264	0.13991	0.17919	0.06806
11.2269	-0.00291	0.06629	0.21211	11.2277	0.0997	0.0997	0.21211	11.2333	-0.00291	-0.04199	0.21211	11.2296	0.02141	0.03581	0.21211	11.2269	-0.08849	0.06629	0.21211	11.2331	0.13987	0.18002	0.06629
11.2335	-0.00359	0.06428	0.21077	11.2344	0.09685	0.09685	0.21077	11.24	-0.00359	-0.04201	0.21077	11.2363	0.01948	0.0369	0.21077	11.2335	-0.08781	0.06428	0.21077	11.2398	0.13994	0.18133	0.06428
11.2402	-0.00461	0.06222	0.20932	11.241	0.09459	0.09459	0.20932	11.2467	-0.00461	-0.04175	0.20932	11.2429	0.0177	0.03783	0.20932	11.2402	-0.08718	0.06222	0.20932	11.2464	0.13994	0.18245	0.06222
11.2469	-0.00597	0.06039	0.20767	11.2477	0.09283	0.09283	0.20767	11.2533	-0.00597	-0.04124	0.20767	11.2496	0.01592	0.03926	0.20767	11.2469	-0.08684	0.06039	0.20767	11.2531	0.14	0.18315	0.06039
11.2535	-0.0075	0.05873	0.20586	11.2544	0.0912	0.0912	0.20586	11.26	-0.0075	-0.04058	0.20586	11.2562	0.0144	0.04137	0.20586	11.2535	-0.08669	0.05873	0.20586	11.2598	0.14025	0.18374	0.05873
11.2602	-0.00896	0.057	0.20394	11.261	0.0895	0.0895	0.20394	11.2667	-0.00896	-0.04009	0.20394	11.2629	0.01296	0.04435	0.20394	11.2602	-0.08671	0.057	0.20394	11.2665	0.14049	0.18396	0.057
11.2669	-0.01015	0.05552	0.20217	11.2677	0.08774	0.08774	0.20217	11.2733	-0.01015	-0.03994	0.20217	11.2696	0.01196	0.04832	0.20217	11.2669	-0.08718	0.05552	0.20217	11.2731	0.14037	0.18372	0.05552
11.2735	-0.01074	0.05454	0.20085	11.2744	0.08595	0.08595	0.20085	11.28	-0.01074	-0.04029	0.20085	11.2762	0.0115	0.05274	0.20085	11.2735	-0.08792	0.05454	0.20085	11.2798	0.13987	0.18314	0.05454
11.2802	-0.01051	0.05379	0.20002	11.281	0.08412	0.08412	0.20002	11.2867	-0.01051	-0.04082	0.20002	11.2829	0.01176	0.05635	0.20002	11.2802	-0.08853	0.05379	0.20002	11.2865	0.13925	0.18287	0.05379
11.2869	-0.00997	0.0526	0.19927	11.2877	0.08232	0.08232	0.19927	11.2933	-0.00997	-0.0415	0.19927	11.2896	0.01269	0.05754	0.19927	11.2869	-0.08871	0.0526	0.19927	11.2931	0.1386	0.18308	0.0526
11.2935	-0.00954	0.0509	0.19833	11.2944	0.08055	0.08055	0.19833	11.3	-0.00954	-0.04241	0.19833	11.2963	0.01363	0.05579	0.19833	11.2935	-0.08865	0.0509	0.19833	11.2998	0.1378	0.18346	0.0509
11.3002	-0.00934	0.04935	0.19736	11.301	0.07904	0.07904	0.19736	11.3067	-0.00934	-0.04333	0.19736	11.3029	0.01466	0.05178	0.19736	11.3002	-0.08852	0.04935	0.19736	11.3064	0.13689	0.18363	0.04935
11.3069	-0.0091	0.04811	0.19623	11.3077	0.07806	0.07806	0.19623	11.3133	-0.0091	-0.04379	0.19623	11.3096	0.01579	0.04664	0.19623	11.3069	-0.08821	0.04811	0.19623	11.3131	0.13648	0.1834	0.04811
11.3135	-0.00898	0.04655	0.19473	11.3144	0.07756	0.07756	0.19473	11.32	-0.00898	-0.04368	0.19473	11.3163	0.01696	0.04157	0.19473	11.3135	-0.08804	0.04655	0.19473	11.3198	0.13683	0.18294	0.04655
11.3202	-0.00905	0.04455	0.19279	11.321	0.07705	0.07705	0.19279	11.3267	-0.00905	-0.04374	0.19279	11.3229	0.01739	0.0367	0.19279	11.3202	-0.08804	0.04455	0.19279	11.3264	0.13752	0.18262	0.04455
11.3269	-0.00936	0.04277	0.19088	11.3277	0.07613	0.07613	0.19088	11.3333	-0.00936	-0.04419	0.19088	11.3296	0.01661	0.03253	0.19088	11.3269	-0.08799	0.04277	0.19088	11.3331	0.13784	0.18267	0.04277
11.3335	-0.00983	0.04164	0.18913	11.3344	0.07516	0.07516	0.18913	11.34	-0.00983	-0.04479	0.18913	11.3362	0.01525	0.02959	0.18913	11.3335	-0.08763	0.04164	0.18913	11.3398	0.13784	0.18291	0.04164
11.3402	-0.01048	0.04077	0.18746	11.341	0.07437	0.07437	0.18746	11.3467	-0.01048	-0.04511	0.18746	11.3429	0.01368	0.02774	0.18746	11.3402	-0.08708	0.04077	0.18746	11.3465	0.13801	0.18313	0.04077
11.3469	-0.01142	0.03977	0.18602	11.3477	0.07325	0.07325	0.18602	11.3533	-0.01142	-0.04554	0.18602	11.3496	0.01196	0.02608	0.18602	11.3469	-0.08679	0.03977	0.18602	11.3531	0.13822	0.18328	0.03977
11.3535	-0.01238	0.03912	0.18495	11.3544	0.0717	0.0717	0.18495	11.36	-0.01238	-0.04626	0.18495	11.3562	0.00983	0.02386	0.18495	11.3535	-0.08678	0.03912	0.18495	11.3598	0.13797	0.18362	0.03912
11.3602	-0.01342	0.03874	0.18407	11.361	0.07031	0.07031	0.18407	11.3667	-0.01342	-0.04696	0.18407	11.3629	0.008	0.02147	0.18407	11.3602	-0.08687	0.03874	0.18407	11.3665	0.1373	0.18395	0.03874
11.3669	-0.01423	0.03812	0.18318	11.3677	0.06957	0.06957	0.18318	11.3733	-0.01423	-0.04768	0.18318	11.3696	0.00709	0.01924	0.18318	11.3669	-0.08726	0.03812	0.18318	11.3731	0.13679	0.18393	0.03812
11.3735	-0.01468	0.03716	0.18237	11.3744	0.06928	0.06928	0.18237	11.38	-0.01468	-0.04836	0.18237	11.3763	0.00705	0.01724	0.18237	11.3735	-0.08824	0.03716	0.18237	11.3798	0.1368	0.18378	0.03716
11.3802	-0.01449	0.03633	0.18174	11.381	0.06901	0.06901	0.18174	11.3867	-0.01449	-0.04918	0.18174	11.3829	0.00746	0.0156	0.18174	11.3802	-0.08962	0.03633	0.18174	11.3864	0.13711	0.18384	0.03633
11.3869	-0.01377	0.03587	0.181	11.3877	0.06888	0.06888	0.181	11.3933	-0.01377	-0.04994	0.181	11.3896	0.00812	0.01473	0.181	11.3869	-0.0907	0.03587	0.181	11.3931	0.13757	0.18434	0.03587
11.3935	-0.01299	0.03524	0.18013	11.3944	0.06891	0.06891	0.18013	11.4	-0.01299	-0.05057	0.18013	11.3963	0.00922	0.01449	0.18013	11.3935	-0.09096	0.03524	0.18013	11.3998	0.13822	0.18489	0.03524
11.4002	-0.01212	0.03432	0.17952	11.401	0.06893	0.06893	0.17952	11.4067	-0.01212	-0.05104	0.17952	11.4029	0.01035	0.01437	0.17952	11.4002	-0.09045	0.03432	0.17952	11.4064	0.13904	0.18511	0.03432
11.4069	-0.01146	0.03343	0.17937	11.4077	0.06878	0.06878	0.17937	11.4133	-0.01146	-0.05102	0.17937	11.4096	0.01097	0.01415	0.17937	11.4069	-0.08962	0.03343	0.17937	11.4131	0.14016	0.185	0.03343
11.4135	-0.01104	0.03263	0.17941	11.4144	0.06866	0.06866	0.17941	11.42	-0.01104	-0.05061	0.17941	11.4162	0.01062	0.01414	0.17941	11.4135	-0.08892	0.03263	0.17941	11.4198	0.1413	0.18461	0.03263
11.4202	-0.01106	0.03178	0.17923	11.421	0.06877	0.06877	0.17923	11.4267	-0.01106	-0.05011	0.17923	11.4229	0.00935	0.01433	0.17923	11.4202	-0.0885	0.03178	0.17923	11.4265	0.1422	0.18447	0.03178
11.4269	-0.01125	0.03105	0.17886	11.4277	0.06909	0.06909	0.17886	11.4333	-0.01125	-0.0498	0.17886	11.4296	0.0074	0.01395	0.17886	11.4269	-0.08837	0.03105	0.17886	11.4331	0.14254	0.18461	0.03105
11.4335	-0.01154	0.03096	0.17834	11.4344	0.06957	0.06957	0.17834	11.44	-0.01154	-0.04957	0.17834	11.4362	0.00499	0.01303	0.17834	11.4335	-0.08829	0.03096	0.17834	11.4398	0.14262	0.18474	0.03096
11.4402	-0.01201	0.03125	0.17782	11.441	0.07009	0.07009	0.17782	11.4467	-0.01201	-0.04922	0.17782	11.4429	0.00246	0.01223	0.17782	11.4402	-0.0883	0.03125	0.17782	11.4465	0.14298	0.18477	0.03125
11.4469	-0.01233	0.03147	0.17729	11.4477	0.0706	0.0706	0.17729	11.4533	-0.01233	-0.04908	0.17729	11.4496	0.000327826	0.01194	0.17729	11.4469	-0.08845	0.03147	0.17729	11.4531	0.14339	0.1848	0.03147
11.4535	-0.01217	0.03164	0.17688	11.4544	0.0709	0.0709	0.17688	11.46	-0.01217	-0.0492	0.17688	11.4563	-0.00153	0.01148	0.17688	11.4535	-0.0885	0.03164	0.17688	11.4598	0.14359	0.18522	0.03164
11.4602	-0.01191	0.03179	0.1763	11.461	0.0712	0.0712	0.1763	11.4667	-0.01191	-0.04933	0.1763	11.4629	-0.00318	0.01062	0.1763	11.4602	-0.08848	0.03179	0.1763	11.4665	0.14334	0.18582	0.03179
11.4669	-0.0121	0.03139	0.17559	11.4677	0.07156	0.07156	0.17559	11.4733	-0.0121	-0.04935	0.17559	11.4696	-0.00476	0.00981	0.17559	11.4669	-0.08841	0.03139	0.17559	11.4731	0.14313	0.18605	0.03139
11.4735	-0.01251	0.02991	0.17492	11.4744	0.07194	0.07194	0.17492	11.48	-0.01251	-0.04926	0.17492	11.4763	-0.00589	0.00917	0.17492	11.4735	-0.0886	0.02991	0.17492	11.4798	0.14312	0.18591	0.02991
11.4802	-0.01245	0.02841	0.17441	11.481	0.07229	0.07229	0.17441	11.4867	-0.01245	-0.0492	0.17441	11.4829	-0.00635	0.00829	0.17441	11.4802	-0.0889	0.02841	0.17441	11.4864	0.14301	0.18568	0.02841
11.4869	-0.01186	0.0273	0.17393	11.4877	0.07274	0.07274	0.17393	11.4933	-0.01186	-0.0488	0.17393	11.4896	-0.00641	0.00675	0.17393	11.4869	-0.089	0.0273	0.17393	11.4931	0.14278	0.18565	0.0273
11.4935	-0.01154	0.02629	0.17326	11.4944	0.07355	0.07355	0.17326	11.5	-0.01154	-0.04839	0.17326	11.4962	-0.00589	0.0048	0.17326	11.4935	-0.08894	0.02629	0.17326	11.4998	0.14246	0.1856	0.02629
11.5002	-0.01185	0.02485	0.17295	11.501	0.07434	0.07434	0.17295	11.5067	-0.01185	-0.04829	0.17295	11.5029	-0.00452	0.00274	0.17295	11.5002	-0.08871	0.02485	0.17295	11.5064	0.14222	0.18531	0.02485
11.5069	-0.01257	0.02366	0.17329	11.5077	0.07492	0.07492	0.17329	11.5133	-0.01257	-0.0484	0.17329	11.5096	-0.00238	0.00071	0.17329	11.5069	-0.08839	0.02366	0.17329	11.5131	0.14205	0.18518	0.02366
11.5135	-0.01341	0.02345	0.17392	11.5144	0.07554	0.07554	0.17392	11.52	-0.01341	-0.0484	0.17392	11.5162	-0.00012666	-0.00127	0.17392	11.5135	-0.0881	0.02345	0.17392	11.5198	0.14199	0.18542	0.02345
11.5202	-0.01436	0.02347	0.17419	11.521	0.07658	0.07658	0.17419	11.5267	-0.01436	-0.04829	0.17419	11.5229	0.00165	-0.00273	0.17419	11.5202	-0.08796	0.02347	0.17419	11.5265	0.14204	0.18592	0.02347
11.5269	-0.01547	0.02325	0.17409	11.5277	0.07807	0.07807	0.17409	11.5333	-0.01547	-0.04884	0.17409	11.5296	0.00317	-0.00318	0.17409	11.5269	-0.08804	0.02325	0.17409	11.5331	0.14222	0.18628	0.02325
11.5335	-0.01635	0.02293	0.17418	11.5344	0.07971	0.07971	0.17418	11.54	-0.01635	-0.04984	0.17418	11.5363	0.00463	-0.00248	0.17418	11.5335	-0.08808	0.02293	0.17418	11.5398	0.14253	0.18629	0.02293
11.5402	-0.01664	0.02298	0.1746	11.541	0.08137	0.08137	0.1746	11.5467	-0.01664	-0.05071	0.1746	11.5429	0.00601	-0.00127	0.1746	11.5402	-0.08805	0.02298	0.1746	11.5465	0.14291	0.1862	0.02298
11.5469	-0.01642	0.02319	0.17482	11.5477	0.08304	0.08304	0.17482	11.5533	-0.01642	-0.05095	0.17482	11.5496	0.00704	-7e-05	0.17482	11.5469	-0.08808	0.02319	0.17482	11.5531	0.14298	0.18615	0.02319
11.5535	-0.0161	0.02305	0.17461	11.5544	0.08475	0.08475	0.17461	11.56	-0.0161	-0.05111	0.17461	11.5563	0.0077	0.00102	0.17461	11.5535	-0.08821	0.02305	0.17461	11.5598	0.14258	0.18614	0.02305
11.5602	-0.01609	0.02248	0.17425	11.561	0.0865	0.0865	0.17425	11.5667	-0.01609	-0.05151	0.17425	11.5629	0.00802	0.00192	0.17425	11.5602	-0.08844	0.02248	0.17425	11.5664	0.14191	0.18615	0.02248
11.5669	-0.01664	0.02185	0.17406	11.5677	0.08822	0.08822	0.17406	11.5733	-0.01664	-0.05177	0.17406	11.5696	0.00779	0.00259	0.17406	11.5669	-0.08865	0.02185	0.17406	11.5731	0.14118	0.18624	0.02185
11.5735	-0.01767	0.0217	0.17399	11.5744	0.09014	0.09014	0.17399	11.58	-0.01767	-0.05136	0.17399	11.5762	0.00715	0.0027	0.17399	11.5735	-0.08892	0.0217	0.17399	11.5798	0.14076	0.18636	0.0217
11.5802	-0.0184	0.02215	0.17378	11.581	0.0926	0.0926	0.17378	11.5867	-0.0184	-0.05063	0.17378	11.5829	0.00659	0.00264	0.17378	11.5802	-0.0891	0.02215	0.17378	11.5864	0.141	0.18635	0.02215
11.5869	-0.01836	0.02254	0.17361	11.5877	0.09561	0.09561	0.17361	11.5933	-0.01836	-0.05029	0.17361	11.5896	0.00657	0.0028	0.17361	11.5869	-0.08925	0.02254	0.17361	11.5931	0.14194	0.18623	0.02254
11.5935	-0.01751	0.02253	0.17368	11.5944	0.09882	0.09882	0.17368	11.6	-0.01751	-0.05022	0.17368	11.5962	0.00689	0.0037	0.17368	11.5935	-0.08924	0.02253	0.17368	11.5998	0.14314	0.18626	0.02253
11.6002	-0.01669	0.02258	0.17383	11.601	0.10214	0.10214	0.17383	11.6067	-0.01669	-0.05023	0.17383	11.6029	0.00728	0.00501	0.17383	11.6002	-0.08924	0.02258	0.17383	11.6065	0.14415	0.18623	0.02258
11.6069	-0.01605	0.02291	0.17385	11.6077	0.10575	0.10575	0.17385	11.6133	-0.01605	-0.0501	0.17385	11.6096	0.00761	0.00603	0.17385	11.6069	-0.08933	0.02291	0.17385	11.6131	0.14514	0.18608	0.02291
11.6135	-0.01501	0.02293	0.17356	11.6144	0.10969	0.10969	0.17356	11.62	-0.01501	-0.05041	0.17356	11.6163	0.00783	0.00656	0.17356	11.6135	-0.08936	0.02293	0.17356	11.6198	0.14621	0.18603	0.02293
11.6202	-0.01384	0.02221	0.17315	11.621	0.11373	0.11373	0.17315	11.6267	-0.01384	-0.05091	0.17315	11.6229	0.00761	0.00697	0.17315	11.6202	-0.08943	0.02221	0.17315	11.6265	0.14718	0.18644	0.02221
11.6269	-0.01299	0.02164	0.17284	11.6277	0.1179	0.1179	0.17284	11.6333	-0.01299	-0.05134	0.17284	11.6296	0.00685	0.00779	0.17284	11.6269	-0.08951	0.02164	0.17284	11.6331	0.148	0.18731	0.02164
11.6335	-0.01309	0.02199	0.17258	11.6344	0.12244	0.12244	0.17258	11.64	-0.01309	-0.0515	0.17258	11.6363	0.00579	0.00858	0.17258	11.6335	-0.08944	0.02199	0.17258	11.6398	0.14887	0.18821	0.02199
11.6402	-0.01355	0.02272	0.17265	11.641	0.12721	0.12721	0.17265	11.6467	-0.01355	-0.05127	0.17265	11.6429	0.00485	0.00916	0.17265	11.6402	-0.08904	0.02272	0.17265	11.6464	0.15005	0.18925	0.02272
11.6469	-0.0136	0.02341	0.17291	11.6477	0.13219	0.13219	0.17291	11.6533	-0.0136	-0.05092	0.17291	11.6496	0.00411	0.00975	0.17291	11.6469	-0.08841	0.02341	0.17291	11.6531	0.15124	0.19049	0.02341
11.6535	-0.01377	0.02445	0.17328	11.6544	0.13732	0.13732	0.17328	11.66	-0.01377	-0.05053	0.17328	11.6562	0.0035	0.01071	0.17328	11.6535	-0.088	0.02445	0.17328	11.6598	0.15214	0.19182	0.02445
11.6602	-0.01447	0.02596	0.17364	11.661	0.14283	0.14283	0.17364	11.6667	-0.01447	-0.05043	0.17364	11.6629	0.00303	0.01154	0.17364	11.6602	-0.08807	0.02596	0.17364	11.6664	0.15274	0.1929	0.02596
11.6669	-0.0158	0.02745	0.17402	11.6677	0.14888	0.14888	0.17402	11.6733	-0.0158	-0.05044	0.17402	11.6696	0.00279	0.01159	0.17402	11.6669	-0.08844	0.02745	0.17402	11.6731	0.15284	0.19349	0.02745
11.6735	-0.01692	0.02865	0.17449	11.6744	0.1554	0.1554	0.17449	11.68	-0.01692	-0.05067	0.17449	11.6762	0.00286	0.01106	0.17449	11.6735	-0.08883	0.02865	0.17449	11.6798	0.15268	0.19372	0.02865
11.6802	-0.01737	0.03009	0.17468	11.681	0.16225	0.16225	0.17468	11.6867	-0.01737	-0.05122	0.17468	11.6829	0.00321	0.01056	0.17468	11.6802	-0.08906	0.03009	0.17468	11.6865	0.15245	0.1938	0.03009
11.6869	-0.01754	0.0321	0.17457	11.6877	0.16899	0.16899	0.17457	11.6933	-0.01754	-0.05202	0.17457	11.6896	0.00391	0.01051	0.17457	11.6869	-0.08918	0.0321	0.17457	11.6931	0.15245	0.19379	0.0321
11.6935	-0.01778	0.03402	0.17437	11.6944	0.17558	0.17558	0.17437	11.7	-0.01778	-0.05289	0.17437	11.6962	0.0048	0.01103	0.17437	11.6935	-0.08924	0.03402	0.17437	11.6998	0.15283	0.19386	0.03402
11.7002	-0.01783	0.03576	0.17426	11.701	0.18212	0.18212	0.17426	11.7067	-0.01783	-0.05347	0.17426	11.7029	0.00572	0.01211	0.17426	11.7002	-0.08897	0.03576	0.17426	11.7065	0.15339	0.1941	0.03576
11.7069	-0.01736	0.03732	0.17412	11.7077	0.18855	0.18855	0.17412	11.7133	-0.01736	-0.05427	0.17412	11.7096	0.00644	0.01365	0.17412	11.7069	-0.08848	0.03732	0.17412	11.7131	0.15435	0.19454	0.03732
11.7135	-0.01648	0.03893	0.17411	11.7144	0.19473	0.19473	0.17411	11.72	-0.01648	-0.0552	0.17411	11.7163	0.00715	0.01532	0.17411	11.7135	-0.08794	0.03893	0.17411	11.7198	0.15558	0.19537	0.03893
11.7202	-0.01568	0.0408	0.17431	11.721	0.20081	0.20081	0.17431	11.7267	-0.01568	-0.05609	0.17431	11.7229	0.00781	0.01656	0.17431	11.7202	-0.08746	0.0408	0.17431	11.7264	0.15679	0.1963	0.0408
11.7269	-0.01527	0.04243	0.17454	11.7277	0.20716	0.20716	0.17454	11.7333	-0.01527	-0.05654	0.17454	11.7296	0.00837	0.0171	0.17454	11.7269	-0.0872	0.04243	0.17454	11.7331	0.15756	0.19705	0.04243
11.7335	-0.01477	0.04385	0.17452	11.7344	0.21339	0.21339	0.17452	11.74	-0.01477	-0.05644	0.17452	11.7363	0.00889	0.01725	0.17452	11.7335	-0.08725	0.04385	0.17452	11.7398	0.15774	0.19737	0.04385
11.7402	-0.01412	0.04522	0.17443	11.741	0.21897	0.21897	0.17443	11.7467	-0.01412	-0.05621	0.17443	11.7429	0.00951	0.01744	0.17443	11.7402	-0.08751	0.04522	0.17443	11.7464	0.15766	0.19722	0.04522
11.7469	-0.01342	0.04695	0.17442	11.7477	0.22375	0.22375	0.17442	11.7533	-0.01342	-0.05565	0.17442	11.7496	0.01042	0.01769	0.17442	11.7469	-0.08751	0.04695	0.17442	11.7531	0.15768	0.19704	0.04695
11.7535	-0.01306	0.04891	0.17425	11.7544	0.22808	0.22808	0.17425	11.76	-0.01306	-0.05522	0.17425	11.7562	0.01159	0.01787	0.17425	11.7535	-0.08742	0.04891	0.17425	11.7598	0.15769	0.19675	0.04891
11.7602	-0.01328	0.05061	0.17384	11.761	0.23188	0.23188	0.17384	11.7667	-0.01328	-0.05497	0.17384	11.7629	0.01291	0.01862	0.17384	11.7602	-0.08758	0.05061	0.17384	11.7665	0.15755	0.19668	0.05061
11.7669	-0.01398	0.05239	0.17367	11.7677	0.23489	0.23489	0.17367	11.7733	-0.01398	-0.05529	0.17367	11.7696	0.01401	0.02027	0.17367	11.7669	-0.08802	0.05239	0.17367	11.7731	0.15718	0.19692	0.05239
11.7735	-0.01513	0.05422	0.17376	11.7744	0.23711	0.23711	0.17376	11.78	-0.01513	-0.05611	0.17376	11.7762	0.01453	0.02232	0.17376	11.7735	-0.08839	0.05422	0.17376	11.7798	0.15698	0.19739	0.05422
11.7802	-0.01666	0.05627	0.17386	11.781	0.23891	0.23891	0.17386	11.7867	-0.01666	-0.0572	0.17386	11.7829	0.01456	0.02425	0.17386	11.7802	-0.08876	0.05627	0.17386	11.7865	0.15723	0.19795	0.05627
11.7869	-0.01845	0.05825	0.17402	11.7877	0.2403	0.2403	0.17402	11.7933	-0.01845	-0.0584	0.17402	11.7896	0.01431	0.02629	0.17402	11.7869	-0.08938	0.05825	0.17402	11.7931	0.15775	0.19819	0.05825
11.7935	-0.02005	0.06023	0.17459	11.7944	0.24114	0.24114	0.17459	11.8	-0.02005	-0.05936	0.17459	11.7963	0.01355	0.02889	0.17459	11.7935	-0.09008	0.06023	0.17459	11.7998	0.15848	0.19825	0.06023
11.8002	-0.02109	0.0619	0.17556	11.801	0.24151	0.24151	0.17556	11.8067	-0.02109	-0.05999	0.17556	11.8029	0.01258	0.03128	0.17556	11.8002	-0.09069	0.0619	0.17556	11.8064	0.1592	0.19846	0.0619
11.8069	-0.02126	0.0631	0.17633	11.8077	0.24148	0.24148	0.17633	11.8133	-0.02126	-0.06006	0.17633	11.8096	0.01181	0.03307	0.17633	11.8069	-0.09108	0.0631	0.17633	11.8131	0.15999	0.19903	0.0631
11.8135	-0.02097	0.06421	0.17696	11.8144	0.24114	0.24114	0.17696	11.82	-0.02097	-0.05972	0.17696	11.8163	0.01183	0.03468	0.17696	11.8135	-0.0912	0.06421	0.17696	11.8198	0.16053	0.19971	0.06421
11.8202	-0.02055	0.0652	0.17732	11.821	0.24043	0.24043	0.17732	11.8267	-0.02055	-0.05925	0.17732	11.8229	0.01228	0.03659	0.17732	11.8202	-0.0908	0.0652	0.17732	11.8264	0.16057	0.20015	0.0652
11.8269	-0.02019	0.0659	0.1773	11.8277	0.23938	0.23938	0.1773	11.8333	-0.02019	-0.05884	0.1773	11.8296	0.0127	0.03856	0.1773	11.8269	-0.09013	0.0659	0.1773	11.8331	0.16016	0.20041	0.0659
11.8335	-0.02018	0.06622	0.1769	11.8344	0.23786	0.23786	0.1769	11.84	-0.02018	-0.05838	0.1769	11.8362	0.01308	0.03963	0.1769	11.8335	-0.08981	0.06622	0.1769	11.8398	0.15948	0.20041	0.06622
11.8402	-0.02073	0.06627	0.17665	11.841	0.23574	0.23574	0.17665	11.8467	-0.02073	-0.05787	0.17665	11.8429	0.01358	0.03954	0.17665	11.8402	-0.08992	0.06627	0.17665	11.8465	0.15884	0.19988	0.06627
11.8469	-0.02183	0.06628	0.177	11.8477	0.23299	0.23299	0.177	11.8533	-0.02183	-0.05738	0.177	11.8496	0.01439	0.03795	0.177	11.8469	-0.0904	0.06628	0.177	11.8531	0.15845	0.1989	0.06628
11.8535	-0.02285	0.06631	0.17767	11.8544	0.22984	0.22984	0.17767	11.86	-0.02285	-0.05715	0.17767	11.8562	0.01542	0.03473	0.17767	11.8535	-0.09117	0.06631	0.17767	11.8598	0.15827	0.19805	0.06631
11.8602	-0.02342	0.06611	0.17868	11.861	0.22639	0.22639	0.17868	11.8667	-0.02342	-0.05716	0.17868	11.8629	0.01667	0.03047	0.17868	11.8602	-0.09255	0.06611	0.17868	11.8665	0.15826	0.19775	0.06611
11.8669	-0.02354	0.06592	0.17988	11.8677	0.22282	0.22282	0.17988	11.8733	-0.02354	-0.05727	0.17988	11.8696	0.01806	0.02589	0.17988	11.8669	-0.09419	0.06592	0.17988	11.8731	0.15812	0.19787	0.06592
11.8735	-0.0232	0.06562	0.18118	11.8744	0.21929	0.21929	0.18118	11.88	-0.0232	-0.05728	0.18118	11.8763	0.0193	0.02178	0.18118	11.8735	-0.09564	0.06562	0.18118	11.8798	0.15803	0.19826	0.06562
11.8802	-0.0223	0.06553	0.1823	11.881	0.21596	0.21596	0.1823	11.8867	-0.0223	-0.05703	0.1823	11.8829	0.01992	0.01862	0.1823	11.8802	-0.09658	0.06553	0.1823	11.8864	0.15809	0.19865	0.06553
11.8869	-0.02097	0.06577	0.18284	11.8877	0.21271	0.21271	0.18284	11.8933	-0.02097	-0.0567	0.18284	11.8896	0.01971	0.01672	0.18284	11.8869	-0.09689	0.06577	0.18284	11.8931	0.15806	0.19915	0.06577
11.8935	-0.01965	0.06579	0.18286	11.8944	0.20921	0.20921	0.18286	11.9	-0.01965	-0.05618	0.18286	11.8963	0.0186	0.01592	0.18286	11.8935	-0.09675	0.06579	0.18286	11.8998	0.15774	0.19974	0.06579
11.9002	-0.01874	0.06578	0.18249	11.901	0.2054	0.2054	0.18249	11.9067	-0.01874	-0.05537	0.18249	11.9029	0.01699	0.01539	0.18249	11.9002	-0.09646	0.06578	0.18249	11.9064	0.15701	0.20061	0.06578
11.9069	-0.01847	0.06543	0.1821	11.9077	0.20156	0.20156	0.1821	11.9133	-0.01847	-0.05426	0.1821	11.9096	0.01556	0.01479	0.1821	11.9069	-0.09643	0.06543	0.1821	11.9131	0.15634	0.20155	0.06543
11.9135	-0.01872	0.06477	0.18192	11.9144	0.19776	0.19776	0.18192	11.92	-0.01872	-0.05356	0.18192	11.9162	0.01503	0.01381	0.18192	11.9135	-0.09657	0.06477	0.18192	11.9198	0.15603	0.2023	0.06477
11.9202	-0.01945	0.06386	0.182	11.921	0.19388	0.19388	0.182	11.9267	-0.01945	-0.05348	0.182	11.9229	0.01555	0.01252	0.182	11.9202	-0.09672	0.06386	0.182	11.9265	0.15601	0.20283	0.06386
11.9269	-0.02038	0.06273	0.18255	11.9277	0.18962	0.18962	0.18255	11.9333	-0.02038	-0.05374	0.18255	11.9296	0.01645	0.01102	0.18255	11.9269	-0.09666	0.06273	0.18255	11.9331	0.15606	0.20302	0.06273
11.9335	-0.02139	0.06189	0.18355	11.9344	0.18524	0.18524	0.18355	11.94	-0.02139	-0.0541	0.18355	11.9362	0.01753	0.00956	0.18355	11.9335	-0.09619	0.06189	0.18355	11.9398	0.15606	0.20304	0.06189
11.9402	-0.02215	0.06083	0.18472	11.941	0.18112	0.18112	0.18472	11.9467	-0.02215	-0.05437	0.18472	11.9429	0.01883	0.00813	0.18472	11.9402	-0.09518	0.06083	0.18472	11.9465	0.1563	0.20266	0.06083
11.9469	-0.02252	0.05998	0.18577	11.9477	0.17732	0.17732	0.18577	11.9533	-0.02252	-0.0547	0.18577	11.9496	0.01965	0.00662	0.18577	11.9469	-0.09385	0.05998	0.18577	11.9531	0.15683	0.20212	0.05998
11.9535	-0.02262	0.05964	0.18642	11.9544	0.17372	0.17372	0.18642	11.96	-0.02262	-0.05492	0.18642	11.9563	0.0191	0.00542	0.18642	11.9535	-0.09256	0.05964	0.18642	11.9598	0.15722	0.2019	0.05964
11.9602	-0.02246	0.05964	0.18661	11.961	0.17041	0.17041	0.18661	11.9667	-0.02246	-0.05493	0.18661	11.9629	0.01725	0.0049	0.18661	11.9602	-0.09137	0.05964	0.18661	11.9665	0.15724	0.2024	0.05964
11.9669	-0.02207	0.05935	0.18639	11.9677	0.1679	0.1679	0.18639	11.9733	-0.02207	-0.05493	0.18639	11.9696	0.01513	0.00539	0.18639	11.9669	-0.09048	0.05935	0.18639	11.9731	0.15704	0.20344	0.05935
11.9735	-0.02144	0.05874	0.18606	11.9744	0.1661	0.1661	0.18606	11.98	-0.02144	-0.05483	0.18606	11.9763	0.01343	0.0065	0.18606	11.9735	-0.09014	0.05874	0.18606	11.9798	0.15704	0.20443	0.05874
11.9802	-0.02079	0.05834	0.18604	11.981	0.16462	0.16462	0.18604	11.9867	-0.02079	-0.05519	0.18604	11.9829	0.01212	0.00791	0.18604	11.9802	-0.09041	0.05834	0.18604	11.9864	0.15708	0.20558	0.05834
11.9869	-0.01994	0.05794	0.18645	11.9877	0.16317	0.16317	0.18645	11.9933	-0.01994	-0.05569	0.18645	11.9896	0.01165	0.00913	0.18645	11.9869	-0.0908	0.05794	0.18645	11.9931	0.15689	0.20698	0.05794
11.9935	-0.01895	0.05741	0.18729	11.9944	0.16183	0.16183	0.18729	12	-0.01895	-0.05585	0.18729	11.9962	0.01218	0.00996	0.18729	11.9935	-0.09131	0.05741	0.18729	11.9998	0.1566	0.2082	0.05741
12.0002	-0.01774	0.05654	0.18826	12.001	0.16066	0.16066	0.18826	12.0067	-0.01774	-0.05575	0.18826	12.0029	0.01341	0.0102	0.18826	12.0002	-0.09213	0.05654	0.18826	12.0064	0.15639	0.20872	0.05654
12.0069	-0.01691	0.05568	0.18922	12.0077	0.15952	0.15952	0.18922	12.0133	-0.01691	-0.05551	0.18922	12.0096	0.0147	0.00975	0.18922	12.0069	-0.09317	0.05568	0.18922	12.0131	0.15634	0.20875	0.05568
12.0135	-0.01661	0.05487	0.19012	12.0144	0.15835	0.15835	0.19012	12.02	-0.01661	-0.05548	0.19012	12.0162	0.01562	0.00907	0.19012	12.0135	-0.09383	0.05487	0.19012	12.0198	0.15628	0.20862	0.05487
12.0202	-0.01665	0.05431	0.19113	12.021	0.15723	0.15723	0.19113	12.0267	-0.01665	-0.05501	0.19113	12.0229	0.01591	0.00879	0.19113	12.0202	-0.09368	0.05431	0.19113	12.0265	0.15603	0.20831	0.05431
12.0269	-0.01709	0.05394	0.19223	12.0277	0.1561	0.1561	0.19223	12.0333	-0.01709	-0.05453	0.19223	12.0296	0.01534	0.00945	0.19223	12.0269	-0.0933	0.05394	0.19223	12.0331	0.15566	0.2078	0.05394
12.0335	-0.01805	0.05364	0.19308	12.0344	0.15476	0.15476	0.19308	12.04	-0.01805	-0.05443	0.19308	12.0363	0.01434	0.01106	0.19308	12.0335	-0.0928	0.05364	0.19308	12.0398	0.15541	0.20748	0.05364
12.0402	-0.01968	0.05344	0.1937	12.041	0.15304	0.15304	0.1937	12.0467	-0.01968	-0.05437	0.1937	12.0429	0.01344	0.01308	0.1937	12.0402	-0.09235	0.05344	0.1937	12.0465	0.15543	0.20744	0.05344
12.0469	-0.0212	0.05364	0.19428	12.0477	0.1514	0.1514	0.19428	12.0533	-0.0212	-0.05411	0.19428	12.0496	0.0128	0.01488	0.19428	12.0469	-0.09196	0.05364	0.19428	12.0531	0.15557	0.20739	0.05364
12.0535	-0.02204	0.05393	0.19499	12.0544	0.15026	0.15026	0.19499	12.06	-0.02204	-0.05352	0.19499	12.0563	0.01246	0.01563	0.19499	12.0535	-0.09169	0.05393	0.19499	12.0598	0.1555	0.20732	0.05393
12.0602	-0.02246	0.05414	0.19553	12.061	0.14945	0.14945	0.19553	12.0667	-0.02246	-0.05327	0.19553	12.0629	0.01244	0.01526	0.19553	12.0602	-0.09154	0.05414	0.19553	12.0664	0.15563	0.20725	0.05414
12.0669	-0.02275	0.05437	0.19582	12.0677	0.14866	0.14866	0.19582	12.0733	-0.02275	-0.0531	0.19582	12.0696	0.01277	0.01416	0.19582	12.0669	-0.09102	0.05437	0.19582	12.0731	0.15589	0.20725	0.05437
12.0735	-0.02286	0.05487	0.1962	12.0744	0.14789	0.14789	0.1962	12.08	-0.02286	-0.05277	0.1962	12.0762	0.01314	0.01286	0.1962	12.0735	-0.09032	0.05487	0.1962	12.0798	0.15596	0.20717	0.05487
12.0802	-0.02233	0.05545	0.19687	12.081	0.14751	0.14751	0.19687	12.0867	-0.02233	-0.05243	0.19687	12.0829	0.01327	0.01179	0.19687	12.0802	-0.08953	0.05545	0.19687	12.0864	0.15559	0.2071	0.05545
12.0869	-0.02149	0.05573	0.19804	12.0877	0.14729	0.14729	0.19804	12.0933	-0.02149	-0.05215	0.19804	12.0896	0.01343	0.01128	0.19804	12.0869	-0.08897	0.05573	0.19804	12.0931	0.15508	0.20737	0.05573
12.0935	-0.02091	0.05589	0.19953	12.0944	0.14688	0.14688	0.19953	12.1	-0.02091	-0.05212	0.19953	12.0962	0.01375	0.01206	0.19953	12.0935	-0.08892	0.05589	0.19953	12.0998	0.15507	0.20798	0.05589
12.1002	-0.02085	0.05601	0.20124	12.101	0.14637	0.14637	0.20124	12.1067	-0.02085	-0.05199	0.20124	12.1029	0.01425	0.01382	0.20124	12.1002	-0.08964	0.05601	0.20124	12.1065	0.1552	0.20896	0.05601
12.1069	-0.02112	0.05615	0.20274	12.1077	0.1459	0.1459	0.20274	12.1133	-0.02112	-0.05185	0.20274	12.1096	0.01478	0.01555	0.20274	12.1069	-0.09086	0.05615	0.20274	12.1131	0.15515	0.21014	0.05615
12.1135	-0.02136	0.05615	0.20376	12.1144	0.14571	0.14571	0.20376	12.12	-0.02136	-0.05168	0.20376	12.1163	0.01531	0.01627	0.20376	12.1135	-0.0919	0.05615	0.20376	12.1198	0.1548	0.2112	0.05615
12.1202	-0.0218	0.05637	0.20447	12.121	0.14564	0.14564	0.20447	12.1267	-0.0218	-0.05166	0.20447	12.1229	0.01612	0.01588	0.20447	12.1202	-0.09227	0.05637	0.20447	12.1265	0.15445	0.21176	0.05637
12.1269	-0.02261	0.05693	0.20444	12.1277	0.14574	0.14574	0.20444	12.1333	-0.02261	-0.05183	0.20444	12.1296	0.01724	0.01526	0.20444	12.1269	-0.09185	0.05693	0.20444	12.1331	0.154	0.21157	0.05693
12.1335	-0.02362	0.05768	0.20383	12.1344	0.14609	0.14609	0.20383	12.14	-0.02362	-0.05163	0.20383	12.1363	0.01848	0.01498	0.20383	12.1335	-0.0911	0.05768	0.20383	12.1398	0.15328	0.2111	0.05768
12.1402	-0.02424	0.05835	0.20283	12.141	0.14644	0.14644	0.20283	12.1467	-0.02424	-0.051	0.20283	12.1429	0.01957	0.01523	0.20283	12.1402	-0.09006	0.05835	0.20283	12.1464	0.15241	0.21048	0.05835
12.1469	-0.02435	0.05884	0.20204	12.1477	0.1469	0.1469	0.20204	12.1533	-0.02435	-0.04986	0.20204	12.1496	0.02035	0.01604	0.20204	12.1469	-0.08918	0.05884	0.20204	12.1531	0.15184	0.20969	0.05884
12.1535	-0.02442	0.05937	0.20162	12.1544	0.14731	0.14731	0.20162	12.16	-0.02442	-0.04865	0.20162	12.1562	0.02105	0.01742	0.20162	12.1535	-0.08871	0.05937	0.20162	12.1598	0.15192	0.20894	0.05937
12.1602	-0.02427	0.06004	0.20126	12.161	0.14776	0.14776	0.20126	12.1667	-0.02427	-0.04748	0.20126	12.1629	0.02173	0.01927	0.20126	12.1602	-0.08879	0.06004	0.20126	12.1664	0.15222	0.20845	0.06004
12.1669	-0.02374	0.06049	0.2012	12.1677	0.14795	0.14795	0.2012	12.1733	-0.02374	-0.04621	0.2012	12.1696	0.02231	0.02098	0.2012	12.1669	-0.08933	0.06049	0.2012	12.1731	0.1526	0.20812	0.06049
12.1735	-0.02281	0.06083	0.20112	12.1744	0.14769	0.14769	0.20112	12.18	-0.02281	-0.04534	0.20112	12.1762	0.02261	0.02208	0.20112	12.1735	-0.09	0.06083	0.20112	12.1798	0.15286	0.20748	0.06083
12.1802	-0.02174	0.06121	0.20088	12.181	0.14718	0.14718	0.20088	12.1867	-0.02174	-0.04502	0.20088	12.1829	0.02254	0.02249	0.20088	12.1802	-0.0907	0.06121	0.20088	12.1865	0.15318	0.20649	0.06121
12.1869	-0.02055	0.06158	0.20029	12.1877	0.1464	0.1464	0.20029	12.1933	-0.02055	-0.04552	0.20029	12.1896	0.02224	0.02251	0.20029	12.1869	-0.0907	0.06158	0.20029	12.1931	0.1534	0.20552	0.06158
12.1935	-0.019	0.06188	0.19985	12.1944	0.14575	0.14575	0.19985	12.2	-0.019	-0.04634	0.19985	12.1962	0.02155	0.02246	0.19985	12.1935	-0.0898	0.06188	0.19985	12.1998	0.15334	0.20506	0.06188
12.2002	-0.01753	0.06203	0.19996	12.201	0.14532	0.14532	0.19996	12.2067	-0.01753	-0.04723	0.19996	12.2029	0.02025	0.0228	0.19996	12.2002	-0.08824	0.06203	0.19996	12.2065	0.15318	0.20497	0.06203
12.2069	-0.01635	0.06238	0.20036	12.2077	0.14508	0.14508	0.20036	12.2133	-0.01635	-0.04829	0.20036	12.2096	0.01814	0.0237	0.20036	12.2069	-0.08689	0.06238	0.20036	12.2131	0.15288	0.20526	0.06238
12.2135	-0.01573	0.06286	0.20116	12.2144	0.14506	0.14506	0.20116	12.22	-0.01573	-0.04929	0.20116	12.2163	0.01579	0.02477	0.20116	12.2135	-0.08588	0.06286	0.20116	12.2198	0.1525	0.20567	0.06286
12.2202	-0.01568	0.06348	0.20213	12.221	0.14527	0.14527	0.20213	12.2267	-0.01568	-0.04996	0.20213	12.2229	0.01381	0.02565	0.20213	12.2202	-0.08509	0.06348	0.20213	12.2264	0.15208	0.20618	0.06348
12.2269	-0.01619	0.06422	0.20304	12.2277	0.14579	0.14579	0.20304	12.2333	-0.01619	-0.04994	0.20304	12.2296	0.0124	0.02606	0.20304	12.2269	-0.08456	0.06422	0.20304	12.2331	0.15156	0.20643	0.06422
12.2335	-0.0172	0.06491	0.20333	12.2344	0.146	0.146	0.20333	12.24	-0.0172	-0.04977	0.20333	12.2363	0.01165	0.02592	0.20333	12.2335	-0.0846	0.06491	0.20333	12.2398	0.15103	0.20593	0.06491
12.2402	-0.01831	0.06562	0.20275	12.241	0.14578	0.14578	0.20275	12.2467	-0.01831	-0.04983	0.20275	12.2429	0.01147	0.02494	0.20275	12.2402	-0.08503	0.06562	0.20275	12.2464	0.15058	0.20505	0.06562
12.2469	-0.01935	0.06644	0.20187	12.2477	0.14532	0.14532	0.20187	12.2533	-0.01935	-0.05013	0.20187	12.2496	0.01182	0.02325	0.20187	12.2469	-0.08532	0.06644	0.20187	12.2531	0.15057	0.20425	0.06644
12.2535	-0.02003	0.06719	0.20076	12.2544	0.1449	0.1449	0.20076	12.26	-0.02003	-0.05059	0.20076	12.2562	0.01229	0.02118	0.20076	12.2535	-0.08537	0.06719	0.20076	12.2598	0.15098	0.20424	0.06719
12.2602	-0.0204	0.06761	0.19944	12.261	0.1445	0.1445	0.19944	12.2667	-0.0204	-0.05114	0.19944	12.2629	0.01275	0.01887	0.19944	12.2602	-0.08541	0.06761	0.19944	12.2665	0.15116	0.20483	0.06761
12.2669	-0.02032	0.06777	0.19805	12.2677	0.14412	0.14412	0.19805	12.2733	-0.02032	-0.05188	0.19805	12.2696	0.01328	0.01679	0.19805	12.2669	-0.0858	0.06777	0.19805	12.2731	0.15112	0.20559	0.06777
12.2735	-0.02026	0.06795	0.1971	12.2744	0.14381	0.14381	0.1971	12.28	-0.02026	-0.05262	0.1971	12.2762	0.0136	0.01536	0.1971	12.2735	-0.08639	0.06795	0.1971	12.2798	0.15104	0.20617	0.06795
12.2802	-0.02044	0.06817	0.19675	12.281	0.14355	0.14355	0.19675	12.2867	-0.02044	-0.0532	0.19675	12.2829	0.01355	0.01465	0.19675	12.2802	-0.08723	0.06817	0.19675	12.2865	0.15084	0.20634	0.06817
12.2869	-0.02108	0.06825	0.19678	12.2877	0.14301	0.14301	0.19678	12.2933	-0.02108	-0.0539	0.19678	12.2896	0.01314	0.01392	0.19678	12.2869	-0.08802	0.06825	0.19678	12.2931	0.15032	0.20626	0.06825
12.2935	-0.02216	0.06804	0.19698	12.2944	0.14216	0.14216	0.19698	12.3	-0.02216	-0.05466	0.19698	12.2963	0.01255	0.01268	0.19698	12.2935	-0.08857	0.06804	0.19698	12.2998	0.14973	0.20581	0.06804
12.3002	-0.02319	0.06787	0.19758	12.301	0.14099	0.14099	0.19758	12.3067	-0.02319	-0.05544	0.19758	12.3029	0.01168	0.01123	0.19758	12.3002	-0.08868	0.06787	0.19758	12.3064	0.14945	0.20492	0.06787
12.3069	-0.02442	0.06788	0.19865	12.3077	0.13966	0.13966	0.19865	12.3133	-0.02442	-0.05612	0.19865	12.3096	0.01068	0.0099	0.19865	12.3069	-0.08833	0.06788	0.19865	12.3131	0.14935	0.20382	0.06788
12.3135	-0.02548	0.06805	0.19979	12.3144	0.13871	0.13871	0.19979	12.32	-0.02548	-0.05654	0.19979	12.3163	0.01015	0.00873	0.19979	12.3135	-0.08769	0.06805	0.19979	12.3198	0.14909	0.2032	0.06805
12.3202	-0.0263	0.06811	0.20075	12.321	0.13833	0.13833	0.20075	12.3267	-0.0263	-0.0568	0.20075	12.3229	0.01024	0.00772	0.20075	12.3202	-0.08701	0.06811	0.20075	12.3264	0.14893	0.20343	0.06811
12.3269	-0.02684	0.06836	0.20113	12.3277	0.13854	0.13854	0.20113	12.3333	-0.02684	-0.05651	0.20113	12.3296	0.01071	0.00702	0.20113	12.3269	-0.08672	0.06836	0.20113	12.3331	0.14899	0.20415	0.06836
12.3335	-0.02714	0.06913	0.20108	12.3344	0.13861	0.13861	0.20108	12.34	-0.02714	-0.05596	0.20108	12.3362	0.01114	0.00692	0.20108	12.3335	-0.08705	0.06913	0.20108	12.3398	0.14931	0.20478	0.06913
12.3402	-0.0276	0.06989	0.20079	12.341	0.13855	0.13855	0.20079	12.3467	-0.0276	-0.05549	0.20079	12.3429	0.01158	0.0073	0.20079	12.3402	-0.08774	0.06989	0.20079	12.3465	0.15023	0.20519	0.06989
12.3469	-0.02797	0.07043	0.20026	12.3477	0.13834	0.13834	0.20026	12.3533	-0.02797	-0.05525	0.20026	12.3496	0.01193	0.00797	0.20026	12.3469	-0.08861	0.07043	0.20026	12.3531	0.15174	0.2056	0.07043
12.3535	-0.02814	0.07105	0.1994	12.3544	0.13766	0.13766	0.1994	12.36	-0.02814	-0.05536	0.1994	12.3562	0.01217	0.00878	0.1994	12.3535	-0.0895	0.07105	0.1994	12.3598	0.15352	0.20588	0.07105
12.3602	-0.02806	0.07177	0.19827	12.361	0.13626	0.13626	0.19827	12.3667	-0.02806	-0.05554	0.19827	12.3629	0.01273	0.00959	0.19827	12.3602	-0.09032	0.07177	0.19827	12.3665	0.15466	0.20596	0.07177
12.3669	-0.02757	0.07208	0.19743	12.3677	0.13459	0.13459	0.19743	12.3733	-0.02757	-0.05606	0.19743	12.3696	0.01381	0.01023	0.19743	12.3669	-0.09075	0.07208	0.19743	12.3731	0.15479	0.20592	0.07208
12.3735	-0.02688	0.07204	0.19713	12.3744	0.13342	0.13342	0.19713	12.38	-0.02688	-0.05645	0.19713	12.3763	0.01538	0.0106	0.19713	12.3735	-0.09062	0.07204	0.19713	12.3798	0.15405	0.20622	0.07204
12.3802	-0.02611	0.07226	0.19693	12.381	0.13286	0.13286	0.19693	12.3867	-0.02611	-0.05656	0.19693	12.3829	0.01682	0.01075	0.19693	12.3802	-0.09026	0.07226	0.19693	12.3864	0.15276	0.20654	0.07226
12.3869	-0.02556	0.07269	0.19665	12.3877	0.13256	0.13256	0.19665	12.3933	-0.02556	-0.05635	0.19665	12.3896	0.01789	0.01095	0.19665	12.3869	-0.09008	0.07269	0.19665	12.3931	0.15118	0.20654	0.07269
12.3935	-0.02519	0.07273	0.19637	12.3944	0.13222	0.13222	0.19637	12.4	-0.02519	-0.05593	0.19637	12.3963	0.01865	0.01112	0.19637	12.3935	-0.09011	0.07273	0.19637	12.3998	0.14915	0.20622	0.07273
12.4002	-0.02504	0.07262	0.19611	12.401	0.13192	0.13192	0.19611	12.4067	-0.02504	-0.05566	0.19611	12.4029	0.01895	0.01109	0.19611	12.4002	-0.09	0.07262	0.19611	12.4064	0.14722	0.2059	0.07262
12.4069	-0.02541	0.07266	0.19592	12.4077	0.13163	0.13163	0.19592	12.4133	-0.02541	-0.05542	0.19592	12.4096	0.01892	0.01099	0.19592	12.4069	-0.08937	0.07266	0.19592	12.4131	0.14605	0.20581	0.07266
12.4135	-0.02626	0.07277	0.19564	12.4144	0.1312	0.1312	0.19564	12.42	-0.02626	-0.05567	0.19564	12.4162	0.01866	0.01127	0.19564	12.4135	-0.08857	0.07277	0.19564	12.4198	0.14602	0.20554	0.07277
12.4202	-0.02718	0.07287	0.19541	12.421	0.13041	0.13041	0.19541	12.4267	-0.02718	-0.05622	0.19541	12.4229	0.01871	0.01215	0.19541	12.4202	-0.088	0.07287	0.19541	12.4265	0.14642	0.20532	0.07287
12.4269	-0.02798	0.07305	0.19522	12.4277	0.12935	0.12935	0.19522	12.4333	-0.02798	-0.05695	0.19522	12.4296	0.01913	0.01293	0.19522	12.4269	-0.08781	0.07305	0.19522	12.4331	0.1466	0.20527	0.07305
12.4335	-0.02873	0.0734	0.19529	12.4344	0.12849	0.12849	0.19529	12.44	-0.02873	-0.05745	0.19529	12.4362	0.01953	0.01305	0.19529	12.4335	-0.08801	0.0734	0.19529	12.4398	0.1469	0.20541	0.0734
12.4402	-0.02956	0.07369	0.19546	12.441	0.12806	0.12806	0.19546	12.4467	-0.02956	-0.05732	0.19546	12.4429	0.01998	0.01244	0.19546	12.4402	-0.08858	0.07369	0.19546	12.4465	0.14746	0.20547	0.07369
12.4469	-0.03026	0.07398	0.19543	12.4477	0.12782	0.12782	0.19543	12.4533	-0.03026	-0.05697	0.19543	12.4496	0.02064	0.0114	0.19543	12.4469	-0.08962	0.07398	0.19543	12.4531	0.14816	0.2052	0.07398
12.4535	-0.03057	0.07413	0.19506	12.4544	0.12743	0.12743	0.19506	12.46	-0.03057	-0.05645	0.19506	12.4563	0.02144	0.00998	0.19506	12.4535	-0.09053	0.07413	0.19506	12.4598	0.14845	0.20479	0.07413
12.4602	-0.0306	0.074	0.19443	12.461	0.12674	0.12674	0.19443	12.4667	-0.0306	-0.05609	0.19443	12.4629	0.02188	0.00808	0.19443	12.4602	-0.09111	0.074	0.19443	12.4665	0.14848	0.20431	0.074
12.4669	-0.03057	0.07367	0.19371	12.4677	0.12577	0.12577	0.19371	12.4733	-0.03057	-0.05586	0.19371	12.4696	0.02197	0.00602	0.19371	12.4669	-0.09137	0.07367	0.19371	12.4731	0.14852	0.20409	0.07367
12.4735	-0.03077	0.07349	0.19306	12.4744	0.12451	0.12451	0.19306	12.48	-0.03077	-0.05588	0.19306	12.4763	0.0222	0.00445	0.19306	12.4735	-0.09163	0.07349	0.19306	12.4798	0.14845	0.20412	0.07349
12.4802	-0.03109	0.07351	0.19272	12.481	0.12308	0.12308	0.19272	12.4867	-0.03109	-0.05641	0.19272	12.4829	0.02233	0.0041	0.19272	12.4802	-0.09195	0.07351	0.19272	12.4864	0.14828	0.20424	0.07351
12.4869	-0.03134	0.07351	0.19252	12.4877	0.12172	0.12172	0.19252	12.4933	-0.03134	-0.05698	0.19252	12.4896	0.02173	0.00512	0.19252	12.4869	-0.09217	0.07351	0.19252	12.4931	0.14796	0.20431	0.07351
12.4935	-0.0314	0.07363	0.19237	12.4944	0.12073	0.12073	0.19237	12.5	-0.0314	-0.05755	0.19237	12.4962	0.02057	0.00659	0.19237	12.4935	-0.09246	0.07363	0.19237	12.4998	0.14745	0.20433	0.07363
12.5002	-0.03115	0.07396	0.19231	12.501	0.12046	0.12046	0.19231	12.5067	-0.03115	-0.05802	0.19231	12.5029	0.01967	0.00779	0.19231	12.5002	-0.09262	0.07396	0.19231	12.5064	0.14669	0.20447	0.07396
12.5069	-0.03044	0.07451	0.19245	12.5077	0.12049	0.12049	0.19245	12.5133	-0.03044	-0.05848	0.19245	12.5096	0.01898	0.00872	0.19245	12.5069	-0.0926	0.07451	0.19245	12.5131	0.1457	0.20454	0.07451
12.5135	-0.02934	0.07473	0.19261	12.5144	0.12043	0.12043	0.19261	12.52	-0.02934	-0.059	0.19261	12.5162	0.01814	0.00976	0.19261	12.5135	-0.09229	0.07473	0.19261	12.5198	0.14479	0.20442	0.07473
12.5202	-0.02801	0.07465	0.19255	12.521	0.11984	0.11984	0.19255	12.5267	-0.02801	-0.05912	0.19255	12.5229	0.0173	0.01044	0.19255	12.5202	-0.09193	0.07465	0.19255	12.5265	0.14399	0.20417	0.07465
12.5269	-0.02668	0.07436	0.19245	12.5277	0.11874	0.11874	0.19245	12.5333	-0.02668	-0.05881	0.19245	12.5296	0.01704	0.01044	0.19245	12.5269	-0.09175	0.07436	0.19245	12.5331	0.14329	0.20411	0.07436
12.5335	-0.02544	0.0741	0.19243	12.5344	0.1171	0.1171	0.19243	12.54	-0.02544	-0.05811	0.19243	12.5363	0.01719	0.01019	0.19243	12.5335	-0.09205	0.0741	0.19243	12.5398	0.14276	0.20426	0.0741
12.5402	-0.02452	0.07407	0.19251	12.541	0.11503	0.11503	0.19251	12.5467	-0.02452	-0.05727	0.19251	12.5429	0.01724	0.01018	0.19251	12.5402	-0.09284	0.07407	0.19251	12.5465	0.14267	0.2042	0.07407
12.5469	-0.02385	0.07425	0.19238	12.5477	0.11294	0.11294	0.19238	12.5533	-0.02385	-0.05677	0.19238	12.5496	0.0175	0.01013	0.19238	12.5469	-0.09349	0.07425	0.19238	12.5531	0.14319	0.20386	0.07425
12.5535	-0.02305	0.07437	0.19194	12.5544	0.11117	0.11117	0.19194	12.56	-0.02305	-0.05645	0.19194	12.5563	0.0182	0.00986	0.19194	12.5535	-0.09362	0.07437	0.19194	12.5598	0.14405	0.20359	0.07437
12.5602	-0.02211	0.07415	0.19135	12.561	0.10977	0.10977	0.19135	12.5667	-0.02211	-0.05642	0.19135	12.5629	0.01916	0.00949	0.19135	12.5602	-0.0935	0.07415	0.19135	12.5664	0.145	0.20363	0.07415
12.5669	-0.02141	0.07396	0.19071	12.5677	0.10863	0.10863	0.19071	12.5733	-0.02141	-0.05659	0.19071	12.5696	0.01987	0.00948	0.19071	12.5669	-0.09371	0.07396	0.19071	12.5731	0.14593	0.20367	0.07396
12.5735	-0.02127	0.07413	0.19029	12.5744	0.1078	0.1078	0.19029	12.58	-0.02127	-0.05677	0.19029	12.5762	0.02018	0.0101	0.19029	12.5735	-0.09422	0.07413	0.19029	12.5798	0.1467	0.20339	0.07413
12.5802	-0.02163	0.07444	0.19021	12.581	0.10734	0.10734	0.19021	12.5867	-0.02163	-0.05695	0.19021	12.5829	0.02024	0.01128	0.19021	12.5802	-0.09459	0.07444	0.19021	12.5864	0.14684	0.20317	0.07444
12.5869	-0.02234	0.07417	0.19071	12.5877	0.10735	0.10735	0.19071	12.5933	-0.02234	-0.05697	0.19071	12.5896	0.01984	0.01284	0.19071	12.5869	-0.09502	0.07417	0.19071	12.5931	0.14652	0.20343	0.07417
12.5935	-0.02342	0.07349	0.1915	12.5944	0.10751	0.10751	0.1915	12.6	-0.02342	-0.05717	0.1915	12.5962	0.01915	0.01422	0.1915	12.5935	-0.09562	0.07349	0.1915	12.5998	0.1462	0.20395	0.07349
12.6002	-0.02472	0.0729	0.19222	12.601	0.10765	0.10765	0.19222	12.6067	-0.02472	-0.05768	0.19222	12.6029	0.01834	0.01552	0.19222	12.6002	-0.0961	0.0729	0.19222	12.6065	0.14625	0.20415	0.0729
12.6069	-0.02578	0.07255	0.19267	12.6077	0.10752	0.10752	0.19267	12.6133	-0.02578	-0.05826	0.19267	12.6096	0.01755	0.0168	0.19267	12.6069	-0.096	0.07255	0.19267	12.6131	0.14639	0.20403	0.07255
12.6135	-0.02621	0.07223	0.19295	12.6144	0.10698	0.10698	0.19295	12.62	-0.02621	-0.05892	0.19295	12.6163	0.01698	0.01789	0.19295	12.6135	-0.09525	0.07223	0.19295	12.6198	0.1464	0.20415	0.07223
12.6202	-0.02597	0.07154	0.19291	12.621	0.10606	0.10606	0.19291	12.6267	-0.02597	-0.05943	0.19291	12.6229	0.01693	0.01828	0.19291	12.6202	-0.09441	0.07154	0.19291	12.6265	0.14659	0.20443	0.07154
12.6269	-0.02547	0.07094	0.19252	12.6277	0.10458	0.10458	0.19252	12.6333	-0.02547	-0.05984	0.19252	12.6296	0.01784	0.01772	0.19252	12.6269	-0.09353	0.07094	0.19252	12.6331	0.14674	0.20452	0.07094
12.6335	-0.02483	0.07065	0.19233	12.6344	0.10267	0.10267	0.19233	12.64	-0.02483	-0.06012	0.19233	12.6363	0.01904	0.01636	0.19233	12.6335	-0.09277	0.07065	0.19233	12.6398	0.14671	0.20432	0.07065
12.6402	-0.02412	0.07039	0.1929	12.641	0.1004	0.1004	0.1929	12.6467	-0.02412	-0.05989	0.1929	12.6429	0.01971	0.01483	0.1929	12.6402	-0.09257	0.07039	0.1929	12.6464	0.14652	0.20444	0.07039
12.6469	-0.02371	0.07001	0.19417	12.6477	0.0983	0.0983	0.19417	12.6533	-0.02371	-0.05943	0.19417	12.6496	0.01983	0.01343	0.19417	12.6469	-0.0932	0.07001	0.19417	12.6531	0.1464	0.20483	0.07001
12.6535	-0.02396	0.06942	0.19546	12.6544	0.09675	0.09675	0.19546	12.66	-0.02396	-0.05876	0.19546	12.6562	0.02002	0.01224	0.19546	12.6535	-0.09406	0.06942	0.19546	12.6598	0.14651	0.20487	0.06942
12.6602	-0.02493	0.06902	0.19632	12.661	0.0958	0.0958	0.19632	12.6667	-0.02493	-0.05803	0.19632	12.6629	0.02038	0.01168	0.19632	12.6602	-0.09442	0.06902	0.19632	12.6664	0.14666	0.20476	0.06902
12.6669	-0.02637	0.06889	0.19681	12.6677	0.09523	0.09523	0.19681	12.6733	-0.02637	-0.05708	0.19681	12.6696	0.02033	0.01245	0.19681	12.6669	-0.09447	0.06889	0.19681	12.6731	0.14678	0.20491	0.06889
12.6735	-0.02812	0.06906	0.19685	12.6744	0.09487	0.09487	0.19685	12.68	-0.02812	-0.05608	0.19685	12.6762	0.01974	0.01466	0.19685	12.6735	-0.09432	0.06906	0.19685	12.6798	0.14676	0.20549	0.06906
12.6802	-0.03029	0.06948	0.19633	12.681	0.09492	0.09492	0.19633	12.6867	-0.03029	-0.05555	0.19633	12.6829	0.01943	0.01696	0.19633	12.6802	-0.09374	0.06948	0.19633	12.6865	0.14665	0.206	0.06948
12.6869	-0.0322	0.06972	0.1953	12.6877	0.09526	0.09526	0.1953	12.6933	-0.0322	-0.05561	0.1953	12.6896	0.01979	0.01812	0.1953	12.6869	-0.09248	0.06972	0.1953	12.6931	0.14664	0.20645	0.06972
12.6935	-0.03349	0.06957	0.19427	12.6944	0.0955	0.0955	0.19427	12.7	-0.03349	-0.05613	0.19427	12.6962	0.0204	0.01796	0.19427	12.6935	-0.09124	0.06957	0.19427	12.6998	0.1469	0.20727	0.06957
12.7002	-0.03392	0.06927	0.19378	12.701	0.0953	0.0953	0.19378	12.7067	-0.03392	-0.05686	0.19378	12.7029	0.02049	0.01714	0.19378	12.7002	-0.09052	0.06927	0.19378	12.7065	0.14734	0.20818	0.06927
12.7069	-0.03398	0.06884	0.19366	12.7077	0.09491	0.09491	0.19366	12.7133	-0.03398	-0.05761	0.19366	12.7096	0.01995	0.01609	0.19366	12.7069	-0.09012	0.06884	0.19366	12.7131	0.14785	0.20867	0.06884
12.7135	-0.03383	0.06811	0.19382	12.7144	0.09467	0.09467	0.19382	12.72	-0.03383	-0.05826	0.19382	12.7163	0.01934	0.0149	0.19382	12.7135	-0.08976	0.06811	0.19382	12.7198	0.14832	0.20842	0.06811
12.7202	-0.03336	0.0673	0.1938	12.721	0.09441	0.09441	0.1938	12.7267	-0.03336	-0.05867	0.1938	12.7229	0.01832	0.01394	0.1938	12.7202	-0.08956	0.0673	0.1938	12.7264	0.14867	0.20755	0.0673
12.7269	-0.03285	0.06674	0.19377	12.7277	0.09368	0.09368	0.19377	12.7333	-0.03285	-0.05874	0.19377	12.7296	0.01649	0.01403	0.19377	12.7269	-0.08982	0.06674	0.19377	12.7331	0.14886	0.20686	0.06674
12.7335	-0.03225	0.06642	0.19358	12.7344	0.09268	0.09268	0.19358	12.74	-0.03225	-0.05844	0.19358	12.7363	0.01391	0.01622	0.19358	12.7335	-0.09039	0.06642	0.19358	12.7398	0.14875	0.20668	0.06642
12.7402	-0.03187	0.06592	0.1934	12.741	0.09166	0.09166	0.1934	12.7467	-0.03187	-0.058	0.1934	12.7429	0.01162	0.02047	0.1934	12.7402	-0.091	0.06592	0.1934	12.7464	0.14866	0.20697	0.06592
12.7469	-0.03127	0.0653	0.19351	12.7477	0.09071	0.09071	0.19351	12.7533	-0.03127	-0.0576	0.19351	12.7496	0.01016	0.0259	0.19351	12.7469	-0.09156	0.0653	0.19351	12.7531	0.14896	0.20737	0.0653
12.7535	-0.0302	0.06479	0.19374	12.7544	0.08963	0.08963	0.19374	12.76	-0.0302	-0.05719	0.19374	12.7562	0.00905	0.03133	0.19374	12.7535	-0.0921	0.06479	0.19374	12.7598	0.14958	0.20785	0.06479
12.7602	-0.02877	0.06405	0.19427	12.761	0.08841	0.08841	0.19427	12.7667	-0.02877	-0.05689	0.19427	12.7629	0.00826	0.03649	0.19427	12.7602	-0.09228	0.06405	0.19427	12.7665	0.14994	0.20885	0.06405
12.7669	-0.02749	0.06316	0.19483	12.7677	0.08728	0.08728	0.19483	12.7733	-0.02749	-0.05668	0.19483	12.7696	0.00807	0.04093	0.19483	12.7669	-0.09196	0.06316	0.19483	12.7731	0.1499	0.20994	0.06316
12.7735	-0.02694	0.06241	0.19536	12.7744	0.08637	0.08637	0.19536	12.78	-0.02694	-0.05669	0.19536	12.7762	0.00858	0.04369	0.19536	12.7735	-0.09139	0.06241	0.19536	12.7798	0.15009	0.21062	0.06241
12.7802	-0.02716	0.06187	0.1955	12.781	0.08562	0.08562	0.1955	12.7867	-0.02716	-0.05682	0.1955	12.7829	0.0094	0.04391	0.1955	12.7802	-0.09093	0.06187	0.1955	12.7865	0.15072	0.21085	0.06187
12.7869	-0.02795	0.06152	0.1952	12.7877	0.08477	0.08477	0.1952	12.7933	-0.02795	-0.05702	0.1952	12.7896	0.01023	0.04173	0.1952	12.7869	-0.09074	0.06152	0.1952	12.7931	0.1513	0.21097	0.06152
12.7935	-0.02931	0.06142	0.19502	12.7944	0.08382	0.08382	0.19502	12.8	-0.02931	-0.0574	0.19502	12.7963	0.01126	0.03812	0.19502	12.7935	-0.0907	0.06142	0.19502	12.7998	0.15163	0.21117	0.06142
12.8002	-0.03085	0.06173	0.19525	12.801	0.08304	0.08304	0.19525	12.8067	-0.03085	-0.05777	0.19525	12.8029	0.01244	0.03364	0.19525	12.8002	-0.09084	0.06173	0.19525	12.8064	0.15199	0.21115	0.06173
12.8069	-0.03207	0.06175	0.19603	12.8077	0.08256	0.08256	0.19603	12.8133	-0.03207	-0.05811	0.19603	12.8096	0.01377	0.02865	0.19603	12.8069	-0.09092	0.06175	0.19603	12.8131	0.15254	0.21099	0.06175
12.8135	-0.03245	0.06113	0.1971	12.8144	0.08233	0.08233	0.1971	12.82	-0.03245	-0.05855	0.1971	12.8163	0.01492	0.02372	0.1971	12.8135	-0.09062	0.06113	0.1971	12.8198	0.15257	0.21079	0.06113
12.8202	-0.03213	0.06005	0.19818	12.821	0.08219	0.08219	0.19818	12.8267	-0.03213	-0.05908	0.19818	12.8229	0.01559	0.01995	0.19818	12.8202	-0.0899	0.06005	0.19818	12.8264	0.15201	0.21058	0.06005
12.8269	-0.03176	0.05881	0.19901	12.8277	0.08214	0.08214	0.19901	12.8333	-0.03176	-0.05957	0.19901	12.8296	0.01545	0.01797	0.19901	12.8269	-0.08916	0.05881	0.19901	12.8331	0.15134	0.21067	0.05881
12.8335	-0.0314	0.05735	0.19919	12.8344	0.08211	0.08211	0.19919	12.84	-0.0314	-0.05998	0.19919	12.8362	0.01462	0.01744	0.19919	12.8335	-0.0887	0.05735	0.19919	12.8398	0.15105	0.21107	0.05735
12.8402	-0.03111	0.05586	0.19903	12.841	0.08205	0.08205	0.19903	12.8467	-0.03111	-0.06032	0.19903	12.8429	0.01347	0.01781	0.19903	12.8402	-0.08846	0.05586	0.19903	12.8465	0.15118	0.21153	0.05586
12.8469	-0.03103	0.05459	0.19875	12.8477	0.08188	0.08188	0.19875	12.8533	-0.03103	-0.06072	0.19875	12.8496	0.01215	0.01904	0.19875	12.8469	-0.08854	0.05459	0.19875	12.8531	0.15136	0.21156	0.05459
12.8535	-0.03138	0.05338	0.19846	12.8544	0.08152	0.08152	0.19846	12.86	-0.03138	-0.06104	0.19846	12.8562	0.01082	0.02113	0.19846	12.8535	-0.08906	0.05338	0.19846	12.8598	0.15171	0.2112	0.05338
12.8602	-0.0319	0.05221	0.19823	12.861	0.08112	0.08112	0.19823	12.8667	-0.0319	-0.06103	0.19823	12.8629	0.0096	0.02281	0.19823	12.8602	-0.08997	0.05221	0.19823	12.8665	0.15195	0.21109	0.05221
12.8669	-0.03222	0.0512	0.19818	12.8677	0.08087	0.08087	0.19818	12.8733	-0.03222	-0.06078	0.19818	12.8696	0.00911	0.02314	0.19818	12.8669	-0.09087	0.0512	0.19818	12.8731	0.15201	0.21121	0.0512
12.8735	-0.03226	0.05046	0.19865	12.8744	0.0807	0.0807	0.19865	12.88	-0.03226	-0.06033	0.19865	12.8763	0.00942	0.02251	0.19865	12.8735	-0.09153	0.05046	0.19865	12.8798	0.15175	0.2112	0.05046
12.8802	-0.03192	0.05002	0.19898	12.881	0.08048	0.08048	0.19898	12.8867	-0.03192	-0.05991	0.19898	12.8829	0.01033	0.02205	0.19898	12.8802	-0.09205	0.05002	0.19898	12.8864	0.15156	0.21087	0.05002
12.8869	-0.03109	0.04998	0.1991	12.8877	0.08028	0.08028	0.1991	12.8933	-0.03109	-0.0597	0.1991	12.8896	0.01141	0.0215	0.1991	12.8869	-0.09246	0.04998	0.1991	12.8931	0.1516	0.21038	0.04998
12.8935	-0.0299	0.05009	0.19941	12.8944	0.08001	0.08001	0.19941	12.9	-0.0299	-0.05967	0.19941	12.8963	0.01237	0.01989	0.19941	12.8935	-0.09263	0.05009	0.19941	12.8998	0.15147	0.20995	0.05009
12.9002	-0.02846	0.05009	0.2001	12.901	0.07942	0.07942	0.2001	12.9067	-0.02846	-0.05984	0.2001	12.9029	0.01301	0.01778	0.2001	12.9002	-0.09274	0.05009	0.2001	12.9064	0.15103	0.20955	0.05009
12.9069	-0.02681	0.05002	0.20075	12.9077	0.07858	0.07858	0.20075	12.9133	-0.02681	-0.06019	0.20075	12.9096	0.01337	0.01624	0.20075	12.9069	-0.09286	0.05002	0.20075	12.9131	0.15051	0.20913	0.05002
12.9135	-0.025	0.04999	0.20067	12.9144	0.07815	0.07815	0.20067	12.92	-0.025	-0.06071	0.20067	12.9162	0.01349	0.01577	0.20067	12.9135	-0.09308	0.04999	0.20067	12.9198	0.15032	0.20881	0.04999
12.9202	-0.02366	0.0498	0.20025	12.921	0.0783	0.0783	0.20025	12.9267	-0.02366	-0.06124	0.20025	12.9229	0.01319	0.01564	0.20025	12.9202	-0.09315	0.0498	0.20025	12.9265	0.15006	0.20888	0.0498
12.9269	-0.02318	0.04944	0.19997	12.9277	0.07855	0.07855	0.19997	12.9333	-0.02318	-0.0615	0.19997	12.9296	0.01259	0.01574	0.19997	12.9269	-0.09304	0.04944	0.19997	12.9331	0.14955	0.20932	0.04944
12.9335	-0.02359	0.04924	0.19973	12.9344	0.07867	0.07867	0.19973	12.94	-0.02359	-0.06117	0.19973	12.9362	0.01209	0.01631	0.19973	12.9335	-0.09277	0.04924	0.19973	12.9398	0.14909	0.20983	0.04924
12.9402	-0.02461	0.04903	0.1995	12.941	0.07895	0.07895	0.1995	12.9467	-0.02461	-0.06066	0.1995	12.9429	0.01194	0.0172	0.1995	12.9402	-0.09237	0.04903	0.1995	12.9465	0.14914	0.20983	0.04903
12.9469	-0.02581	0.04864	0.19957	12.9477	0.07938	0.07938	0.19957	12.9533	-0.02581	-0.06044	0.19957	12.9496	0.012	0.01793	0.19957	12.9469	-0.09215	0.04864	0.19957	12.9531	0.14964	0.20938	0.04864
12.9535	-0.02694	0.04812	0.20009	12.9544	0.07958	0.07958	0.20009	12.96	-0.02694	-0.0604	0.20009	12.9563	0.01249	0.01826	0.20009	12.9535	-0.09234	0.04812	0.20009	12.9598	0.15026	0.20887	0.04812
12.9602	-0.02775	0.04742	0.20064	12.961	0.07926	0.07926	0.20064	12.9667	-0.02775	-0.06031	0.20064	12.9629	0.01373	0.01843	0.20064	12.9602	-0.09275	0.04742	0.20064	12.9665	0.15101	0.20857	0.04742
12.9669	-0.02838	0.04619	0.2007	12.9677	0.07878	0.07878	0.2007	12.9733	-0.02838	-0.06008	0.2007	12.9696	0.0155	0.0186	0.2007	12.9669	-0.09282	0.04619	0.2007	12.9731	0.15189	0.20873	0.04619
12.9735	-0.02857	0.04462	0.20059	12.9744	0.07852	0.07852	0.20059	12.98	-0.02857	-0.0603	0.20059	12.9763	0.01714	0.01846	0.20059	12.9735	-0.09236	0.04462	0.20059	12.9798	0.15271	0.20915	0.04462
12.9802	-0.02813	0.04325	0.20046	12.981	0.07858	0.07858	0.20046	12.9867	-0.02813	-0.06074	0.20046	12.9829	0.01848	0.01781	0.20046	12.9802	-0.0916	0.04325	0.20046	12.9864	0.15316	0.20987	0.04325
12.9869	-0.02749	0.04233	0.20022	12.9877	0.07893	0.07893	0.20022	12.9933	-0.02749	-0.06105	0.20022	12.9896	0.01916	0.01704	0.20022	12.9869	-0.09079	0.04233	0.20022	12.9931	0.15315	0.21062	0.04233
12.9935	-0.02722	0.0416	0.20014	12.9944	0.07927	0.07927	0.20014	13	-0.02722	-0.06118	0.20014	12.9962	0.01892	0.01654	0.20014	12.9935	-0.0898	0.0416	0.20014	12.9998	0.1529	0.21122	0.0416
13.0002	-0.02737	0.04103	0.20032	13.001	0.07955	0.07955	0.20032	13.0067	-0.02737	-0.06104	0.20032	13.0029	0.01795	0.01626	0.20032	13.0002	-0.08886	0.04103	0.20032	13.0064	0.15273	0.21134	0.04103
13.0069	-0.02727	0.04083	0.20089	13.0077	0.07975	0.07975	0.20089	13.0133	-0.02727	-0.06078	0.20089	13.0096	0.01676	0.01604	0.20089	13.0069	-0.08826	0.04083	0.20089	13.0131	0.15289	0.21089	0.04083
13.0135	-0.02678	0.04072	0.20123	13.0144	0.07967	0.07967	0.20123	13.02	-0.02678	-0.06042	0.20123	13.0162	0.01591	0.01625	0.20123	13.0135	-0.08831	0.04072	0.20123	13.0198	0.15361	0.2104	0.04072
13.0202	-0.02608	0.04075	0.20125	13.021	0.07918	0.07918	0.20125	13.0267	-0.02608	-0.06028	0.20125	13.0229	0.01542	0.01695	0.20125	13.0202	-0.08879	0.04075	0.20125	13.0265	0.15482	0.21019	0.04075
13.0269	-0.02529	0.04056	0.20119	13.0277	0.07842	0.07842	0.20119	13.0333	-0.02529	-0.06008	0.20119	13.0296	0.01548	0.01802	0.20119	13.0269	-0.08931	0.04056	0.20119	13.0331	0.15596	0.21029	0.04056
13.0335	-0.02429	0.04003	0.20109	13.0344	0.07784	0.07784	0.20109	13.04	-0.02429	-0.05973	0.20109	13.0363	0.01583	0.01882	0.20109	13.0335	-0.0898	0.04003	0.20109	13.0398	0.1565	0.21047	0.04003
13.0402	-0.02326	0.03941	0.20104	13.041	0.0776	0.0776	0.20104	13.0467	-0.02326	-0.0596	0.20104	13.0429	0.01607	0.01913	0.20104	13.0402	-0.09035	0.03941	0.20104	13.0465	0.15613	0.21083	0.03941
13.0469	-0.02211	0.03903	0.20112	13.0477	0.07764	0.07764	0.20112	13.0533	-0.02211	-0.05959	0.20112	13.0496	0.01622	0.01904	0.20112	13.0469	-0.09105	0.03903	0.20112	13.0531	0.15537	0.21116	0.03903
13.0535	-0.02079	0.03888	0.20142	13.0544	0.07787	0.07787	0.20142	13.06	-0.02079	-0.05967	0.20142	13.0563	0.01658	0.01886	0.20142	13.0535	-0.09175	0.03888	0.20142	13.0598	0.15448	0.21128	0.03888
13.0602	-0.01946	0.03875	0.20187	13.061	0.07824	0.07824	0.20187	13.0667	-0.01946	-0.05959	0.20187	13.0629	0.01716	0.01916	0.20187	13.0602	-0.09228	0.03875	0.20187	13.0664	0.15355	0.21128	0.03875
13.0669	-0.01844	0.03836	0.20227	13.0677	0.07837	0.07837	0.20227	13.0733	-0.01844	-0.05956	0.20227	13.0696	0.01754	0.01982	0.20227	13.0669	-0.09246	0.03836	0.20227	13.0731	0.15261	0.21144	0.03836
13.0735	-0.01771	0.03814	0.20264	13.0744	0.07817	0.07817	0.20264	13.08	-0.01771	-0.05955	0.20264	13.0762	0.01798	0.02091	0.20264	13.0735	-0.09239	0.03814	0.20264	13.0798	0.15205	0.21172	0.03814
13.0802	-0.01722	0.03804	0.20291	13.081	0.07805	0.07805	0.20291	13.0867	-0.01722	-0.05947	0.20291	13.0829	0.01858	0.02212	0.20291	13.0802	-0.09213	0.03804	0.20291	13.0864	0.15213	0.21189	0.03804
13.0869	-0.01717	0.03775	0.20289	13.0877	0.0782	0.0782	0.20289	13.0933	-0.01717	-0.05969	0.20289	13.0896	0.01939	0.02313	0.20289	13.0869	-0.09184	0.03775	0.20289	13.0931	0.15242	0.21201	0.03775
13.0935	-0.01778	0.03745	0.20283	13.0944	0.07851	0.07851	0.20283	13.1	-0.01778	-0.06022	0.20283	13.0962	0.01987	0.02361	0.20283	13.0935	-0.09121	0.03745	0.20283	13.0998	0.15262	0.21177	0.03745
13.1002	-0.01898	0.03696	0.20295	13.101	0.07866	0.07866	0.20295	13.1067	-0.01898	-0.0607	0.20295	13.1029	0.01992	0.02348	0.20295	13.1002	-0.09032	0.03696	0.20295	13.1065	0.15269	0.21115	0.03696
13.1069	-0.02022	0.03665	0.2032	13.1077	0.07889	0.07889	0.2032	13.1133	-0.02022	-0.06074	0.2032	13.1096	0.0202	0.02317	0.2032	13.1069	-0.08954	0.03665	0.2032	13.1131	0.15301	0.21004	0.03665
13.1135	-0.02109	0.03634	0.20329	13.1144	0.07948	0.07948	0.20329	13.12	-0.02109	-0.0606	0.20329	13.1163	0.02109	0.02255	0.20329	13.1135	-0.08915	0.03634	0.20329	13.1198	0.15334	0.209	0.03634
13.1202	-0.02122	0.03598	0.20315	13.121	0.08002	0.08002	0.20315	13.1267	-0.02122	-0.06059	0.20315	13.1229	0.02286	0.02124	0.20315	13.1202	-0.08918	0.03598	0.20315	13.1265	0.15345	0.2082	0.03598
13.1269	-0.0208	0.03577	0.20297	13.1277	0.07999	0.07999	0.20297	13.1333	-0.0208	-0.06086	0.20297	13.1296	0.02471	0.01929	0.20297	13.1269	-0.08948	0.03577	0.20297	13.1331	0.15318	0.20774	0.03577
13.1335	-0.0199	0.03549	0.20266	13.1344	0.07959	0.07959	0.20266	13.14	-0.0199	-0.06092	0.20266	13.1363	0.02646	0.0174	0.20266	13.1335	-0.09029	0.03549	0.20266	13.1398	0.15265	0.20797	0.03549
13.1402	-0.01889	0.03563	0.20235	13.141	0.07961	0.07961	0.20235	13.1467	-0.01889	-0.0607	0.20235	13.1429	0.02815	0.01612	0.20235	13.1402	-0.09153	0.03563	0.20235	13.1464	0.15216	0.20861	0.03563
13.1469	-0.01778	0.03587	0.20222	13.1477	0.08015	0.08015	0.20222	13.1533	-0.01778	-0.06043	0.20222	13.1496	0.02974	0.01564	0.20222	13.1469	-0.09268	0.03587	0.20222	13.1531	0.1519	0.20947	0.03587
13.1535	-0.01668	0.03616	0.20231	13.1544	0.08067	0.08067	0.20231	13.16	-0.01668	-0.06016	0.20231	13.1562	0.03101	0.01606	0.20231	13.1535	-0.09318	0.03616	0.20231	13.1598	0.15195	0.21009	0.03616
13.1602	-0.01578	0.03623	0.2026	13.161	0.08076	0.08076	0.2026	13.1667	-0.01578	-0.05962	0.2026	13.1629	0.03172	0.01755	0.2026	13.1602	-0.09289	0.03623	0.2026	13.1664	0.1521	0.21069	0.03623
13.1669	-0.01558	0.03582	0.20295	13.1677	0.08102	0.08102	0.20295	13.1733	-0.01558	-0.05863	0.20295	13.1696	0.03244	0.01983	0.20295	13.1669	-0.09223	0.03582	0.20295	13.1731	0.15227	0.21131	0.03582
13.1735	-0.01619	0.0353	0.20353	13.1744	0.08165	0.08165	0.20353	13.18	-0.01619	-0.05779	0.20353	13.1762	0.03318	0.02193	0.20353	13.1735	-0.0913	0.0353	0.20353	13.1798	0.15255	0.21176	0.0353
13.1802	-0.01696	0.03468	0.204	13.181	0.08214	0.08214	0.204	13.1867	-0.01696	-0.05759	0.204	13.1829	0.03382	0.02325	0.204	13.1802	-0.09019	0.03468	0.204	13.1865	0.15281	0.21191	0.03468
13.1869	-0.01761	0.03429	0.20432	13.1877	0.08195	0.08195	0.20432	13.1933	-0.01761	-0.05794	0.20432	13.1896	0.03406	0.02358	0.20432	13.1869	-0.08924	0.03429	0.20432	13.1931	0.15284	0.21195	0.03429
13.1935	-0.01841	0.03357	0.20453	13.1944	0.08121	0.08121	0.20453	13.2	-0.01841	-0.05834	0.20453	13.1962	0.03375	0.0233	0.20453	13.1935	-0.0888	0.03357	0.20453	13.1998	0.15251	0.21199	0.03357
13.2002	-0.01947	0.03281	0.20466	13.201	0.08072	0.08072	0.20466	13.2067	-0.01947	-0.05841	0.20466	13.2029	0.03326	0.02287	0.20466	13.2002	-0.08908	0.03281	0.20466	13.2065	0.15207	0.21198	0.03281
13.2069	-0.02015	0.03277	0.20488	13.2077	0.08041	0.08041	0.20488	13.2133	-0.02015	-0.05835	0.20488	13.2096	0.03272	0.02256	0.20488	13.2069	-0.08972	0.03277	0.20488	13.2131	0.15198	0.21192	0.03277
13.2135	-0.02014	0.03331	0.20511	13.2144	0.08021	0.08021	0.20511	13.22	-0.02014	-0.05834	0.20511	13.2163	0.03251	0.02268	0.20511	13.2135	-0.09039	0.03331	0.20511	13.2198	0.15228	0.21196	0.03331
13.2202	-0.0198	0.03361	0.20553	13.221	0.08018	0.08018	0.20553	13.2267	-0.0198	-0.05827	0.20553	13.2229	0.0324	0.02331	0.20553	13.2202	-0.0908	0.03361	0.20553	13.2264	0.15295	0.21231	0.03361
13.2269	-0.01944	0.03313	0.20586	13.2277	0.08038	0.08038	0.20586	13.2333	-0.01944	-0.05794	0.20586	13.2296	0.03222	0.02423	0.20586	13.2269	-0.09055	0.03313	0.20586	13.2331	0.15359	0.21277	0.03313
13.2335	-0.019	0.03288	0.20607	13.2344	0.08074	0.08074	0.20607	13.24	-0.019	-0.05742	0.20607	13.2363	0.03238	0.025	0.20607	13.2335	-0.08979	0.03288	0.20607	13.2398	0.15424	0.2133	0.03288
13.2402	-0.01826	0.03303	0.20625	13.241	0.08112	0.08112	0.20625	13.2467	-0.01826	-0.05735	0.20625	13.2429	0.03283	0.02549	0.20625	13.2402	-0.08869	0.03303	0.20625	13.2464	0.15465	0.21354	0.03303
13.2469	-0.01739	0.03303	0.20629	13.2477	0.0815	0.0815	0.20629	13.2533	-0.01739	-0.05752	0.20629	13.2496	0.03346	0.02578	0.20629	13.2469	-0.08761	0.03303	0.20629	13.2531	0.15488	0.21346	0.03303
13.2535	-0.01678	0.03262	0.20609	13.2544	0.08191	0.08191	0.20609	13.26	-0.01678	-0.05752	0.20609	13.2562	0.03412	0.02582	0.20609	13.2535	-0.08658	0.03262	0.20609	13.2598	0.15491	0.21295	0.03262
13.2602	-0.0165	0.03248	0.20564	13.261	0.08209	0.08209	0.20564	13.2667	-0.0165	-0.0572	0.20564	13.2629	0.03497	0.02564	0.20564	13.2602	-0.08578	0.03248	0.20564	13.2665	0.15469	0.21221	0.03248
13.2669	-0.0167	0.03306	0.20508	13.2677	0.08219	0.08219	0.20508	13.2733	-0.0167	-0.05654	0.20508	13.2696	0.03585	0.02547	0.20508	13.2669	-0.08546	0.03306	0.20508	13.2731	0.15435	0.21138	0.03306
13.2735	-0.01704	0.03354	0.20467	13.2744	0.08208	0.08208	0.20467	13.28	-0.01704	-0.05604	0.20467	13.2762	0.03601	0.02565	0.20467	13.2735	-0.08552	0.03354	0.20467	13.2798	0.15384	0.21078	0.03354
13.2802	-0.01746	0.03339	0.20445	13.281	0.08171	0.08171	0.20445	13.2867	-0.01746	-0.05569	0.20445	13.2829	0.03535	0.0259	0.20445	13.2802	-0.08591	0.03339	0.20445	13.2865	0.15355	0.2107	0.03339
13.2869	-0.01793	0.03291	0.20459	13.2877	0.08138	0.08138	0.20459	13.2933	-0.01793	-0.05556	0.20459	13.2896	0.03416	0.02611	0.20459	13.2869	-0.08634	0.03291	0.20459	13.2931	0.15333	0.21096	0.03291
13.2935	-0.01813	0.03278	0.20502	13.2944	0.08098	0.08098	0.20502	13.3	-0.01813	-0.0553	0.20502	13.2963	0.03266	0.02619	0.20502	13.2935	-0.08693	0.03278	0.20502	13.2998	0.15302	0.21142	0.03278
[truncated: 286 more rows]

## Sheet: Fig4
	4a					4b
Fig. 4 (a) Target peak chromatogram, (b) UV wavelength of cyclohexylamine spectrum
Fig. 4 (a)	Time/min	Luminous			Fig. 4 (b)	Wavelength/nm	Luminous
							Cyclohexylamine
	0.0027	0.13369				210	762.523
	0.00937	0.13547				212	836.925
	0.01603	0.13733				214	907.806
	0.0227	0.13922				216	960.557
	0.02937	0.1409				218	972.28
	0.03603	0.14209				220	919.741
	0.0427	0.14291				222	797.978
	0.04937	0.14404				224	635.847
	0.05603	0.1457				226	477.239
	0.0627	0.14753				228	349.498
	0.06937	0.14908				230	269.925
	0.07603	0.15023				232	229.903
	0.0827	0.1511				234	218.094
	0.08937	0.15163				236	223.372
	0.09603	0.15198				238	237.181
	0.1027	0.15251				240	255.581
	0.10937	0.15332				242	274.845
	0.11603	0.15439				244	293.408
	0.1227	0.15579				246	309.915
	0.12937	0.15743				248	321.955
	0.13603	0.15901				250	328.952
	0.1427	0.16028				252	329.777
	0.14937	0.16155				254	324.285
	0.15603	0.16293				256	312.686
	0.1627	0.16431				258	296.214
	0.16937	0.16552				260	274.783
	0.17603	0.1669				262	249.803
	0.1827	0.16831				264	223.271
	0.18937	0.16962				266	194.896
	0.19603	0.17077				268	166.434
	0.2027	0.17183				270	139.597
	0.20937	0.17308				272	113.928
	0.21603	0.17413				274	91.2526
	0.2227	0.17522				276	72.4402
	0.22937	0.17641				278	57.9085
	0.23603	0.17782				280	47.5377
	0.2427	0.1796				282	40.7616
	0.24937	0.18148				284	36.8009
	0.25603	0.18349				286	34.9448
	0.2627	0.18541				288	34.6702
	0.26937	0.18723				290	35.6164
	0.27603	0.1893				292	37.5054
	0.2827	0.19163				294	40.1043
	0.28937	0.19421				296	43.1952
	0.29603	0.19664				298	46.6191
	0.3027	0.19891				300	50.3987
	0.30937	0.20111				302	54.2921
	0.31603	0.20278				304	58.3432
	0.3227	0.20384				306	62.4743
	0.32937	0.20441				308	66.6745
	0.33603	0.2049				310	70.6187
	0.3427	0.20555				312	74.3875
	0.34937	0.20628				314	78.0929
	0.35603	0.20732				316	81.5861
	0.3627	0.20849				318	85.0936
	0.36937	0.20979				320	88.4261
	0.37603	0.21116				322	91.7653
	0.3827	0.21241				324	94.9498
	0.38937	0.21354				326	98.1151
	0.39603	0.2145				328	100.943
	0.4027	0.21557				330	103.359
	0.40937	0.21661				332	105.086
	0.41603	0.2175				334	106.058
	0.4227	0.21821				336	106.297
	0.42937	0.219				338	105.879
	0.43603	0.22019				340	104.872
	0.4427	0.22146				342	103.328
	0.44937	0.22263				344	101.302
	0.45603	0.22371				346	98.9271
	0.4627	0.22501				348	96.1132
	0.46937	0.22669				350	92.951
	0.47603	0.22825				352	89.4934
	0.4827	0.22959				354	85.7826
	0.48937	0.23073				356	81.8624
	0.49603	0.23173				358	77.6794
	0.5027	0.23259				360	73.4851
	0.50937	0.2332				362	69.2053
	0.51603	0.23384				364	64.7575
	0.5227	0.23451				366	60.3479
	0.52937	0.23517				368	56.1085
	0.53603	0.23601				370	51.9743
	0.5427	0.23706				372	47.7484
	0.54937	0.23833				374	43.5563
	0.55603	0.23951				376	39.4912
	0.5627	0.2405				378	35.7905
	0.56937	0.24138				380	32.2428
	0.57603	0.24208				382	28.9682
	0.5827	0.24277				384	25.7632
	0.58937	0.24347				386	22.8701
	0.59603	0.2445				388	20.1835
	0.6027	0.24595				390	17.7413
	0.60937	0.24761				392	15.5646
	0.61603	0.24918				394	13.586
	0.6227	0.25043				396	11.7841
	0.62937	0.25146				398	10.226
	0.63603	0.25226				400	8.85815
	0.6427	0.25318
	0.64937	0.25452
	0.65603	0.25631
	0.6627	0.25804
	0.66937	0.25954
	0.67603	0.26103
	0.6827	0.2625
	0.68937	0.26388
	0.69603	0.26511
	0.7027	0.26649
	0.70937	0.26818
	0.71603	0.26996
	0.7227	0.27135
	0.72937	0.27213
	0.73603	0.27271
	0.7427	0.27338
	0.74937	0.27401
	0.75603	0.27451
	0.7627	0.27516
	0.76937	0.27631
	0.77603	0.27769
	0.7827	0.27918
	0.78937	0.28075
	0.79603	0.28256
	0.8027	0.28451
	0.80937	0.28644
	0.81603	0.28831
	0.8227	0.29004
	0.82937	0.2916
	0.83603	0.29306
	0.8427	0.29472
	0.84937	0.29662
	0.85603	0.29874
	0.8627	0.30091
	0.86937	0.30289
	0.87603	0.30444
	0.8827	0.3055
	0.88937	0.30639
	0.89603	0.30734
	0.9027	0.3086
	0.90937	0.3103
	0.91603	0.31234
	0.9227	0.3146
	0.92937	0.31694
	0.93603	0.31953
	0.9427	0.32205
	0.94937	0.32435
	0.95603	0.32648
	0.9627	0.32865
	0.96937	0.33071
	0.97603	0.33213
	0.9827	0.33317
	0.98937	0.33413
	0.99603	0.33515
	1.0027	0.33596
	1.00937	0.33682
	1.01603	0.33876
	1.0227	0.34304
	1.02937	0.35187
	1.03603	0.36943
	1.0427	0.40088
	1.04937	0.45013
	1.05603	0.5187
	1.0627	0.60564
	1.06937	0.70789
	1.07603	0.82012
	1.0827	0.93621
	1.08937	1.05048
	1.09603	1.15842
	1.1027	1.25692
	1.10937	1.34405
	1.11603	1.41916
	1.1227	1.48313
	1.12937	1.53901
	1.13603	1.59285
	1.1427	1.65505
	1.14937	1.74296
	1.15603	1.88207
	1.1627	2.10284
	1.16937	2.42964
	1.17603	2.86484
	1.1827	3.37741
	1.18937	3.90651
	1.19603	4.37772
	1.2027	4.7221
	1.20937	4.89499
	1.21603	4.89078
	1.2227	4.74733
	1.22937	4.52863
	1.23603	4.29717
	1.2427	4.09213
	1.24937	3.92472
	1.25603	3.78475
	1.2627	3.65145
	1.26937	3.50561
	1.27603	3.33757
	1.2827	3.14994
	1.28937	2.9531
	1.29603	2.75863
	1.3027	2.57396
	1.30937	2.40133
	1.31603	2.24108
	1.3227	2.09588
	1.32937	1.97466
	1.33603	1.89471
	1.3427	1.87932
	1.34937	1.94675
	1.35603	2.09773
	1.3627	2.31207
	1.36937	2.5578
	1.37603	2.80316
	1.3827	3.0252
	1.38937	3.21551
	1.39603	3.37998
	1.4027	3.53383
	1.40937	3.69671
	1.41603	3.89048
	1.4227	4.13168
	1.42937	4.42126
	1.43603	4.801
	1.4427	5.88389
	1.44937	9.47854
	1.45603	17.6523
	1.4627	31.5073
	1.46937	51.1678
	1.47603	77.0542
	1.4827	109.785
	1.48937	148.336
	1.49603	190.137
	1.5027	232.498
	1.50937	273.304
	1.51603	310.154
	1.5227	340.101
	1.52937	360.933
	1.53603	372.077
	1.5427	374.437
	1.54937	369.714
	1.55603	359.843
	1.5627	346.716
	1.56937	332.01
	1.57603	317.056
	1.5827	302.764
	1.58937	289.633
	1.59603	277.843
	1.6027	267.371
	1.60937	258.09
	1.61603	249.827
	1.6227	242.391
	1.62937	235.585
	1.63603	229.215
	1.6427	223.093
	1.64937	217.054
	1.65603	210.956
	1.6627	204.694
	1.66937	198.206
	1.67603	191.477
	1.6827	184.536
	1.68937	177.441
	1.69603	170.264
	1.7027	163.074
	1.70937	155.916
	1.71603	148.823
	1.7227	141.89
	1.72937	135.679
	1.73603	132.654
	1.7427	141.176
	1.74937	183.308
	1.75603	302.51
	1.7627	548.737
	1.76937	933.26
	1.77603	1416.64
	1.7827	1932.92
	1.78937	2421.85
	1.79603	2825.55
	1.8027	3087.5
	1.80937	3193.63
	1.81603	3180.09
	1.8227	3104.01
	1.82937	3004.4
	1.83603	2898.26
	1.8427	2795.52
	1.84937	2702.48
	1.85603	2624.31
	1.8627	2566.02
	1.86937	2530.83
	1.87603	2519.58
	1.8827	2532.18
	1.88937	2567.38
	1.89603	2621.82
	1.9027	2689.48
	1.90937	2763.53
	1.91603	2836.53
	1.9227	2896.66
	1.92937	2924.16
	1.93603	2896.2
	1.9427	2797.75
	1.94937	2627.23
	1.95603	2394.15
	1.9627	2115.76
	1.96937	1817.45
	1.97603	1528.02
	1.9827	1269.67
	1.98937	1051.34
	1.99603	871.285
	2.0027	723.778
	2.00937	602.95
	2.01603	503.864
	2.0227	422.551
	2.02937	355.827
	2.03603	301.097
	2.0427	256.215
	2.04937	219.394
	2.05603	189.151
	2.0627	164.26
	2.06937	143.708
	2.07603	126.665
	2.0827	112.456
	2.08937	100.537
	2.09603	90.4747
	2.1027	81.9202
	2.10937	74.5945
	2.11603	68.2734
	2.1227	62.778
	2.12937	57.9673
	2.13603	53.7317
	2.1427	49.9855
	2.14937	46.661
	2.15603	43.7042
	2.1627	41.072
	2.16937	38.7302
	2.17603	36.6511
	2.1827	34.8099
	2.18937	33.1832
	2.19603	31.7471
	2.2027	30.4761
	2.20937	29.3412
	2.21603	28.3102
	2.2227	27.3499
	2.22937	26.4311
	2.23603	25.5324
	2.2427	24.6409
	2.24937	23.7513
	2.25603	22.8655
	2.2627	21.9896
	2.26937	21.1303
	2.27603	20.2928
	2.2827	19.481
	2.28937	18.6972
	2.29603	17.9423
	2.3027	17.2163
	2.30937	16.5193
	2.31603	15.8516
	2.3227	15.2133
	2.32937	14.6043
	2.33603	14.0243
	2.3427	13.4737
	2.34937	12.9524
	2.35603	12.4598
	2.3627	11.9951
	2.36937	11.5571
	2.37603	11.1456
	2.3827	10.7593
	2.38937	10.3966
	2.39603	10.0564
	2.4027	9.73748
	2.40937	9.43846
	2.41603	9.15691
	2.4227	8.89024
	2.42937	8.63647
	2.43603	8.39401
	2.4427	8.16174
	2.44937	7.93887
	2.45603	7.72575
	2.4627	7.52358
	2.46937	7.33401
	2.47603	7.15848
	2.4827	6.99788
	2.48937	6.85208
	2.49603	6.71968
	2.5027	6.59814
	2.50937	6.4846
	2.51603	6.37557
	2.5227	6.26765
	2.52937	6.15837
	2.53603	6.04717
	2.5427	5.93507
	2.54937	5.82373
	2.55603	5.71553
	2.5627	5.61308
	2.56937	5.51856
	2.57603	5.43236
	2.5827	5.35342
	2.58937	5.27946
	2.59603	5.20737
	2.6027	5.13376
	2.60937	5.05604
	2.61603	4.97281
	2.6227	4.8841
	2.62937	4.7916
	2.63603	4.69813
	2.6427	4.6071
	2.64937	4.52144
	2.65603	4.44347
	2.6627	4.37459
	2.66937	4.3147
	2.67603	4.26279
	2.6827	4.21707
	2.68937	4.17532
	2.69603	4.13508
	2.7027	4.09411
	2.70937	4.05033
	2.71603	4.00235
	2.7227	3.94928
	2.72937	3.89098
	2.73603	3.82831
	2.7427	3.76262
	2.74937	3.69591
	2.75603	3.62998
	2.7627	3.56624
	2.76937	3.50586
	2.77603	3.44968
	2.7827	3.39822
	2.78937	3.3517
	2.79603	3.30973
	2.8027	3.27221
	2.80937	3.23875
	2.81603	3.20881
	2.8227	3.1816
	2.82937	3.15616
	2.83603	3.13163
	2.8427	3.10747
	2.84937	3.08345
	2.85603	3.05915
	2.8627	3.03383
	2.86937	3.00713
	2.87603	2.9795
	2.8827	2.95116
	2.88937	2.922
	2.89603	2.89225
	2.9027	2.8628
	2.90937	2.83448
	2.91603	2.80716
	2.9227	2.78062
	2.92937	2.75519
	2.93603	2.73116
	2.9427	2.70875
	2.94937	2.68777
	2.95603	2.66839
	2.9627	2.65079
	2.96937	2.63475
	2.97603	2.62016
	2.9827	2.60659
	2.98937	2.59354
	2.99603	2.58072
	3.0027	2.56789
	3.00937	2.55537
	3.01603	2.54383
	3.0227	2.53451
	3.02937	2.52876
	3.03603	2.52747
	3.0427	2.53116
	3.04937	2.53975
	3.05603	2.55181
	3.0627	2.56495
	3.06937	2.57655
	3.07603	2.58458
	3.0827	2.58727
	3.08937	2.58351
	3.09603	2.57376
	3.1027	2.55928
	3.10937	2.54157
	3.11603	2.52179
	3.1227	2.50123
	3.12937	2.48132
	3.13603	2.46295
	3.1427	2.44667
	3.14937	2.43277
	3.15603	2.42191
	3.1627	2.4142
	3.16937	2.409
	3.17603	2.40558
	3.1827	2.40343
	3.18937	2.40224
	3.19603	2.40104
	3.2027	2.39942
	3.20937	2.39725
	3.21603	2.39357
	3.2227	2.38742
	3.22937	2.37805
	3.23603	2.36569
	3.2427	2.3506
	3.24937	2.33308
	3.25603	2.31406
	3.2627	2.29427
	3.26937	2.27435
	3.27603	2.25458
	3.2827	2.235
	3.28937	2.21577
	3.29603	2.19688
	3.3027	2.17836
	3.30937	2.16012
	3.31603	2.14219
	3.3227	2.12434
	3.32937	2.10615
	3.33603	2.08732
	3.3427	2.0684
	3.34937	2.05018
	3.35603	2.03287
	3.3627	2.01639
	3.36937	2.00073
	3.37603	1.98627
	3.3827	1.9733
	3.38937	1.96153
	3.39603	1.95058
	3.4027	1.94072
	3.40937	1.93217
	3.41603	1.92482
	3.4227	1.918
	3.42937	1.9116
	3.43603	1.90591
	3.4427	1.90097
	3.44937	1.89681
	3.45603	1.8932
	3.4627	1.89015
	3.46937	1.88743
	3.47603	1.88477
	3.4827	1.88198
	3.48937	1.87869
	3.49603	1.87486
	3.5027	1.87054
	3.50937	1.86577
	3.51603	1.86063
	3.5227	1.85528
	3.52937	1.85036
	3.53603	1.84615
	3.5427	1.84244
	3.54937	1.83879
	3.55603	1.8353
	3.5627	1.83208
	3.56937	1.82914
	3.57603	1.82631
	3.5827	1.8237
	3.58937	1.82155
	3.59603	1.81963
	3.6027	1.81778
	3.60937	1.81579
	3.61603	1.81361
	3.6227	1.8109
	3.62937	1.80737
	3.63603	1.8031
	3.6427	1.79819
	3.64937	1.79271
	3.65603	1.78702
	3.6627	1.78175
	3.66937	1.77754
	3.67603	1.77447
	3.6827	1.77259
	3.68937	1.77202
	3.69603	1.77265
	3.7027	1.77441
	3.70937	1.77768
	3.71603	1.7834
	3.7227	1.79202
	3.72937	1.80373
	3.73603	1.8188
	3.7427	1.83744
	3.74937	1.85905
	3.75603	1.88243
	3.7627	1.90651
	3.76937	1.92998
	3.77603	1.95111
	3.7827	1.96809
	3.78937	1.97945
	3.79603	1.98434
	3.8027	1.9825
	3.80937	1.97452
	3.81603	1.96167
	3.8227	1.94531
	3.82937	1.92675
	3.83603	1.90722
	3.8427	1.88782
	3.84937	1.86922
	3.85603	1.85184
	3.8627	1.83602
	3.86937	1.82249
	3.87603	1.81149
	3.8827	1.80306
	3.88937	1.79686
	3.89603	1.79233
	3.9027	1.78885
	3.90937	1.786
	3.91603	1.78339
	3.9227	1.78058
	3.92937	1.77746
	3.93603	1.77412
	3.9427	1.77109
	3.94937	1.7684
	3.95603	1.76634
	3.9627	1.76459
	3.96937	1.76288
	3.97603	1.76139
	3.9827	1.76018
	3.98937	1.75907
	3.99603	1.75758
	4.0027	1.75615
	4.00937	1.75541
	4.01603	1.75507
	4.0227	1.75481
	4.02937	1.75464
	4.03603	1.75473
	4.0427	1.75463
	4.04937	1.75408
	4.05603	1.75377
	4.0627	1.75428
	4.06937	1.75529
	4.07603	1.75652
	4.0827	1.75805
	4.08937	1.75982
	4.09603	1.76133
	4.1027	1.76229
	4.10937	1.76322
	4.11603	1.76474
	4.1227	1.76693
	4.12937	1.76994
	4.13603	1.77338
	4.1427	1.77702
	4.14937	1.7803
	4.15603	1.78298
	4.1627	1.78514
	4.16937	1.78678
	4.17603	1.7884
	4.1827	1.78977
	4.18937	1.79103
	4.19603	1.79201
	4.2027	1.79292
	4.20937	1.79409
	4.21603	1.79556
	4.2227	1.79762
	4.22937	1.80019
	4.23603	1.80312
	4.2427	1.80618
	4.24937	1.80896
	4.25603	1.81129
	4.2627	1.81298
	4.26937	1.81433
	4.27603	1.81574
	4.2827	1.81719
	4.28937	1.81872
	4.29603	1.8204
	4.3027	1.82259
	4.30937	1.82518
	4.31603	1.82784
	4.3227	1.83049
	4.32937	1.83312
	4.33603	1.83556
	4.3427	1.83754
	4.34937	1.83915
	4.35603	1.84111
	4.3627	1.84373
	4.36937	1.84684
	4.37603	1.85011
	4.3827	1.85343
	4.38937	1.85698
	4.39603	1.86062
	4.4027	1.86441
	4.40937	1.86853
	4.41603	1.87334
	4.4227	1.87896
	4.42937	1.88523
	4.43603	1.8919
	4.4427	1.89869
	4.44937	1.90552
	4.45603	1.91242
	4.4627	1.91957
	4.46937	1.92692
	4.47603	1.93445
	4.4827	1.94254
	4.48937	1.95128
	4.49603	1.96058
	4.5027	1.97022
	4.50937	1.98014
	4.51603	1.99006
	4.5227	1.99929
	4.52937	2.00727
	4.53603	2.0137
	4.5427	2.0185
	4.54937	2.02157
	4.55603	2.02328
	4.5627	2.024
	4.56937	2.02399
	4.57603	2.02356
	4.5827	2.02326
	4.58937	2.02379
	4.59603	2.02535
	4.6027	2.02841
	4.60937	2.03408
	4.61603	2.04315
	4.6227	2.05592
	4.62937	2.07273
	4.63603	2.09404
	4.6427	2.11982
	4.64937	2.1496
	4.65603	2.18271
	4.6627	2.2178
	4.66937	2.25253
	4.67603	2.28455
	4.6827	2.3121
	4.68937	2.33346
	4.69603	2.34728
	4.7027	2.35286
	4.70937	2.35085
	4.71603	2.34275
	4.7227	2.33009
	4.72937	2.3142
	4.73603	2.29633
	4.7427	2.27851
	4.74937	2.26236
	4.75603	2.24882
	4.7627	2.23853
	4.76937	2.23227
	4.77603	2.23024
	4.7827	2.23175
	4.78937	2.23567
	4.79603	2.24084
	4.8027	2.24604
	4.80937	2.2501
	4.81603	2.2523
	4.8227	2.2519
	4.82937	2.24873
	4.83603	2.24275
	4.8427	2.23456
	4.84937	2.22483
	4.85603	2.21448
	4.8627	2.2043
	4.86937	2.1948
	4.87603	2.18654
	4.8827	2.1797
	4.88937	2.17431
	4.89603	2.17024
	4.9027	2.16722
	4.90937	2.16518
	4.91603	2.16389
	4.9227	2.16321
	4.92937	2.16305
	4.93603	2.1632
	4.9427	2.16391
	4.94937	2.16528
	4.95603	2.16732
	4.9627	2.16978
	4.96937	2.17232
	4.97603	2.17496
	4.9827	2.17768
	4.98937	2.18057
	4.99603	2.18339
	5.0027	2.18602
	5.00937	2.18853
	5.01603	2.19102
	5.0227	2.19374
	5.02937	2.19669
	5.03603	2.19989
	5.0427	2.20329
	5.04937	2.20712
	5.05603	2.21138
	5.0627	2.2155
	5.06937	2.21946
	5.07603	2.2241
	5.0827	2.23069
	5.08937	2.24013
	5.09603	2.2541
	5.1027	2.27557
	5.10937	2.30827
	5.11603	2.35616
	5.1227	2.4244
	5.12937	2.51907
	5.13603	2.64626
	5.1427	2.81076
	5.14937	3.0157
	5.15603	3.26145
	5.1627	3.54385
	5.16937	3.85436
	5.17603	4.1796
	5.1827	4.50387
	5.18937	4.80931
	5.19603	5.07809
	5.2027	5.29424
	5.20937	5.44584
	5.21603	5.52687
	5.2227	5.53598
	5.22937	5.47703
	5.23603	5.35865
	5.2427	5.19314
	5.24937	4.99402
	5.25603	4.77438
	5.2627	4.54653
	5.26937	4.32115
	5.27603	4.10576
	5.2827	3.90523
	5.28937	3.72262
	5.29603	3.55957
	5.3027	3.41626
	5.30937	3.29155
	5.31603	3.18447
	5.3227	3.0935
	5.32937	3.0168
	5.33603	2.95228
	5.3427	2.89837
	5.34937	2.85374
	5.35603	2.81671
	5.3627	2.78585
	5.36937	2.76001
	5.37603	2.73837
	5.3827	2.71981
	5.38937	2.70306
	5.39603	2.68751
	5.4027	2.67277
[truncated: 2,939 more rows]

## Sheet: Fig5
Fig. 5 (a) Chromatogram of cyclohexylamine standard solution, (b) cyclohexylamine standard curve
[truncated: 3,754 more rows]

[truncated: 3 more sheets: Fig6, Fig7, Fig8]
